# Supplementary material for: Trajectory-centric framework TrajAtlas reveals multi-scale differentiation heterogeneity among cells, genes, and gene modules in osteogenesis
Source: PLoS Genet. 2024 Oct 22;20(10):e1011319. doi: 10.1371/journal.pgen.1011319 (PMC11530032; doi:10.1371/journal.pgen.1011319)
Supplement: S1 Table — (XLSX) [file pgen.1011319.s026.xlsx]

## Sheet: sample_meta
Sample	Project	Core Dataset	batch	Tissue origin	Tissue location	Tissue(Histology)	Stage	Gene type	Treatment	Age	Age(In Detail)	Machine	Species	Isolation approach	Digestion	Enzymes	Cre	Bone Forming Methods	Data Source	Related Assay	Cell Count After QC	Origin
HeterotopicActin_Mundy_bmp2	HeterotopicActin_Mundy	FALSE	HeterotopicActin_Mundy_bmp2	Subdermal	Subdermal	Subdermal ectopic mass cells	Heterotopic ossification	WT	Matrigel	Young Adult	2M	10X	Mus Musculus					Unclassified				Mesoderm
HeterotopicActin_Mundy_bmpab	HeterotopicActin_Mundy	FALSE	HeterotopicActin_Mundy_bmpab	Subdermal	Subdermal	Subdermal ectopic mass cells	Heterotopic ossification	WT	Matrigel/rhBMP2+IgG	Young Adult	2M	10X	Mus Musculus					Unclassified				Mesoderm
HeterotopicActin_Mundy_matrigel	HeterotopicActin_Mundy	FALSE	HeterotopicActin_Mundy_matrigel	Subdermal	Subdermal	Subdermal ectopic mass cells	Heterotopic ossification	WT	Matrigel/rhBMP2+nAct Ab	Young Adult	2M	10X	Mus Musculus					Unclassified				Mesoderm
RibRegeneraton_Serowoky_Control	RibRegeneraton_Serowoky	FALSE	RibRegeneraton_Serowoky	Rib	Rib bone	Repair Callus of Rib Bones	Injury(Regeneration)	WT	large-scale rib resection injury(4 day)	Young Adult	8-12W	10X	Mus Musculus					Unclassified	GSE196060	A murine model of large-scale bone regeneration reveals a selective requirement for Sonic Hedgehog		Mesoderm
RibRegeneraton_Serowoky_KO	RibRegeneraton_Serowoky	FALSE	RibRegeneraton_Serowoky	Rib	Rib bone	Repair Callus of Rib Bones	Injury(Regeneration)	KO	Smo(flox/flox);large-scale rib resection injury(4 day)	Young Adult	8-12W	10X(v3)	Mus Musculus					Unclassified	GSE196060	A murine model of large-scale bone regeneration reveals a selective requirement for Sonic Hedgehog		Mesoderm
Ablation_Matsushita_abl7con1	Ablation_Matsushita	FALSE	Ablation_Matsushita_abl7con1	Long bone	Femur	Diaphysis	Steady	WT	None	Adult	Adult	10X(v3)	Mus Musculus	tomato+	Enzymatic digestion	Liberase and Pronase	Cxcl12	Unclassified	GSE136979	A Wnt-mediated transformation of the bone marrow stromal cell identity orchestrates skeletal regeneration		Mesoderm
Ablation_Matsushita_abl7con2	Ablation_Matsushita	FALSE	Ablation_Matsushita_abl7con2	Long bone	Femur	Diaphysis	Steady	WT	None	Adult	Adult	10X(v3)	Mus Musculus	tomato+	Enzymatic digestion	Liberase and Pronase	Cxcl12	Unclassified	GSE136979	A Wnt-mediated transformation of the bone marrow stromal cell identity orchestrates skeletal regeneration		Mesoderm
Ablation_Matsushita_treat1	Ablation_Matsushita	FALSE	Ablation_Matsushita_treat1	Long bone	Femur	Diaphysis	Injury(Regeneration)	WT	Ablation(7 day)	Adult	Adult	10X(v2)	Mus Musculus	tomato+	Enzymatic digestion	Liberase and Pronase	Cxcl12	Unclassified	GSE136979	A Wnt-mediated transformation of the bone marrow stromal cell identity orchestrates skeletal regeneration		Mesoderm
Ablation_Matsushita_treat2	Ablation_Matsushita	FALSE	Ablation_Matsushita_treat2	Long bone	Femur	Diaphysis	Injury(Regeneration)	WT	Ablation(7 day)	Adult	Adult	10X(v2)	Mus Musculus	tomato+	Enzymatic digestion	Liberase and Pronase	Cxcl12	Unclassified	GSE136979	A Wnt-mediated transformation of the bone marrow stromal cell identity orchestrates skeletal regeneration		Mesoderm
Ablation_Matsushita_cxcl1	Ablation_Matsushita	FALSE	Ablation_Matsushita_cxcl1	Long bone	Femur	Diaphysis	Development	WT	None	Postnatal	P28	10X(v3)	Mus Musculus	tomato+	Enzymatic digestion	Liberase and Pronase	Cxcl12	Unclassified	GSE136970	A Wnt-mediated transformation of the bone marrow stromal cell identity orchestrates skeletal regeneration		Mesoderm
Ablation_Matsushita_cxcl2	Ablation_Matsushita	FALSE	Ablation_Matsushita_cxcl2	Long bone	Femur	Diaphysis	Development	WT	None	Postnatal	P28	10X(v3)	Mus Musculus	tomato+	Enzymatic digestion	Liberase and Pronase	Cxcl12	Unclassified	GSE136970	A Wnt-mediated transformation of the bone marrow stromal cell identity orchestrates skeletal regeneration		Mesoderm
Ablation_Matsushita_abl14	Ablation_Matsushita	FALSE	Ablation_Matsushita_abl14	Long bone	Femur	Diaphysis	Injury(Regeneration)	WT	Ablation(14 day)	Young Adult	4W	10X(v2)	Mus Musculus	tomato+	Enzymatic digestion	Liberase and Pronase	Cxcl12	Unclassified	GSE136973	A Wnt-mediated transformation of the bone marrow stromal cell identity orchestrates skeletal regeneration		Mesoderm
Articular_Arce_CtrlI	Articular_Arce	FALSE	Articular_Arce_CtrlI	Long bone	Synovial Joint	Knee Synovial Joint	Injury(Regeneration)	WT	None	Young Adult	10W	10X(v3)	Mus Musculus					Endochondral ossification	GSE198837	Preexisting Type 1 Diabetes Mellitus Blunts the Development of Posttraumatic Osteoarthritis		Mesoderm
Articular_Arce_CtrlU	Articular_Arce	FALSE	Articular_Arce_CtrlU	Long bone	Synovial Joint	Knee Synovial Joint	Injury(Regeneration)	WT	None	Young Adult	10W	10X(v3)	Mus Musculus					Endochondral ossification	GSE198837	Preexisting Type 1 Diabetes Mellitus Blunts the Development of Posttraumatic Osteoarthritis		Mesoderm
Articular_Arce_T1MDI	Articular_Arce	FALSE	Articular_Arce_T1MDI	Long bone	Synovial Joint	Knee Synovial Joint	Injury(Regeneration)	WT	None	Young Adult	10W	10X(v3)	Mus Musculus					Endochondral ossification	GSE198837	Preexisting Type 1 Diabetes Mellitus Blunts the Development of Posttraumatic Osteoarthritis		Mesoderm
Articular_Arce_T1MDU	Articular_Arce	FALSE	Articular_Arce_T1MDU	Long bone	Synovial Joint	Knee Synovial Joint	Injury(Regeneration)	WT	None	Young Adult	10W	10X(v3)	Mus Musculus					Endochondral ossification	GSE198837	Preexisting Type 1 Diabetes Mellitus Blunts the Development of Posttraumatic Osteoarthritis		Mesoderm
Articular_Sebastian_3DPI	Articular_Sebastian	TRUE	Articular_Sebastian_3DPI	Long bone	Synovial Joint	Synovial Joint	Injury(Regeneration)	WT	tibial compressive overload model	Young Adult	10W	10X(v3)	Mus Musculus					Endochondral ossification	GSE172500	Single-Cell RNA-Seq Reveals Transcriptomic Heterogeneity and Post-Traumatic Osteoarthritis-Associated Early Molecular Changes in Mouse Articular Chondrocytes	4646	Mesoderm
Articular_Sebastian_7DPI	Articular_Sebastian	TRUE	Articular_Sebastian_7DPI	Long bone	Synovial Joint	Synovial Joint	Injury(Regeneration)	WT	tibial compressive overload model	Young Adult	10W	10X(v3)	Mus Musculus					Endochondral ossification	GSE172500	Single-Cell RNA-Seq Reveals Transcriptomic Heterogeneity and Post-Traumatic Osteoarthritis-Associated Early Molecular Changes in Mouse Articular Chondrocytes	4646	Mesoderm
Articular_Sebastian_uninjured	Articular_Sebastian	TRUE	Articular_Sebastian_uninjured	Long bone	Synovial Joint	Synovial Joint	Steady	WT	None	Young Adult	10W	10X(v3)	Mus Musculus					Endochondral ossification	GSE172500	Single-Cell RNA-Seq Reveals Transcriptomic Heterogeneity and Post-Traumatic Osteoarthritis-Associated Early Molecular Changes in Mouse Articular Chondrocytes	4646	Mesoderm
Bmsc2019_Regev_b1	Bmsc2019_Regev	FALSE	Bmsc2019_Regev	Long bone	Femur;Tibia	Bone	Steady	WT	None	Adult	Adult	10X(v2)	Mus Musculus	Ter119(low),CD71(low),CD45-,CD3-,B220-,CD19-,Gr-1-,Cd11b-	Enzymatic digestion	STEMxyme1 and Dispase II		Unclassified	GSE128423	A Cellular Taxonomy of the Bone Marrow Stroma in Homeostasis and Leukemia		Mesoderm
Bmsc2019_Regev_b2	Bmsc2019_Regev	FALSE	Bmsc2019_Regev	Long bone	Femur;Tibia	Bone	Steady	WT	None	Adult	Adult	10X(v2)	Mus Musculus	Ter119(low),CD71(low),CD45-,CD3-,B220-,CD19-,Gr-1-,Cd11b-	Enzymatic digestion	STEMxyme1 and Dispase II		Unclassified	GSE128423	A Cellular Taxonomy of the Bone Marrow Stroma in Homeostasis and Leukemia		Mesoderm
Bmsc2019_Regev_b3	Bmsc2019_Regev	FALSE	Bmsc2019_Regev	Long bone	Femur;Tibia	Bone	Steady	WT	None	Adult	Adult	10X(v2)	Mus Musculus	Ter119(low),CD71(low),CD45-,CD3-,B220-,CD19-,Gr-1-,Cd11b-	Enzymatic digestion	STEMxyme1 and Dispase II		Unclassified	GSE128423	A Cellular Taxonomy of the Bone Marrow Stroma in Homeostasis and Leukemia		Mesoderm
Bmsc2019_Regev_b4	Bmsc2019_Regev	FALSE	Bmsc2019_Regev	Long bone	Femur;Tibia	Bone	Steady	WT	None	Adult	Adult	10X(v2)	Mus Musculus	Ter119(low),CD71(low),CD45-,CD3-,B220-,CD19-,Gr-1-,Cd11b-	Enzymatic digestion	STEMxyme1 and Dispase II		Unclassified	GSE128423	A Cellular Taxonomy of the Bone Marrow Stroma in Homeostasis and Leukemia		Mesoderm
Bmsc2019_Regev_bm1	Bmsc2019_Regev	FALSE	Bmsc2019_Regev	Long bone	Femur;Tibia	Stroma	Steady	WT	None	Adult	Adult	10X(v2)	Mus Musculus	Ter119(low),CD71(low),CD45-,CD3-,B220-,CD19-,Gr-1-,Cd11b-	Enzymatic digestion	STEMxyme1 and Dispase II		Unclassified	GSE128423	A Cellular Taxonomy of the Bone Marrow Stroma in Homeostasis and Leukemia		Mesoderm
Bmsc2019_Regev_bm2	Bmsc2019_Regev	FALSE	Bmsc2019_Regev	Long bone	Femur;Tibia	Stroma	Steady	WT	None	Adult	Adult	10X(v2)	Mus Musculus	Ter119(low),CD71(low),CD45-,CD3-,B220-,CD19-,Gr-1-,Cd11b-	Enzymatic digestion	STEMxyme1 and Dispase II		Unclassified	GSE128423	A Cellular Taxonomy of the Bone Marrow Stroma in Homeostasis and Leukemia		Mesoderm
Bmsc2019_Regev_bm3	Bmsc2019_Regev	FALSE	Bmsc2019_Regev	Long bone	Femur;Tibia	Stroma	Steady	WT	None	Adult	Adult	10X(v2)	Mus Musculus	Ter119(low),CD71(low),CD45-,CD3-,B220-,CD19-,Gr-1-,Cd11b-	Enzymatic digestion	STEMxyme1 and Dispase II		Unclassified	GSE128423	A Cellular Taxonomy of the Bone Marrow Stroma in Homeostasis and Leukemia		Mesoderm
Bmsc2019_Regev_bm4	Bmsc2019_Regev	FALSE	Bmsc2019_Regev	Long bone	Femur;Tibia	Stroma	Steady	WT	None	Adult	Adult	10X(v2)	Mus Musculus	Ter119(low),CD71(low),CD45-,CD3-,B220-,CD19-,Gr-1-,Cd11b-	Enzymatic digestion	STEMxyme1 and Dispase II		Unclassified	GSE128423	A Cellular Taxonomy of the Bone Marrow Stroma in Homeostasis and Leukemia		Mesoderm
Bmsc2019_Regev_Leu1	Bmsc2019_Regev	FALSE	Bmsc2019_Regev	Long bone	Femur;Tibia	Diaphysis and Epiphysis	Disease	WT	None	Adult	Adult	10X(v2)	Mus Musculus	Ter119(low),CD71(low),CD45-,CD3-,B220-,CD19-,Gr-1-,Cd11b-	Enzymatic digestion	STEMxyme1 and Dispase II		Unclassified	GSE128423	A Cellular Taxonomy of the Bone Marrow Stroma in Homeostasis and Leukemia		Mesoderm
Bmsc2019_Regev_Leu2	Bmsc2019_Regev	FALSE	Bmsc2019_Regev	Long bone	Femur;Tibia	Diaphysis and Epiphysis	Disease	WT	None	Adult	Adult	10X(v2)	Mus Musculus	Ter119(low),CD71(low),CD45-,CD3-,B220-,CD19-,Gr-1-,Cd11b-	Enzymatic digestion	STEMxyme1 and Dispase II		Unclassified	GSE128423	A Cellular Taxonomy of the Bone Marrow Stroma in Homeostasis and Leukemia		Mesoderm
Bmsc2019_Regev_Leu3	Bmsc2019_Regev	FALSE	Bmsc2019_Regev	Long bone	Femur;Tibia	Diaphysis and Epiphysis	Disease	WT	None	Adult	Adult	10X(v2)	Mus Musculus	Ter119(low),CD71(low),CD45-,CD3-,B220-,CD19-,Gr-1-,Cd11b-	Enzymatic digestion	STEMxyme1 and Dispase II		Unclassified	GSE128423	A Cellular Taxonomy of the Bone Marrow Stroma in Homeostasis and Leukemia		Mesoderm
Bmsc2019_Regev_Leu4	Bmsc2019_Regev	FALSE	Bmsc2019_Regev	Long bone	Femur;Tibia	Diaphysis and Epiphysis	Disease	WT	None	Adult	Adult	10X(v2)	Mus Musculus	Ter119(low),CD71(low),CD45-,CD3-,B220-,CD19-,Gr-1-,Cd11b-	Enzymatic digestion	STEMxyme1 and Dispase II		Unclassified	GSE128423	A Cellular Taxonomy of the Bone Marrow Stroma in Homeostasis and Leukemia		Mesoderm
Bmsc2019_Regev_LeuCon1	Bmsc2019_Regev	FALSE	Bmsc2019_Regev	Long bone	Femur;Tibia	Diaphysis and Epiphysis	Steady	WT	None	Adult	Adult	10X(v2)	Mus Musculus	Ter119(low),CD71(low),CD45-,CD3-,B220-,CD19-,Gr-1-,Cd11b-	Enzymatic digestion	STEMxyme1 and Dispase II		Unclassified	GSE128423	A Cellular Taxonomy of the Bone Marrow Stroma in Homeostasis and Leukemia		Mesoderm
Bmsc2019_Regev_LeuCon2	Bmsc2019_Regev	FALSE	Bmsc2019_Regev	Long bone	Femur;Tibia	Diaphysis and Epiphysis	Steady	WT	None	Adult	Adult	10X(v2)	Mus Musculus	Ter119(low),CD71(low),CD45-,CD3-,B220-,CD19-,Gr-1-,Cd11b-	Enzymatic digestion	STEMxyme1 and Dispase II		Unclassified	GSE128423	A Cellular Taxonomy of the Bone Marrow Stroma in Homeostasis and Leukemia		Mesoderm
Bmsc2019_Regev_LeuCon3	Bmsc2019_Regev	FALSE	Bmsc2019_Regev	Long bone	Femur;Tibia	Diaphysis and Epiphysis	Steady	WT	None	Adult	Adult	10X(v2)	Mus Musculus	Ter119(low),CD71(low),CD45-,CD3-,B220-,CD19-,Gr-1-,Cd11b-	Enzymatic digestion	STEMxyme1 and Dispase II		Unclassified	GSE128423	A Cellular Taxonomy of the Bone Marrow Stroma in Homeostasis and Leukemia		Mesoderm
Bmsc2019_Regev_LeuCon4	Bmsc2019_Regev	FALSE	Bmsc2019_Regev	Long bone	Femur;Tibia	Diaphysis and Epiphysis	Steady	WT	None	Adult	Adult	10X(v2)	Mus Musculus	Ter119(low),CD71(low),CD45-,CD3-,B220-,CD19-,Gr-1-,Cd11b-	Enzymatic digestion	STEMxyme1 and Dispase II		Unclassified	GSE128423	A Cellular Taxonomy of the Bone Marrow Stroma in Homeostasis and Leukemia		Mesoderm
Bmsc2019_Regev_LeuCon5	Bmsc2019_Regev	FALSE	Bmsc2019_Regev	Long bone	Femur;Tibia	Diaphysis and Epiphysis	Steady	WT	None	Adult	Adult	10X(v2)	Mus Musculus	Ter119(low),CD71(low),CD45-,CD3-,B220-,CD19-,Gr-1-,Cd11b-	Enzymatic digestion	STEMxyme1 and Dispase II		Unclassified	GSE128423	A Cellular Taxonomy of the Bone Marrow Stroma in Homeostasis and Leukemia		Mesoderm
Bmsc2019_Regev_samp1	Bmsc2019_Regev	TRUE	Bmsc2019_Regev	Long bone	Femur;Tibia	Diaphysis and Epiphysis	Steady	WT	None	Adult	Adult	10X(v2)	Mus Musculus	Ter119(low),CD71(low),CD45-,CD3-,B220-,CD19-,Gr-1-,Cd11b-	Enzymatic digestion	STEMxyme1 and Dispase II		Unclassified	GSE128423	A Cellular Taxonomy of the Bone Marrow Stroma in Homeostasis and Leukemia	14878	Mesoderm
Bmsc2019_Regev_samp2	Bmsc2019_Regev	TRUE	Bmsc2019_Regev	Long bone	Femur;Tibia	Diaphysis and Epiphysis	Steady	WT	None	Adult	Adult	10X(v2)	Mus Musculus	Ter119(low),CD71(low),CD45-,CD3-,B220-,CD19-,Gr-1-,Cd11b-	Enzymatic digestion	STEMxyme1 and Dispase II		Unclassified	GSE128423	A Cellular Taxonomy of the Bone Marrow Stroma in Homeostasis and Leukemia	14878	Mesoderm
Bmsc2019_Regev_samp3	Bmsc2019_Regev	TRUE	Bmsc2019_Regev	Long bone	Femur;Tibia	Diaphysis and Epiphysis	Steady	WT	None	Adult	Adult	10X(v2)	Mus Musculus	Ter119(low),CD71(low),CD45-,CD3-,B220-,CD19-,Gr-1-,Cd11b-	Enzymatic digestion	STEMxyme1 and Dispase II		Unclassified	GSE128423	A Cellular Taxonomy of the Bone Marrow Stroma in Homeostasis and Leukemia	14878	Mesoderm
Bmsc2019_Regev_samp4	Bmsc2019_Regev	TRUE	Bmsc2019_Regev	Long bone	Femur;Tibia	Diaphysis and Epiphysis	Steady	WT	None	Adult	Adult	10X(v2)	Mus Musculus	Ter119(low),CD71(low),CD45-,CD3-,B220-,CD19-,Gr-1-,Cd11b-	Enzymatic digestion	STEMxyme1 and Dispase II		Unclassified	GSE128423	A Cellular Taxonomy of the Bone Marrow Stroma in Homeostasis and Leukemia	14878	Mesoderm
Bmsc2019_Regev_samp5	Bmsc2019_Regev	TRUE	Bmsc2019_Regev	Long bone	Femur;Tibia	Diaphysis and Epiphysis	Steady	WT	None	Adult	Adult	10X(v2)	Mus Musculus	Ter119(low),CD71(low),CD45-,CD3-,B220-,CD19-,Gr-1-,Cd11b-	Enzymatic digestion	STEMxyme1 and Dispase II		Unclassified	GSE128423	A Cellular Taxonomy of the Bone Marrow Stroma in Homeostasis and Leukemia	14878	Mesoderm
Bmsc2019_Regev_samp6	Bmsc2019_Regev	TRUE	Bmsc2019_Regev	Long bone	Femur;Tibia	Diaphysis and Epiphysis	Steady	WT	None	Adult	Adult	10X(v2)	Mus Musculus	Ter119(low),CD71(low),CD45-,CD3-,B220-,CD19-,Gr-1-,Cd11b-	Enzymatic digestion	STEMxyme2 and Dispase II		Unclassified	GSE128423	A Cellular Taxonomy of the Bone Marrow Stroma in Homeostasis and Leukemia		Mesoderm
BmscAging_Young_MA1	BmscAging_Young	FALSE	BmscAging_Young	Long bone	Spines;Sternums;Humeri;Tibia;Femur;Iliac crests	Diaphysis and Epiphysis	Steady	WT	None	Adult	12-14M	10X(v3)	Mus Musculus					Unclassified	GSE210584	Decline in IGF1 in the Bone Marrow Microenvironment Initiates Hematopoietic Stem Cell Aging		Mesoderm
BmscAging_Young_MA2	BmscAging_Young	FALSE	BmscAging_Young	Long bone	Spines;Sternums;Humeri;Tibia;Femur;Iliac crests	Diaphysis and Epiphysis	Steady	WT	None	Adult	12-14M	10X(v3)	Mus Musculus					Unclassified	GSE210584	Decline in IGF1 in the Bone Marrow Microenvironment Initiates Hematopoietic Stem Cell Aging		Mesoderm
BmscAging_Young_MA3	BmscAging_Young	FALSE	BmscAging_Young	Long bone	Spines;Sternums;Humeri;Tibia;Femur;Iliac crests	Diaphysis and Epiphysis	Steady	WT	None	Adult	12-14M	10X(v3)	Mus Musculus					Unclassified	GSE210584	Decline in IGF1 in the Bone Marrow Microenvironment Initiates Hematopoietic Stem Cell Aging		Mesoderm
BmscAging_Young_MA4	BmscAging_Young	FALSE	BmscAging_Young	Long bone	Spines;Sternums;Humeri;Tibia;Femur;Iliac crests	Diaphysis and Epiphysis	Steady	WT	None	Adult	12-14M	10X(v3)	Mus Musculus					Unclassified	GSE210584	Decline in IGF1 in the Bone Marrow Microenvironment Initiates Hematopoietic Stem Cell Aging		Mesoderm
BmscAging_Young_MA5	BmscAging_Young	FALSE	BmscAging_Young	Long bone	Spines;Sternums;Humeri;Tibia;Femur;Iliac crests	Diaphysis and Epiphysis	Steady	WT	None	Adult	12-14M	10X(v3)	Mus Musculus					Unclassified	GSE210584	Decline in IGF1 in the Bone Marrow Microenvironment Initiates Hematopoietic Stem Cell Aging		Mesoderm
BmscAging_Young_MA6	BmscAging_Young	FALSE	BmscAging_Young	Long bone	Spines;Sternums;Humeri;Tibia;Femur;Iliac crests	Diaphysis and Epiphysis	Steady	WT	None	Adult	12-14M	10X(v3)	Mus Musculus					Unclassified	GSE210584	Decline in IGF1 in the Bone Marrow Microenvironment Initiates Hematopoietic Stem Cell Aging		Mesoderm
BmscAging_Young_MA7	BmscAging_Young	FALSE	BmscAging_Young	Long bone	Spines;Sternums;Humeri;Tibia;Femur;Iliac crests	Diaphysis and Epiphysis	Steady	WT	None	Adult	12-14M	10X(v3)	Mus Musculus					Unclassified	GSE210584	Decline in IGF1 in the Bone Marrow Microenvironment Initiates Hematopoietic Stem Cell Aging		Mesoderm
BmscAging_Young_MA8	BmscAging_Young	FALSE	BmscAging_Young	Long bone	Spines;Sternums;Humeri;Tibia;Femur;Iliac crests	Diaphysis and Epiphysis	Steady	WT	None	Adult	12-14M	10X(v3)	Mus Musculus					Unclassified	GSE210584	Decline in IGF1 in the Bone Marrow Microenvironment Initiates Hematopoietic Stem Cell Aging		Mesoderm
BmscAging_Young_MA9	BmscAging_Young	FALSE	BmscAging_Young	Long bone	Spines;Sternums;Humeri;Tibia;Femur;Iliac crests	Diaphysis and Epiphysis	Steady	WT	None	Adult	12-14M	10X(v3)	Mus Musculus					Unclassified	GSE210584	Decline in IGF1 in the Bone Marrow Microenvironment Initiates Hematopoietic Stem Cell Aging		Mesoderm
BmscAging_Young_Young1	BmscAging_Young	FALSE	BmscAging_Young	Long bone	Spines;Sternums;Humeri;Tibia;Femur;Iliac crests	Diaphysis and Epiphysis	Steady	WT	None	Young Adult	2-4M	10X(v3)	Mus Musculus					Unclassified	GSE210584	Decline in IGF1 in the Bone Marrow Microenvironment Initiates Hematopoietic Stem Cell Aging		Mesoderm
BmscAging_Young_Young2	BmscAging_Young	FALSE	BmscAging_Young	Long bone	Spines;Sternums;Humeri;Tibia;Femur;Iliac crests	Diaphysis and Epiphysis	Steady	WT	None	Young Adult	2-4M	10X(v3)	Mus Musculus					Unclassified	GSE210584	Decline in IGF1 in the Bone Marrow Microenvironment Initiates Hematopoietic Stem Cell Aging		Mesoderm
BmscAging_Young_Young3	BmscAging_Young	FALSE	BmscAging_Young	Long bone	Spines;Sternums;Humeri;Tibia;Femur;Iliac crests	Diaphysis and Epiphysis	Steady	WT	None	Young Adult	2-4M	10X(v3)	Mus Musculus					Unclassified	GSE210584	Decline in IGF1 in the Bone Marrow Microenvironment Initiates Hematopoietic Stem Cell Aging		Mesoderm
BmscAging_Young_Young4	BmscAging_Young	FALSE	BmscAging_Young	Long bone	Spines;Sternums;Humeri;Tibia;Femur;Iliac crests	Diaphysis and Epiphysis	Steady	WT	None	Young Adult	2-4M	10X(v3)	Mus Musculus					Unclassified	GSE210584	Decline in IGF1 in the Bone Marrow Microenvironment Initiates Hematopoietic Stem Cell Aging		Mesoderm
BmscAging_Young_Young5	BmscAging_Young	FALSE	BmscAging_Young	Long bone	Spines;Sternums;Humeri;Tibia;Femur;Iliac crests	Diaphysis and Epiphysis	Steady	WT	None	Young Adult	12-14M	10X(v3)	Mus Musculus					Unclassified	GSE210584	Decline in IGF1 in the Bone Marrow Microenvironment Initiates Hematopoietic Stem Cell Aging		Mesoderm
BmscChondro_Long	BmscChondro_Long	FALSE	BmscChondro_Long	Long bone	Femur;Tibia	Stroma	Steady	WT	None	Adult	2M	10X	Mus Musculus	tomato+	Enzymatic digestion	Collagenase II	Col10a1	Unclassified	GSE179148	Hypertrophic chondrocytes serve as a reservoir for marrow-associated skeletal stem and progenitor cells, osteoblasts, and adipocytes during skeletal development		Mesoderm
BmscDiffereation_Wolock	BmscDiffereation_Wolock	FALSE	BmscDiffereation_Wolock	Long bone	Femur;Tibia	Metaphysis	Steady	WT	None	Young Adult	8-12W	inDrops	Mus Musculus	CD45(low),Ter119(low),CD31-	Enzymatic digestion	Collagenase/Dispase		Unclassified	GSE156636	Mapping Distinct Bone Marrow Niche Populations and Their Differentiation Paths		Mesoderm
BmscDll4_Xu_cont	BmscDll4_Xu	FALSE	BmscDll4_Xu_cont	Long bone	Femur;Tibia	Diaphysis and Epiphysis	Steady	WT	None	Young Adult	11W	10X	Mus Musculus					Unclassified	GSE152285	Induction of osteogenesis by bone-targeted Notch activation		Mesoderm
BmscDll4_Xu_dll4	BmscDll4_Xu	FALSE	BmscDll4_Xu_dll4	Long bone	Femur;Tibia	Diaphysis and Epiphysis	Treated	WT	Dll4 injectrion	Young Adult	11W	10X	Mus Musculus					Unclassified	GSE152285	Induction of osteogenesis by bone-targeted Notch activation		Mesoderm
BmscEndosteal_Ono_Fgfr3CEp53cHet	BmscEndosteal_Ono	FALSE	BmscEndosteal_Ono	Long bone	Femur	Stroma	Steady	Cre	Fgfr3Cre;Trp53(fl/+)	Adult	4M	10X(v3)	Mus Musculus	tomato+	Enzymatic digestion		Fgfr3	Unclassified	GSE185794	Bone marrow endosteal stem cells dictate active osteogenesis and aggressive tumorigenesis		Mesoderm
BmscEndosteal_Ono_Fgfr3CEp53cKO	BmscEndosteal_Ono	FALSE	BmscEndosteal_Ono	Long bone	Femur	Stroma	Steady	KO	Fgfr3Cre;Trp53KO	Adult	4M	10X(v3)	Mus Musculus	tomato+	Enzymatic digestion		Fgfr3	Unclassified	GSE185794	Bone marrow endosteal stem cells dictate active osteogenesis and aggressive tumorigenesis		Mesoderm
BmscEndosteal_Ono_Prrx1cre18M	BmscEndosteal_Ono	FALSE	BmscEndosteal_Ono	Long bone	Femur	Stroma	Steady	Cre	Prrx1cre	Old	18M	10X(v3)	Mus Musculus	tomato+	Enzymatic digestion		Prrx1	Unclassified	GSE185794	Bone marrow endosteal stem cells dictate active osteogenesis and aggressive tumorigenesis		Mesoderm
BmscEndosteal_Ono_Fgfr3CE	BmscEndosteal_Ono	FALSE	BmscEndosteal_Ono	Long bone	Femur	Stroma	Development	Cre	Fgfr3Cre	Postnatal	P23	10X(v3)	Mus Musculus	tomato+	Enzymatic digestion		Fgfr3	Unclassified	GSE185794	Bone marrow endosteal stem cells dictate active osteogenesis and aggressive tumorigenesis		Mesoderm
BmscEndosteal_Ono_Gas1CE	BmscEndosteal_Ono	FALSE	BmscEndosteal_Ono	Long bone	Femur	Stroma	Development	Cre	Gas1Cre	Postnatal	P23	10X(v3)	Mus Musculus	tomato+	Enzymatic digestion		Gas1	Unclassified	GSE185794	Bone marrow endosteal stem cells dictate active osteogenesis and aggressive tumorigenesis		Mesoderm
BmscEndosteal_Ono_Prrx1creP21	BmscEndosteal_Ono	FALSE	BmscEndosteal_Ono	Long bone	Femur	Stroma	Development	Cre	Prrx1cre	Postnatal	P21	10X(v3)	Mus Musculus	tomato+	Enzymatic digestion		Prrx1	Unclassified	GSE185794	Bone marrow endosteal stem cells dictate active osteogenesis and aggressive tumorigenesis		Mesoderm
BmscEndosteal_Ono_Prrx1creP21multiome	BmscEndosteal_Ono	FALSE	BmscEndosteal_Ono	Long bone	Femur	Stroma	Development	Cre	Prrx1cre	Postnatal	P21	10X(v3)	Mus Musculus	tomato+	Enzymatic digestion		Prrx1	Unclassified	GSE185794	Bone marrow endosteal stem cells dictate active osteogenesis and aggressive tumorigenesis		Mesoderm
BmscEpi_Kanazawa	BmscEpi_Kanazawa	FALSE	BmscEpi_Kanazawa	Long bone	Femur;Tibia;Ileums	Femur;Tibia;Ileums	Steady	WT	None	Young Adult	6W	10X	Mus Musculus					Unclassified	GSE171530	Mesenchymal stromal cells in the bone marrow niche consist of multi-populations with distinct transcriptional and epigenetic properties		Mesoderm
BmscFac2019_Anastasia_5FUcol23	BmscFac2019_Anastasia	FALSE	BmscFac2019_Anastasia_5FUcol23	Long bone	Femur;Tibia;Ileums	Diaphysis and Epiphysis	Injury(5-FU)	WT	5-FU	Adult	Adult	10X(v2)	Mus Musculus	tomato+	Enzymatic digestion	Liberase and Dnasel	Col2.3	Unclassified	GSE108892	The bone marrow microenvironment at single-cell resolution.		Mesoderm
BmscFac2019_Anastasia_5FUlepr	BmscFac2019_Anastasia	FALSE	BmscFac2019_Anastasia_5FUlepr	Long bone	Femur;Tibia;Ileums	Diaphysis and Epiphysis	Injury(5-FU)	WT	5-FU	Adult	Adult	10X(v2)	Mus Musculus	tomato+	Enzymatic digestion	Liberase and Dnasel	Lepr	Unclassified	GSE108892	The bone marrow microenvironment at single-cell resolution.		Mesoderm
BmscFac2019_Anastasia_5FUvecad	BmscFac2019_Anastasia	FALSE	BmscFac2019_Anastasia_5FUvecad	Long bone	Femur;Tibia;Ileums	Diaphysis and Epiphysis	Injury(5-FU)	WT	5-FU	Adult	14W	10X(v2)	Mus Musculus	tomato+	Enzymatic digestion	Liberase and Dnasel	Vecad	Unclassified	GSE108892	The bone marrow microenvironment at single-cell resolution.		Mesoderm
BmscFac2019_Anastasia_CNTRL	BmscFac2019_Anastasia	FALSE	BmscFac2019_Anastasia_CNTRL	Long bone	Femur;Tibia;Ileums	Diaphysis and Epiphysis	Steady	WT	Sham	Adult	Adult	10X(v2)	Mus Musculus	tomato+	Enzymatic digestion	Liberase and Dnasel	None	Unclassified	GSE108892	The bone marrow microenvironment at single-cell resolution.		Mesoderm
BmscFac2019_Anastasia_CNTRLcol23	BmscFac2019_Anastasia	FALSE	BmscFac2019_Anastasia_CNTRLcol23	Long bone	Femur;Tibia;Ileums	Diaphysis and Epiphysis	Steady	WT	Sham	Adult	Adult	10X(v2)	Mus Musculus	tomato+	Enzymatic digestion	Liberase and Dnasel	Col2.3	Unclassified	GSE108892	The bone marrow microenvironment at single-cell resolution.		Mesoderm
BmscFac2019_Anastasia_NICHEcol23	BmscFac2019_Anastasia	FALSE	BmscFac2019_Anastasia_NICHEcol23	Long bone	Femur;Tibia;Ileums	Diaphysis and Epiphysis	Steady	WT	None	Adult	Adult	10X(v2)	Mus Musculus	tomato+	Enzymatic digestion	Liberase and Dnasel	Col2.3	Unclassified	GSE108892	The bone marrow microenvironment at single-cell resolution.		Mesoderm
BmscFac2019_Anastasia_NICHElepr	BmscFac2019_Anastasia	FALSE	BmscFac2019_Anastasia_NICHElepr	Long bone	Femur;Tibia;Ileums	Diaphysis and Epiphysis	Steady	WT	None	Adult	Adult	10X(v2)	Mus Musculus	tomato+	Enzymatic digestion	Liberase and Dnasel	Lepr	Unclassified	GSE108892	The bone marrow microenvironment at single-cell resolution.		Mesoderm
BmscFac2019_Anastasia_NICHEvecad	BmscFac2019_Anastasia	FALSE	BmscFac2019_Anastasia_NICHEvecad	Long bone	Femur;Tibia;Ileums	Diaphysis and Epiphysis	Steady	WT	None	Adult	Adult	10X(v2)	Mus Musculus	tomato+	Enzymatic digestion	Liberase and Dnasel	Vecad	Unclassified	GSE108892	The bone marrow microenvironment at single-cell resolution.		Mesoderm
BmscGli_Shi	BmscGli_Shi	FALSE	BmscGli_Shi	Long bone	Femur	Stroma	Steady	WT	None	Young Adult	4W	10X(v2)	Mus Musculus				Gli	Unclassified	GSE169560	Gli1+ progenitors mediate bone anabolic function of teriparatide via Hh and Igf signaling		Mesoderm
BmscGVHD_Gu_aGVHD	BmscGVHD_Gu	FALSE	BmscGVHD_Gu_aGVHD	Long bone	Femur	Stroma	Disease	WT	aGVHD	Adult	Adult	10X	Mus Musculus					Unclassified	GSE157389	Ruxolitinib improves hematopoietic regeneration by restoring mesenchymal stromal cell function in acute graft-versus-host disease		Mesoderm
BmscGVHD_Gu_BMT	BmscGVHD_Gu	FALSE	BmscGVHD_Gu_BMT	Long bone	Femur	Stroma	Disease	WT	BMT	Adult	Adult	10X	Mus Musculus					Unclassified	GSE157389	Ruxolitinib improves hematopoietic regeneration by restoring mesenchymal stromal cell function in acute graft-versus-host disease		Mesoderm
BmscGVHD_Gu_WT	BmscGVHD_Gu	FALSE	BmscGVHD_Gu_WT	Long bone	Femur	Stroma	Steady	WT	None	Adult	Adult	10X	Mus Musculus					Unclassified	GSE157389	Ruxolitinib improves hematopoietic regeneration by restoring mesenchymal stromal cell function in acute graft-versus-host disease		Mesoderm
BmscHuman_Jardine_F21	BmscHuman_Jardine	FALSE	BmscHuman_Jardine_F21	Long bone	Femur	Diaphysis and Epiphysis	Development	WT	None	Fetal stage	16 WPC	10X	Homo sapiens					Unclassified				Mesoderm
BmscHuman_Jardine_F29	BmscHuman_Jardine	FALSE	BmscHuman_Jardine_F29	Long bone	Femur	Diaphysis and Epiphysis	Development	WT	None	Fetal stage	17 WPC	10X	Homo sapiens					Unclassified				Mesoderm
BmscHuman_Jardine_F30	BmscHuman_Jardine	FALSE	BmscHuman_Jardine_F30	Long bone	Femur	Diaphysis and Epiphysis	Development	WT	None	Fetal stage	14 WPC	10X	Homo sapiens					Unclassified				Mesoderm
BmscHuman_Jardine_F38	BmscHuman_Jardine	FALSE	BmscHuman_Jardine_F38	Long bone	Femur	Diaphysis and Epiphysis	Development	WT	None	Fetal stage	12 WPC	10X	Homo sapiens					Unclassified				Mesoderm
BmscHuman_Jardine_F41	BmscHuman_Jardine	FALSE	BmscHuman_Jardine_F41	Long bone	Femur	Diaphysis and Epiphysis	Development	WT	None	Fetal stage	16 WPC	10X	Homo sapiens					Unclassified				Mesoderm
BmscHuman_Jardine_F45	BmscHuman_Jardine	FALSE	BmscHuman_Jardine_F45	Long bone	Femur	Diaphysis and Epiphysis	Development	WT	None	Fetal stage	13 WPC	10X	Homo sapiens					Unclassified				Mesoderm
BmscHuman_Jardine_F50	BmscHuman_Jardine	FALSE	BmscHuman_Jardine_F50	Long bone	Femur	Diaphysis and Epiphysis	Development	WT	None	Fetal stage	15 WPC	10X	Homo sapiens					Unclassified				Mesoderm
BmscHuman_Jardine_F51	BmscHuman_Jardine	FALSE	BmscHuman_Jardine_F51	Long bone	Femur	Diaphysis and Epiphysis	Development	WT	None	Fetal stage	15 WPC	10X	Homo sapiens					Unclassified				Mesoderm
BmscHuman_Jardine_SB19PCW	BmscHuman_Jardine	FALSE	BmscHuman_Jardine_SB19PCW	Long bone	Femur	Diaphysis and Epiphysis	Development	WT	None	Fetal stage	19 WPC	10X	Homo sapiens					Unclassified				Mesoderm
BmscInjury_Zhong	BmscInjury_Zhong	FALSE	BmscInjury_Zhong	Long bone	Femur;Tibia	Diaphysis and Epiphysis	Injury(Radiation)	WT	Radiation 3d	Young Adult	1M	10X(v2)	Mus Musculus	tomato+	Enzymatic digestion	Proteases	Col2a1	Unclassified	GSE166129	Transient expansion and myofibroblast conversion of adipogenic lineage precursors mediate bone marrow repair after radiation		Mesoderm
BmscMds_Hayashi_Abcg2	BmscMds_Hayashi	FALSE	BmscMds_Hayashi	Long bone	Femur;Tibia	Diaphysis and Epiphysis	Disease	MUT	Abcg2	Young Adult	8-12W	10X	Mus Musculus					Unclassified	GSE199665	MDS cells impair osteolineage differentiation of MSCs via extracellular vesicles to suppress normal hematopoiesis		Mesoderm
BmscMds_Hayashi_TG_A2	BmscMds_Hayashi	FALSE	BmscMds_Hayashi	Long bone	Femur;Tibia	Diaphysis and Epiphysis	Disease	MUT	NHD13Tg	Young Adult	10-12W	10X	Mus Musculus					Unclassified	GSE199665	MDS cells impair osteolineage differentiation of MSCs via extracellular vesicles to suppress normal hematopoiesis		Mesoderm
BmscMds_Hayashi_WT_1	BmscMds_Hayashi	FALSE	BmscMds_Hayashi	Long bone	Femur;Tibia	Diaphysis and Epiphysis	Steady	WT	None	Young Adult	9-12W	10X	Mus Musculus					Unclassified	GSE199665	MDS cells impair osteolineage differentiation of MSCs via extracellular vesicles to suppress normal hematopoiesis		Mesoderm
BmscMds_Hayashi_WT_2	BmscMds_Hayashi	FALSE	BmscMds_Hayashi	Long bone	Femur;Tibia	Diaphysis and Epiphysis	Steady	WT	None	Young Adult	11-12W	10X	Mus Musculus					Unclassified	GSE199665	MDS cells impair osteolineage differentiation of MSCs via extracellular vesicles to suppress normal hematopoiesis		Mesoderm
BmscMyelofibrosis_Leimkühler_EVearly1	BmscMyelofibrosis_Leimkühler	FALSE	BmscMyelofibrosis_Leimkühler	Long bone	Femur;Hip;Spine	Diaphysis and Epiphysis	Steady	WT	Empty vector	Young Adult	2M	10X(v2)	Mus Musculus					Unclassified	GSE156644	Heterogeneous bone-marrow stromal progenitors drive myelofibrosis via a druggable alarmin axis		Mesoderm
BmscMyelofibrosis_Leimkühler_EVearly2	BmscMyelofibrosis_Leimkühler	FALSE	BmscMyelofibrosis_Leimkühler	Long bone	Femur;Hip;Spine	Diaphysis and Epiphysis	Steady	WT	Empty vector	Young Adult	2M	10X(v2)	Mus Musculus					Unclassified	GSE156644	Heterogeneous bone-marrow stromal progenitors drive myelofibrosis via a druggable alarmin axis		Mesoderm
BmscMyelofibrosis_Leimkühler_EVlate1	BmscMyelofibrosis_Leimkühler	FALSE	BmscMyelofibrosis_Leimkühler	Long bone	Femur;Hip;Spine	Diaphysis and Epiphysis	Steady	WT	Empty vector	Young Adult	2M	10X(v2)	Mus Musculus					Unclassified	GSE156644	Heterogeneous bone-marrow stromal progenitors drive myelofibrosis via a druggable alarmin axis		Mesoderm
BmscMyelofibrosis_Leimkühler_EVlate2	BmscMyelofibrosis_Leimkühler	FALSE	BmscMyelofibrosis_Leimkühler	Long bone	Femur;Hip;Spine	Diaphysis and Epiphysis	Steady	WT	Empty vector	Young Adult	2M	10X(v2)	Mus Musculus					Unclassified	GSE156644	Heterogeneous bone-marrow stromal progenitors drive myelofibrosis via a druggable alarmin axis		Mesoderm
BmscMyelofibrosis_Leimkühler_ThPOearly1	BmscMyelofibrosis_Leimkühler	FALSE	BmscMyelofibrosis_Leimkühler	Long bone	Femur;Hip;Spine	Diaphysis and Epiphysis	Disease	WT	ThPO	Young Adult	2M	10X(v2)	Mus Musculus					Unclassified	GSE156644	Heterogeneous bone-marrow stromal progenitors drive myelofibrosis via a druggable alarmin axis		Mesoderm
BmscMyelofibrosis_Leimkühler_ThPOearly2	BmscMyelofibrosis_Leimkühler	FALSE	BmscMyelofibrosis_Leimkühler	Long bone	Femur;Hip;Spine	Diaphysis and Epiphysis	Disease	WT	ThPO	Young Adult	2M	10X(v2)	Mus Musculus					Unclassified	GSE156644	Heterogeneous bone-marrow stromal progenitors drive myelofibrosis via a druggable alarmin axis		Mesoderm
BmscMyelofibrosis_Leimkühler_ThPOlate1	BmscMyelofibrosis_Leimkühler	FALSE	BmscMyelofibrosis_Leimkühler	Long bone	Femur;Hip;Spine	Diaphysis and Epiphysis	Disease	WT	ThPO	Young Adult	2M	10X(v2)	Mus Musculus					Unclassified	GSE156644	Heterogeneous bone-marrow stromal progenitors drive myelofibrosis via a druggable alarmin axis		Mesoderm
BmscMyelofibrosis_Leimkühler_ThPOlate2	BmscMyelofibrosis_Leimkühler	FALSE	BmscMyelofibrosis_Leimkühler	Long bone	Femur;Hip;Spine	Diaphysis and Epiphysis	Disease	WT	ThPO	Young Adult	2M	10X(v2)	Mus Musculus					Unclassified	GSE156644	Heterogeneous bone-marrow stromal progenitors drive myelofibrosis via a druggable alarmin axis		Mesoderm
BmscMyelofibrosis_Leimkühler_WTEV282	BmscMyelofibrosis_Leimkühler	FALSE	BmscMyelofibrosis_Leimkühler	Long bone	Femur;Hip;Spine	Diaphysis and Epiphysis	Steady	WT	Empty vector	Young Adult	2M	10X(v2)	Mus Musculus					Unclassified	GSE156644	Heterogeneous bone-marrow stromal progenitors drive myelofibrosis via a druggable alarmin axis		Mesoderm
BmscMyelofibrosis_Leimkühler_WTEV312	BmscMyelofibrosis_Leimkühler	FALSE	BmscMyelofibrosis_Leimkühler	Long bone	Femur;Hip;Spine	Diaphysis and Epiphysis	Steady	WT	Empty vector	Young Adult	2M	10X(v2)	Mus Musculus					Unclassified	GSE156644	Heterogeneous bone-marrow stromal progenitors drive myelofibrosis via a druggable alarmin axis		Mesoderm
BmscMyelofibrosis_Leimkühler_WTJAKV617V271	BmscMyelofibrosis_Leimkühler	FALSE	BmscMyelofibrosis_Leimkühler	Long bone	Femur;Hip;Spine	Diaphysis and Epiphysis	Disease	WT	JAK2(V617F) (JAK2) retrovirus	Young Adult	2M	10X(v2)	Mus Musculus					Unclassified	GSE156644	Heterogeneous bone-marrow stromal progenitors drive myelofibrosis via a druggable alarmin axis		Mesoderm
BmscMyelofibrosis_Leimkühler_WTJAKV617V272	BmscMyelofibrosis_Leimkühler	FALSE	BmscMyelofibrosis_Leimkühler	Long bone	Femur;Hip;Spine	Diaphysis and Epiphysis	Disease	WT	JAK2(V617F) (JAK2) retrovirus	Young Adult	2M	10X(v2)	Mus Musculus					Unclassified	GSE156644	Heterogeneous bone-marrow stromal progenitors drive myelofibrosis via a druggable alarmin axis		Mesoderm
BMSCNiche2019_Baccin	BMSCNiche2019_Baccin	FALSE	BMSCNiche2019_Baccin	Long bone	Femur	Diaphysis and Epiphysis	Steady	WT	None	Young Adult	8-12W	10X(v2)	Mus Musculus	CD41-,CD45-,CD51-,CD61-,CD71-,CD200-,Ter119-, VCAM1-	Undigested and enzymatically digested			Unclassified	GSE122467	Combined single-cell and spatial transcriptomics reveal the molecular, cellular and spatial bone marrow niche organization	1784	Mesoderm
BmscPth1r_Fu_cKOPTH	BmscPth1r_Fu	FALSE	BmscPth1r_Fu	Long bone	Femur;Tibia	Diaphysis and Epiphysis	Treated	KO	Kindlin2KO;PTH treated	Adult	3M	10X(v3)	Mus Musculus					Unclassified		Kindlin-2 regulates skeletal homeostasis by modulating PTH1R in mice		Mesoderm
BmscPth1r_Fu_cKOVeh	BmscPth1r_Fu	FALSE	BmscPth1r_Fu	Long bone	Femur;Tibia	Diaphysis and Epiphysis	Steady	KO	Kindlin2KO;	Adult	3M	10X(v3)	Mus Musculus					Unclassified		Kindlin-2 regulates skeletal homeostasis by modulating PTH1R in mice		Mesoderm
BmscPth1r_Fu_controlPTH	BmscPth1r_Fu	FALSE	BmscPth1r_Fu	Long bone	Femur;Tibia	Diaphysis and Epiphysis	Treated	WT	PTH treated	Adult	3M	10X(v3)	Mus Musculus					Unclassified		Kindlin-2 regulates skeletal homeostasis by modulating PTH1R in mice		Mesoderm
BmscPth1r_Fu_controlVeh	BmscPth1r_Fu	FALSE	BmscPth1r_Fu	Long bone	Femur;Tibia	Diaphysis and Epiphysis	Steady	WT	None	Adult	3M	10X(v3)	Mus Musculus					Unclassified		Kindlin-2 regulates skeletal homeostasis by modulating PTH1R in mice		Mesoderm
BmscSp7KO_Youlten_KO	BmscSp7Cre_Youlten	FALSE	BmscSp7KO_Youlten_KO	Long bone	Femura;Tibia;Calvariae	Bone	Development	KO	Dmp1-Cre;Sp7 fl/fl;tdTm +	Young Adult	4W	10X	Mus Musculus				Dmp1	Unclassified	GSE154719	Control of osteocyte dendrite formation by Sp7 and its target gene osteocrin
BmscSp7KO_Youlten_WT	BmscSp7Cre_Youlten	FALSE	BmscSp7KO_Youlten_WT	Long bone	Femura;Tibia;Calvariae	Bone	Development	WT	None	Young Adult	4W	10X	Mus Musculus				Dmp1	Unclassified	GSE154719	Control of osteocyte dendrite formation by Sp7 and its target gene osteocrin
BmscSpecification_Kishor_1	BMSC-Specification_Kishor	TRUE	BMSC-Specification_Kishor	Long bone	Femur;Tibia	Diaphysis and Epiphysis	Steady	WT	None	Young Adult	3W	10X(v2)	Mus Musculus	Lineage cell depletion kit 130-090-858;130-052-301;130-091-224	Enzymatic digestion	Collagenase II;Collagenase I		Unclassified	GSE156635	Regional specialization and fate specification of bone stromal cells in skeletal development	12562	Mesoderm
BmscSpecification_Kishor_2	BMSC-Specification_Kishor	TRUE	BMSC-Specification_Kishor	Long bone	Femur;Tibia	Diaphysis and Epiphysis	Steady	WT	None	Young Adult	3W	10X(v2)	Mus Musculus	Lineage cell depletion kit 130-090-858;130-052-301;130-091-224	Enzymatic digestion	Collagenase II;Collagenase I		Unclassified	GSE156635	Regional specialization and fate specification of bone stromal cells in skeletal development	12562	Mesoderm
BmscSpecification_Kishor_3	BMSC-Specification_Kishor	TRUE	BMSC-Specification_Kishor	Long bone	Femur;Tibia	Diaphysis and Epiphysis	Steady	WT	None	Young Adult	3W	10X(v2)	Mus Musculus	Lineage cell depletion kit 130-090-858;130-052-301;130-091-224	Enzymatic digestion	Collagenase II;Collagenase I		Unclassified	GSE156635	Regional specialization and fate specification of bone stromal cells in skeletal development	12562	Mesoderm
BmscSpecification_Kishor_4	BMSC-Specification_Kishor	TRUE	BMSC-Specification_Kishor	Long bone	Femur;Tibia	Diaphysis and Epiphysis	Steady	WT	None	Young Adult	3W	10X(v2)	Mus Musculus	Lineage cell depletion kit 130-090-858;130-052-301;130-091-224	Enzymatic digestion	Collagenase II;Collagenase I		Unclassified	GSE156635	Regional specialization and fate specification of bone stromal cells in skeletal development	12562	Mesoderm
BmscSpecification_Kishor_PdgfrbCre1	BMSC-Specification_Kishor	FALSE	BMSC-Specification_Kishor	Long bone	Femur;Tibia	Diaphysis and Epiphysis	Steady	WT	None	Young Adult	3W	10X	Mus Musculus				Pdgfrb	Unclassified	GSE156635	Regional specialization and fate specification of bone stromal cells in skeletal development		Mesoderm
BmscSpecification_Kishor_PdgfrbCre2	BMSC-Specification_Kishor	FALSE	BMSC-Specification_Kishor	Long bone	Femur;Tibia	Diaphysis and Epiphysis	Steady	WT	None	Young Adult	3W	10X	Mus Musculus				Pdgfrb	Unclassified	GSE156635	Regional specialization and fate specification of bone stromal cells in skeletal development		Mesoderm
BMSC-Stress_Mo_Aging	BMSC-Stress_Mo	FALSE	BMSC-Stress_Mo_Aging	Long bone	Femur	Metaphysis and Diaphysis	Disease	WT	None	Old	12M	10X(v2)	Mus Musculus				Lepr	Unclassified	GSE138689	Single-cell transcriptomics of LepR-positive skeletal cells reveals heterogeneous stress-dependent stem and progenitor pools		Mesoderm
BMSC-Stress_Mo_Adult1	BMSC-Stress_Mo	FALSE	BMSC-Stress_Mo_Adult1	Long bone	Femur	Metaphysis and Diaphysis	Steady	WT	None	Young Adult	8W	10X(v2)	Mus Musculus				Lepr	Unclassified	GSE138689	Single-cell transcriptomics of LepR-positive skeletal cells reveals heterogeneous stress-dependent stem and progenitor pools		Mesoderm
BMSC-Stress_Mo_Adult2	BMSC-Stress_Mo	FALSE	BMSC-Stress_Mo_Adult2	Long bone	Femur	Metaphysis and Diaphysis	Steady	WT	None	Young Adult	8W	10X(v2)	Mus Musculus				Lepr	Unclassified	GSE138689	Single-cell transcriptomics of LepR-positive skeletal cells reveals heterogeneous stress-dependent stem and progenitor pools		Mesoderm
BMSC-Stress_Mo_Fracture	BMSC-Stress_Mo	FALSE	BMSC-Stress_Mo_Fracture	Long bone	Femur	Metaphysis and Diaphysis	Injury(Regeneration)	WT	None	Young Adult	8W	10X(v2)	Mus Musculus				Lepr	Unclassified	GSE138689	Single-cell transcriptomics of LepR-positive skeletal cells reveals heterogeneous stress-dependent stem and progenitor pools		Mesoderm
BMSC-Stress_Mo_Irradiation	BMSC-Stress_Mo	FALSE	BMSC-Stress_Mo_Irradiation	Long bone	Femur	Metaphysis and Diaphysis	Injury(Regeneration)	WT	None	Young Adult	8W	10X(v2)	Mus Musculus				Lepr	Unclassified	GSE138689	Single-cell transcriptomics of LepR-positive skeletal cells reveals heterogeneous stress-dependent stem and progenitor pools		Mesoderm
BMSC-Stress_Mo_PrxBM	BMSC-Stress_Mo	FALSE	BMSC-Stress_Mo_PrxBM	Long bone	Femur	Metaphysis and Diaphysis	Steady	WT	None	Young Adult	8W	10X(v2)	Mus Musculus				Prrx1	Unclassified	GSE138689	Single-cell transcriptomics of LepR-positive skeletal cells reveals heterogeneous stress-dependent stem and progenitor pools		Mesoderm
BMSC-Stress_Mo_Rosiglitazone	BMSC-Stress_Mo	FALSE	BMSC-Stress_Mo_Rosiglitazone	Long bone	Femur	Metaphysis and Diaphysis	Disease	WT	None	Young Adult	5W	10X(v2)	Mus Musculus				Lepr	Unclassified	GSE138689	Single-cell transcriptomics of LepR-positive skeletal cells reveals heterogeneous stress-dependent stem and progenitor pools		Mesoderm
BmscTime_Zhong_16M	BmscTime_Zhong	FALSE	BmscTime_Zhong_16M	Long bone	Femur;Tibia	Diaphysis and Epiphysis	Steady	WT	None	Old	16M	10X(v3)	Mus Musculus	tomato+	Enzymatic digestion	Proteases	Col2a1	Unclassified	GSE145477	Single cell transcriptomics identifies a unique adipose lineage cell population that regulates bone marrow environment		Mesoderm
BmscTime_Zhong_1.5M	BmscTime_Zhong	FALSE	BmscTime_Zhong_1.5M	Long bone	Femur;Tibia	Diaphysis and Epiphysis	Development	WT	None	Young Adult	1.5M	10X(v3)	Mus Musculus	tomato+	Enzymatic digestion	Proteases	Col2a1	Unclassified	GSE145477	Single cell transcriptomics identifies a unique adipose lineage cell population that regulates bone marrow environment		Mesoderm
BmscTime_Zhong_1M	BmscTime_Zhong	FALSE	BmscTime_Zhong_1M	Long bone	Femur;Tibia	Diaphysis and Epiphysis	Development	WT	None	Young Adult	1M	10X(v3)	Mus Musculus	tomato+	Enzymatic digestion	Proteases	Col2a1	Unclassified	GSE145477	Single cell transcriptomics identifies a unique adipose lineage cell population that regulates bone marrow environment		Mesoderm
BmscTime_Zhong_3M	BmscTime_Zhong	FALSE	BmscTime_Zhong_3M	Long bone	Femur;Tibia	Diaphysis and Epiphysis	Steady	WT	None	Young Adult	3M	10X(v3)	Mus Musculus	tomato+	Enzymatic digestion	Proteases	Col2a1	Unclassified	GSE145477	Single cell transcriptomics identifies a unique adipose lineage cell population that regulates bone marrow environment		Mesoderm
EnthesisGli_Fang_GliP11	EnthesisGli_Fang	FALSE	EnthesisGli_Fang_GliP11	Long bone	Humeri	Tendon enthesis	Development	WT	None	Postnatal	P11	10X	Mus Musculus				Gli1	Unclassified	GSE182997	A unique mineralizing pool of Gli1+ stem cells builds the tendon enthesis and demonstrates therapeutic potential		Mesoderm
EnthesisGli_Fang_GliP14	EnthesisGli_Fang	FALSE	EnthesisGli_Fang_GliP14	Long bone	Humeri	Tendon enthesis	Development	WT	None	Postnatal	P14	10X	Mus Musculus				Gli1	Unclassified	GSE182997	A unique mineralizing pool of Gli2+ stem cells builds the tendon enthesis and demonstrates therapeutic potential		Mesoderm
EnthesisGli_Fang_GliP18	EnthesisGli_Fang	FALSE	EnthesisGli_Fang_GliP18	Long bone	Humeri	Tendon enthesis	Development	WT	None	Postnatal	P18	10X	Mus Musculus				Gli1	Unclassified	GSE182997	A unique mineralizing pool of Gli3+ stem cells builds the tendon enthesis and demonstrates therapeutic potential		Mesoderm
EnthesisGli_Fang_GliP21	EnthesisGli_Fang	FALSE	EnthesisGli_Fang_GliP21	Long bone	Humeri	Tendon enthesis	Development	WT	None	Postnatal	P21	10X	Mus Musculus				Gli1	Unclassified	GSE182997	A unique mineralizing pool of Gli4+ stem cells builds the tendon enthesis and demonstrates therapeutic potential		Mesoderm
EnthesisGli_Fang_GliP28	EnthesisGli_Fang	FALSE	EnthesisGli_Fang_GliP28	Long bone	Humeri	Tendon enthesis	Development	WT	None	Postnatal	P28	10X	Mus Musculus				Gli1	Unclassified	GSE182997	A unique mineralizing pool of Gli5+ stem cells builds the tendon enthesis and demonstrates therapeutic potential		Mesoderm
EnthesisGli_Fang_GliP42	EnthesisGli_Fang	FALSE	EnthesisGli_Fang_GliP42	Long bone	Humeri	Tendon enthesis	Development	WT	None	Postnatal	P42	10X	Mus Musculus				Gli1	Unclassified	GSE182997	A unique mineralizing pool of Gli6+ stem cells builds the tendon enthesis and demonstrates therapeutic potential		Mesoderm
EnthesisGli_Fang_GliP7	EnthesisGli_Fang	FALSE	EnthesisGli_Fang_GliP7	Long bone	Humeri	Tendon enthesis	Development	WT	None	Postnatal	P7	10X	Mus Musculus				Gli1	Unclassified	GSE182997	A unique mineralizing pool of Gli7+ stem cells builds the tendon enthesis and demonstrates therapeutic potential		Mesoderm
EnthesisGli_Fang_P11	EnthesisGli_Fang	FALSE	EnthesisGli_Fang_P11	Long bone	Humeri	Tendon enthesis	Development	WT	None	Postnatal	P11	10X	Mus Musculus					Unclassified	GSE182997	A unique mineralizing pool of Gli8+ stem cells builds the tendon enthesis and demonstrates therapeutic potential		Mesoderm
EnthesisGli_Fang_P18	EnthesisGli_Fang	FALSE	EnthesisGli_Fang_P18	Long bone	Humeri	Tendon enthesis	Development	WT	None	Postnatal	P18	10X	Mus Musculus					Unclassified	GSE182997	A unique mineralizing pool of Gli9+ stem cells builds the tendon enthesis and demonstrates therapeutic potential		Mesoderm
EnthesisGli_Fang_P56	EnthesisGli_Fang	FALSE	EnthesisGli_Fang_P56	Long bone	Humeri	Tendon enthesis	Development	WT	None	Postnatal	P56	10X	Mus Musculus					Unclassified	GSE182997	A unique mineralizing pool of Gli10+ stem cells builds the tendon enthesis and demonstrates therapeutic potential		Mesoderm
Growthplate_Li	Growthplate_Li	FALSE	Growthplate_Li	Long bone	Tibia	Growth plate	Development	WT	None	Postnatal	P7	Fluidigm C1	Mus Musculus					Endochondral ossification	GSE76157	Systematic Reconstruction of Molecular Cascades Regulating GP Development Using Single-Cell RNA-Seq		Mesoderm
GrowthPlateP0_Mizuhashi	GrowthPlateP0_Mizuhashi	FALSE	GrowthPlateP0_Mizuhashi	Long bone	Femur	Growth plate	Development	WT	None	Postnatal	P2	10X(v3)	Mus Musculus				Col2a1	Endochondral ossification	GSE125464	Growth plate borderline chondrocytes behave as transient mesenchymal precursor cells		Mesoderm
GrowthplateSox9_Abdul_Sox9KOP13	GrowthplateSox9_Abdul	FALSE	GrowthplateSox9_Abdul_Sox9KOP13	Long bone	Femur;Tibia	Growth plate	Development	KO	Sox9KO(5d)	Postnatal	P13	10X(v3)	Mus Musculus				Acan	Endochondral ossification		SOX9 keeps growth plates and articular cartilage healthy by inhibiting chondrocyte dedifferentiation/osteoblastic redifferentiation		Mesoderm
GrowthplateSox9_Abdul_Sox9KOP19	GrowthplateSox9_Abdul	FALSE	GrowthplateSox9_Abdul_Sox9KOP19	Long bone	Femur;Tibia	Growth plate	Development	KO	Sox9KO(5d)	Postnatal	P19	10X(v3)	Mus Musculus				Acan	Endochondral ossification		SOX9 keeps growth plates and articular cartilage healthy by inhibiting chondrocyte dedifferentiation/osteoblastic redifferentiation		Mesoderm
GrowthplateSox9_Abdul_WTP13	GrowthplateSox9_Abdul	TRUE	GrowthplateSox9_Abdul_WTP13	Long bone	Femur;Tibia	Epiphysis	Development	WT	None	Postnatal	P13	10X(v3)	Mus Musculus				Acan	Endochondral ossification	GSE162033	SOX9 keeps growth plates and articular cartilage healthy by inhibiting chondrocyte dedifferentiation/osteoblastic redifferentiation	6017	Mesoderm
GrowthplateSox9_Abdul_WTP19	GrowthplateSox9_Abdul	TRUE	GrowthplateSox9_Abdul_WTP19	Long bone	Femur;Tibia	Epiphysis	Development	WT	None	Postnatal	P19	10X(v3)	Mus Musculus				Acan	Endochondral ossification	GSE162033	SOX9 keeps growth plates and articular cartilage healthy by inhibiting chondrocyte dedifferentiation/osteoblastic redifferentiation	6017	Mesoderm
LimbBgn_Shainer_BgnKONB1	LimbBgn_Shainer	FALSE	LimbBgn_Shainer	Long bone	Femur;Tibia	Limb Bud	Development	KO	Bgn KO	Postnatal	P3	10X(v3)	Mus Musculus					Endochondral ossification	GSE192542	Biglycan regulates bone development and regeneration		Mesoderm
LimbBgn_Shainer_BgnKONB2	LimbBgn_Shainer	FALSE	LimbBgn_Shainer	Long bone	Femur;Tibia	Limb Bud	Development	KO	Bgn KO	Postnatal	P3	10X(v3)	Mus Musculus					Endochondral ossification	GSE192542	Biglycan regulates bone development and regeneration		Mesoderm
LimbBgn_Shainer_WTNB1	LimbBgn_Shainer	FALSE	LimbBgn_Shainer	Long bone	Femur;Tibia	Limb Bud	Development	WT	None	Postnatal	P3	10X(v3)	Mus Musculus					Endochondral ossification	GSE192542	Biglycan regulates bone development and regeneration		Mesoderm
LimbBgn_Shainer_WTNB2	LimbBgn_Shainer	FALSE	LimbBgn_Shainer	Long bone	Femur;Tibia	Limb Bud	Development	WT	None	Postnatal	P3	10X(v3)	Mus Musculus					Endochondral ossification	GSE192542	Biglycan regulates bone development and regeneration		Mesoderm
LimbFgf23_Ayako_calcitriol	LimbFgf23_Ayako	FALSE	LimbFgf23_Ayako	Long bone	Femur	Bone	Treated	WT	Calcitriol-injected	Young Adult	7W	10X	Mus Musculus					Endochondral ossification	GSE220836	Single-cell RNA sequencing identifies Fgf23-expressing osteocytes in response to 1,25-dihydroxyvitamin D3 treatment		Mesoderm
LimbFgf23_Ayako_con	LimbFgf23_Ayako	FALSE	LimbFgf23_Ayako	Long bone	Femur	Bone	Steady	WT	None	Young Adult	7W	10X	Mus Musculus					Endochondral ossification	GSE220836	Single-cell RNA sequencing identifies Fgf23-expressing osteocytes in response to 1,25-dihydroxyvitamin D3 treatment		Mesoderm
LimbImplant_VesPrey_Acta2	LimbImplant_VesPrey	FALSE	LimbImplant_VesPrey_Acta2	Long bone	Tibia	Bone	Injury(Regeneration)	WT	None	Adult	4M	10X	Mus Musculus				Acta2	Unclassified		Tmem100- and Acta2-Lineage Cells Contribute to Implant Osseointegration in a Mouse Model		Mesoderm
LimbImplant_VesPrey_Tmem100	LimbImplant_VesPrey	FALSE	LimbImplant_VesPrey_Tmem100	Long bone	Tibia	Bone	Injury(Regeneration)	WT	None	Adult	4M	10X	Mus Musculus				Tmem100	Unclassified		Tmem100- and Acta2-Lineage Cells Contribute to Implant Osseointegration in a Mouse Model		Mesoderm
Metaphysis_Yang_1	Metaphysis_Yang	FALSE	Metaphysis_Yang	Long bone	Femur;Tibia	Metaphysis	Development	WT	None	Postnatal	P7.5	10X(v3)	Mus Musculus					Endochondral ossification	GSE205945	Identification of the Metaphyseal Skeletal Stem Cell		Mesoderm
Metaphysis_Yang_2	Metaphysis_Yang	FALSE	Metaphysis_Yang	Long bone	Femur;Tibia	Metaphysis	Development	WT	None	Postnatal	P7.5	10X(v3)	Mus Musculus					Endochondral ossification	GSE205945	Identification of the Metaphyseal Skeletal Stem Cell		Mesoderm
Metaphysis_Yang_3	Metaphysis_Yang	FALSE	Metaphysis_Yang	Long bone	Femur;Tibia	Metaphysis	Development	WT	None	Postnatal	P7.5	10X(v3)	Mus Musculus					Endochondral ossification	GSE205945	Identification of the Metaphyseal Skeletal Stem Cell		Mesoderm
Metaphysis_Yang_4	Metaphysis_Yang	FALSE	Metaphysis_Yang	Long bone	Femur;Tibia	Metaphysis	Development	WT	None	Postnatal	P7.5	10X(v3)	Mus Musculus					Endochondral ossification	GSE205945	Identification of the Metaphyseal Skeletal Stem Cell		Mesoderm
Metaphysis_Yang_sorted	Metaphysis_Yang	FALSE	Metaphysis_Yang	Long bone	Femur;Tibia	Metaphysis	Development	WT	None	Postnatal	P7.5	10X(v3)	Mus Musculus				Col10a1	Endochondral ossification	GSE205945	Identification of the Metaphyseal Skeletal Stem Cell		Mesoderm
Mmp14_Chu_P6	Mmp14_Chu	FALSE	Mmp14_Chu_P6	Long bone	Tibia	Metaphysis and Diaphysis	Development	Het	Col10Cre;Irx3+/ΔHCIrx5+/-; RtdT td/+	Postnatal	P6	10X(unknown)	Mus Musculus				Col10a1	Endochondral ossification	GSE222203	MMP14 cleaves PTH1R in the chondrocyte derived osteoblast lineage, curbing signaling intensity for proper bone anabolism		Mesoderm
Mmp14_Chu_P56	Mmp14_Chu	FALSE	Mmp14_Chu_P56	Long bone	Tibia	Metaphysis	Development	Het	Col10Cre;Irx3+/ΔHCIrx5+/-; RtdT td/+	Young Adult	P56	10X(unknown)	Mus Musculus				Col10a1	Endochondral ossification	GSE222203	MMP14 cleaves PTH1R in the chondrocyte derived osteoblast lineage, curbing signaling intensity for proper bone anabolism		Mesoderm
MscMineCulture_Basel	MscMineCulture_Basel	FALSE	MscMineCulture_Basel	Long bone	Femur	Stroma	in vitro	WT	None	Adult	12W	10X(v2)	Mus Musculus					Unclassified	GSE152806	Systems genetics in diversity outbred mice inform BMD GWAS and identify determinants of bone strength		Mesoderm
PerichondrialP21_Matsushita_Prrx1creE11.5	PerichondrialP21_Matsushita	FALSE	PerichondrialP21_Matsushita	Long bone	Femur	Limb Bud	Development	WT	None	Organogenesis stage	E11.5	10X(v2)	Mus Musculus				Prrx1	Endochondral ossification	GSE126967			Mesoderm
PerichondrialP21_Matsushita_FR3CreCxcl12GfpP21	PerichondrialP21_Matsushita	FALSE	PerichondrialP21_Matsushita_HesCreCxcl12GfpP21	Long bone	Femur	Limb Bud	Development	WT	None	Postnatal	P21	10X(v2)	Mus Musculus				Fgfr3	Endochondral ossification	GSE126968			Mesoderm
PerichondrialP21_Matsushita_HesCreCxcl12GfpP21	PerichondrialP21_Matsushita	FALSE	PerichondrialP21_Matsushita_Prrx1creE11.5	Long bone	Femur	Limb Bud	Development	WT	None	Postnatal	P21	10X(v2)	Mus Musculus				Hes	Endochondral ossification	GSE144411	Hes1 marks peri-condensation mesenchymal cells that generate both chondrocytes and perichondrial cells in early bone development		Mesoderm
Periosteal2018_Shawon	Periosteal2018_Shawon	FALSE	Periosteal2018_Shawon	Long bone	Femur	Periosteal	Development	WT	None	Postnatal	P6	10X	Mus Musculus					Unclassified	GSE106236	Identify periosteal stem cel		Mesoderm
Septoclasts_Kishor_Con1	Septoclasts_Kishor	FALSE	Septoclasts_Kishor	Long bone	Femur;Tibia	Bone marrow	Steady	WT	None	Young Adult	10W	10X(v3)	Mus Musculus					Endochondral ossification	GSE154076	Mesenchymal stromal cell-derived septoclasts resorb cartilage during developmental ossification and fracture healing		Mesoderm
Septoclasts_Kishor_Con2	Septoclasts_Kishor	FALSE	Septoclasts_Kishor	Long bone	Femur;Tibia	Bone marrow	Steady	WT	None	Young Adult	10W	10X(v3)	Mus Musculus					Endochondral ossification	GSE154076	Mesenchymal stromal cell-derived septoclasts resorb cartilage during developmental ossification and fracture healing		Mesoderm
Septoclasts_Kishor_Con3	Septoclasts_Kishor	FALSE	Septoclasts_Kishor	Long bone	Femur;Tibia	Bone marrow	Steady	WT	None	Young Adult	10W	10X(v3)	Mus Musculus					Endochondral ossification	GSE154076	Mesenchymal stromal cell-derived septoclasts resorb cartilage during developmental ossification and fracture healing		Mesoderm
Septoclasts_Kishor_Con4	Septoclasts_Kishor	FALSE	Septoclasts_Kishor	Long bone	Femur;Tibia	Bone marrow	Steady	WT	None	Young Adult	10W	10X(v3)	Mus Musculus					Endochondral ossification	GSE154076	Mesenchymal stromal cell-derived septoclasts resorb cartilage during developmental ossification and fracture healing		Mesoderm
Septoclasts_Kishor_Fracture1	Septoclasts_Kishor	FALSE	Septoclasts_Kishor	Long bone	Femur;Tibia	Bone marrow	Injury(Regeneration)	WT	None	Young Adult	10W	10X(v3)	Mus Musculus					Endochondral ossification	GSE154076	Mesenchymal stromal cell-derived septoclasts resorb cartilage during developmental ossification and fracture healing		Mesoderm
Septoclasts_Kishor_Fracture2	Septoclasts_Kishor	FALSE	Septoclasts_Kishor	Long bone	Femur;Tibia	Bone marrow	Injury(Regeneration)	WT	None	Young Adult	10W	10X(v3)	Mus Musculus					Endochondral ossification	GSE154076	Mesenchymal stromal cell-derived septoclasts resorb cartilage during developmental ossification and fracture healing		Mesoderm
Septoclasts_Kishor_Fracture3	Septoclasts_Kishor	FALSE	Septoclasts_Kishor	Long bone	Femur;Tibia	Bone marrow	Injury(Regeneration)	WT	None	Young Adult	10W	10X(v3)	Mus Musculus					Endochondral ossification	GSE154076	Mesenchymal stromal cell-derived septoclasts resorb cartilage during developmental ossification and fracture healing		Mesoderm
Septoclasts_Kishor_Fracture4	Septoclasts_Kishor	FALSE	Septoclasts_Kishor	Long bone	Femur;Tibia	Bone marrow	Injury(Regeneration)	WT	None	Young Adult	10W	10X(v3)	Mus Musculus					Endochondral ossification	GSE154076	Mesenchymal stromal cell-derived septoclasts resorb cartilage during developmental ossification and fracture healing		Mesoderm
Septoclasts_Kishor_Longbone1	Septoclasts_Kishor	TRUE	Septoclasts_Kishor	Long bone	Femur;Tibia	Metaphysis	Development	WT	None	Young Adult	3W	10X(v3)	Mus Musculus	Lineage cell depletion kit 130-090-858;130-052-301;130-091-224	Enzymatic digestion	Collagenase type I and IV,		Endochondral ossification	GSE154076	Mesenchymal stromal cell-derived septoclasts resorb cartilage during developmental ossification and fracture healing	16585	Mesoderm
Septoclasts_Kishor_Longbone2	Septoclasts_Kishor	TRUE	Septoclasts_Kishor	Long bone	Femur;Tibia	Metaphysis	Development	WT	None	Young Adult	3W	10X(v3)	Mus Musculus	Lineage cell depletion kit 130-090-858;130-052-301;130-091-224	Enzymatic digestion	Collagenase type I and IV,		Endochondral ossification	GSE154076	Mesenchymal stromal cell-derived septoclasts resorb cartilage during developmental ossification and fracture healing	16585	Mesoderm
Septoclasts_Kishor_Pdgfra	Septoclasts_Kishor	TRUE	Septoclasts_Kishor	Long bone	Femur;Tibia	Diaphysis	Development	WT	None	Young Adult	3W	10X(v3)	Mus Musculus	tomato+	Enzymatic digestion	Collagenase type I and IV,	Pdgfra	Endochondral ossification	GSE154076	Mesenchymal stromal cell-derived septoclasts resorb cartilage during developmental ossification and fracture healing	16585	Mesoderm
SkeletalMuscle_Julien_d0	SkeletalMuscle_Julien	FALSE	SkeletalMuscle_Julien_d0	Long bone	Tibia	Skeletal Muscle	Injury(Regeneration)	WT	None	Adult	10-14W	10X	Mus Musculus				Prrx1	Unclassified	GSE164573	Direct contribution of skeletal muscle mesenchymal progenitors to bone repair		Mesoderm
SkeletalMuscle_Julien_d3	SkeletalMuscle_Julien	FALSE	SkeletalMuscle_Julien_d3	Long bone	Tibia	Skeletal Muscle	Injury(Regeneration)	WT	None	Adult	10-14W	10X	Mus Musculus				Prrx1	Unclassified	GSE164573	Direct contribution of skeletal muscle mesenchymal progenitors to bone repair		Mesoderm
SkeletalMuscle_Julien_d3Poly	SkeletalMuscle_Julien	FALSE	SkeletalMuscle_Julien_d3Poly	Long bone	Tibia	Skeletal Muscle	Injury(Regeneration)	WT	None	Adult	10-14W	10X	Mus Musculus				Prrx1	Unclassified	GSE164573	Direct contribution of skeletal muscle mesenchymal progenitors to bone repair		Mesoderm
SkeletalMuscle_Julien_d5	SkeletalMuscle_Julien	FALSE	SkeletalMuscle_Julien_d5	Long bone	Tibia	Skeletal Muscle	Injury(Regeneration)	WT	None	Adult	10-14W	10X	Mus Musculus				Prrx1	Unclassified	GSE164573	Direct contribution of skeletal muscle mesenchymal progenitors to bone repair		Mesoderm
SkeletalMuscle_Julien_d5Poly	SkeletalMuscle_Julien	FALSE	SkeletalMuscle_Julien_d5Poly	Long bone	Tibia	Skeletal Muscle	Injury(Regeneration)	WT	None	Adult	10-14W	10X	Mus Musculus				Prrx1	Unclassified	GSE164573	Direct contribution of skeletal muscle mesenchymal progenitors to bone repair		Mesoderm
SSC2021_Ambrosi	SSC2021_Ambrosi	FALSE	SSC2021_Ambrosi	Long bone	Femur;Tibia	Growth plate	Steady	WT	None	Old	12M	SmartSeq2	Mus Musculus					Endochondral ossification	GSE161477	Distinct skeletal stem cell types orchestrate long bone skeletogenesis		Mesoderm
ChondroOsteo_Long	ChondroOsteo_Long	TRUE	ChondroOsteo_Long	Limb bud	Femur;Tibia;Fibula	Limb bud mesenchyme	Development	WT	None	Fetal stage	E16.5	10X(unknown)	Mus Musculus	tomato+	Enzymatic digestion	Collagenase II	Col10a1	Endochondral ossification	GSE190616	Hypertrophic chondrocytes serve as a reservoir for marrow-associated skeletal stem and progenitor cells, osteoblasts, and adipocytes during skeletal development	2273	Mesoderm
Forelimb_He_E15_1	Forelimb_He	FALSE	Forelimb_He	Limb bud	Forelimb	Limb bud mesenchyme	Development	WT	None	Fetal stage	E15	10X	Mus Musculus					Endochondral ossification	ENCSR713GIS	The changing mouse embryo transcriptome at whole tissue and single-cell resolution		Mesoderm
Forelimb_He_E15_2	Forelimb_He	FALSE	Forelimb_He	Limb bud	Forelimb	Limb bud mesenchyme	Development	WT	None	Fetal stage	E15	10X	Mus Musculus					Endochondral ossification	ENCSR713GIS.	The changing mouse embryo transcriptome at whole tissue and single-cell resolution		Mesoderm
Forelimb_He_SmartE14.5	Forelimb_He	FALSE	Forelimb_He	Limb bud	Limb Bud	Limb bud mesenchyme	Development	WT	None	Fetal stage	E14.5	Fluidigm C1	Mus Musculus					Endochondral ossification	ENCSR226XLF	The changing mouse embryo transcriptome at whole tissue and single-cell resolution		Mesoderm
Forelimb_He_SmartE15	Forelimb_He	FALSE	Forelimb_He	Limb bud	Limb Bud	Limb bud mesenchyme	Development	WT	None	Fetal stage	E15	Fluidigm C1	Mus Musculus					Endochondral ossification	ENCSR226XLF	The changing mouse embryo transcriptome at whole tissue and single-cell resolution		Mesoderm
Forelimb_He_E10.5	Forelimb_He	FALSE	Forelimb_He	Limb bud	Forelimb	Limb bud mesenchyme	Development	WT	None	Organogenesis stage	E10.5	10X	Mus Musculus					Endochondral ossification	ENCSR713GIS.	The changing mouse embryo transcriptome at whole tissue and single-cell resolution		Mesoderm
Forelimb_He_E11	Forelimb_He	FALSE	Forelimb_He	Limb bud	Forelimb	Limb bud mesenchyme	Development	WT	None	Organogenesis stage	E11	10X	Mus Musculus					Endochondral ossification	ENCSR713GIS.	The changing mouse embryo transcriptome at whole tissue and single-cell resolution		Mesoderm
Forelimb_He_E12	Forelimb_He	FALSE	Forelimb_He	Limb bud	Forelimb	Limb bud mesenchyme	Development	WT	None	Organogenesis stage	E12	10X	Mus Musculus					Endochondral ossification	ENCSR713GIS.	The changing mouse embryo transcriptome at whole tissue and single-cell resolution		Mesoderm
Forelimb_He_E13.5	Forelimb_He	FALSE	Forelimb_He	Limb bud	Forelimb	Limb bud mesenchyme	Development	WT	None	Organogenesis stage	E13.5	10X	Mus Musculus					Endochondral ossification	ENCSR713GIS.	The changing mouse embryo transcriptome at whole tissue and single-cell resolution		Mesoderm
Forelimb_He_E13_1	Forelimb_He	FALSE	Forelimb_He	Limb bud	Forelimb	Limb bud mesenchyme	Development	WT	None	Organogenesis stage	E13	10X	Mus Musculus					Endochondral ossification	ENCSR713GIS.	The changing mouse embryo transcriptome at whole tissue and single-cell resolution		Mesoderm
Forelimb_He_E13_2	Forelimb_He	FALSE	Forelimb_He	Limb bud	Forelimb	Limb bud mesenchyme	Development	WT	None	Organogenesis stage	E13	10X	Mus Musculus					Endochondral ossification	ENCSR713GIS.	The changing mouse embryo transcriptome at whole tissue and single-cell resolution		Mesoderm
Forelimb_He_E14	Forelimb_He	FALSE	Forelimb_He	Limb bud	Forelimb	Limb bud mesenchyme	Development	WT	None	Organogenesis stage	E14	10X	Mus Musculus					Endochondral ossification	ENCSR713GIS.	The changing mouse embryo transcriptome at whole tissue and single-cell resolution		Mesoderm
Forelimb_He_SmartE10.5	Forelimb_He	FALSE	Forelimb_He	Limb bud	Forelimb	Limb bud mesenchyme	Development	WT	None	Organogenesis stage	E10.5	Fluidigm C1	Mus Musculus					Endochondral ossification	ENCSR226XLF	The changing mouse embryo transcriptome at whole tissue and single-cell resolution		Mesoderm
Forelimb_He_SmartE11	Forelimb_He	FALSE	Forelimb_He	Limb bud	Forelimb	Limb bud mesenchyme	Development	WT	None	Organogenesis stage	E11	Fluidigm C1	Mus Musculus					Endochondral ossification	ENCSR226XLF	The changing mouse embryo transcriptome at whole tissue and single-cell resolution		Mesoderm
Forelimb_He_SmartE11.5	Forelimb_He	FALSE	Forelimb_He	Limb bud	Forelimb	Limb bud mesenchyme	Development	WT	None	Organogenesis stage	E11.5	Fluidigm C1	Mus Musculus					Endochondral ossification	ENCSR226XLF	The changing mouse embryo transcriptome at whole tissue and single-cell resolution		Mesoderm
Forelimb_He_SmartE12	Forelimb_He	FALSE	Forelimb_He	Limb bud	Forelimb	Limb bud mesenchyme	Development	WT	None	Organogenesis stage	E12	Fluidigm C1	Mus Musculus					Endochondral ossification	ENCSR226XLF	The changing mouse embryo transcriptome at whole tissue and single-cell resolution		Mesoderm
Forelimb_He_SmartE12.5	Forelimb_He	FALSE	Forelimb_He	Limb bud	Forelimb	Limb bud mesenchyme	Development	WT	None	Organogenesis stage	E12.5	Fluidigm C1	Mus Musculus					Endochondral ossification	ENCSR226XLF	The changing mouse embryo transcriptome at whole tissue and single-cell resolution		Mesoderm
Forelimb_He_SmartE13	Forelimb_He	FALSE	Forelimb_He	Limb bud	Forelimb	Limb bud mesenchyme	Development	WT	None	Organogenesis stage	E13	Fluidigm C1	Mus Musculus					Endochondral ossification	ENCSR226XLF	The changing mouse embryo transcriptome at whole tissue and single-cell resolution		Mesoderm
Forelimb_He_SmartE13.5	Forelimb_He	FALSE	Forelimb_He	Limb bud	Forelimb	Limb bud mesenchyme	Development	WT	None	Organogenesis stage	E13.5	Fluidigm C1	Mus Musculus					Endochondral ossification	ENCSR226XLF	The changing mouse embryo transcriptome at whole tissue and single-cell resolution		Mesoderm
Forelimb_He_SmartE14	Forelimb_He	FALSE	Forelimb_He	Limb bud	Forelimb	Limb bud mesenchyme	Development	WT	None	Organogenesis stage	E14	Fluidigm C1	Mus Musculus					Endochondral ossification	ENCSR226XLF	The changing mouse embryo transcriptome at whole tissue and single-cell resolution		Mesoderm
LimbBgn_Shainer_BgnKO1	LimbBgn_Shainer	FALSE	LimbBgn_Shainer	Limb bud	Femur;Tibia	Limb bud mesenchyme	Development	KO	Bgn KO	Fetal stage	E16.5	10X(v3)	Mus Musculus					Endochondral ossification	GSE192542	Biglycan regulates bone development and regeneration		Mesoderm
LimbBgn_Shainer_BgnKO2	LimbBgn_Shainer	FALSE	LimbBgn_Shainer	Limb bud	Femur;Tibia	Limb bud mesenchyme	Development	KO	Bgn KO	Fetal stage	E16.5	10X(v3)	Mus Musculus					Endochondral ossification	GSE192542	Biglycan regulates bone development and regeneration		Mesoderm
LimbBgn_Shainer_WT1	LimbBgn_Shainer	FALSE	LimbBgn_Shainer	Limb bud	Femur;Tibia	Limb bud mesenchyme	Development	WT	None	Fetal stage	E16.5	10X(v3)	Mus Musculus					Endochondral ossification	GSE192542	Biglycan regulates bone development and regeneration		Mesoderm
LimbBgn_Shainer_WT2	LimbBgn_Shainer	FALSE	LimbBgn_Shainer	Limb bud	Femur;Tibia	Limb bud mesenchyme	Development	WT	None	Fetal stage	E16.5	10X(v3)	Mus Musculus					Endochondral ossification	GSE192542	Biglycan regulates bone development and regeneration		Mesoderm
LimbG610C_Gorrell_femurWT1	LimbG610C_Gorrell	TRUE	LimbG610C_Gorrell_femurWT1	Limb bud	Femur	Limb bud mesenchyme	Development	WT	None	Fetal stage	E18.5	10X(v3)	Mus Musculus					Endochondral ossification	GSE210511	ER, Mitochondria, and ISR Regulation by mt‐HSP70 and ATF5 upon Procollagen Misfolding in Osteoblasts	5097	Mesoderm
LimbG610C_Gorrell_femurWT2	LimbG610C_Gorrell	TRUE	LimbG610C_Gorrell_femurWT2	Limb bud	Femur	Limb bud mesenchyme	Development	WT	None	Fetal stage	E18.5	10X(v3)	Mus Musculus					Endochondral ossification	GSE210511	ER, Mitochondria, and ISR Regulation by mt‐HSP70 and ATF5 upon Procollagen Misfolding in Osteoblasts		Mesoderm
LimbG610C_Gorrell_femurWT3	LimbG610C_Gorrell	TRUE	LimbG610C_Gorrell_femurWT3	Limb bud	Femur	Limb bud mesenchyme	Development	WT	None	Fetal stage	E18.5	10X(v3)	Mus Musculus					Endochondral ossification	GSE210511	ER, Mitochondria, and ISR Regulation by mt‐HSP70 and ATF5 upon Procollagen Misfolding in Osteoblasts		Mesoderm
LimbG610C_Gorrell_femurWT4	LimbG610C_Gorrell	TRUE	LimbG610C_Gorrell_femurWT4	Limb bud	Femur	Limb bud mesenchyme	Development	WT	None	Fetal stage	E18.5	10X(v3)	Mus Musculus					Endochondral ossification	GSE210511	ER, Mitochondria, and ISR Regulation by mt‐HSP70 and ATF5 upon Procollagen Misfolding in Osteoblasts		Mesoderm
LimbG610C_Gorrell_femurHet1	LimbG610C_Gorrell	FALSE	LimbG610C_Gorrell_femurHet1	Limb bud	Femur	Limb bud mesenchyme	Development	Het	G610C(Het)	Organogenesis stage	E18.5	10X(v3)	Mus Musculus					Endochondral ossification	GSE210511	ER, Mitochondria, and ISR Regulation by mt‐HSP70 and ATF5 upon Procollagen Misfolding in Osteoblasts		Mesoderm
LimbG610C_Gorrell_femurHet2	LimbG610C_Gorrell	FALSE	LimbG610C_Gorrell_femurHet2	Limb bud	Femur	Limb bud mesenchyme	Development	Het	G610C(Het)	Organogenesis stage	E18.5	10X(v3)	Mus Musculus					Endochondral ossification	GSE210511	ER, Mitochondria, and ISR Regulation by mt‐HSP70 and ATF5 upon Procollagen Misfolding in Osteoblasts		Mesoderm
LimbG610C_Gorrell_femurHet3	LimbG610C_Gorrell	FALSE	LimbG610C_Gorrell_femurHet3	Limb bud	Femur	Limb bud mesenchyme	Development	Het	G610C(Het)	Organogenesis stage	E18.5	10X(v3)	Mus Musculus					Endochondral ossification	GSE210511	ER, Mitochondria, and ISR Regulation by mt‐HSP70 and ATF5 upon Procollagen Misfolding in Osteoblasts		Mesoderm
LimbG610C_Gorrell_femurHom1	LimbG610C_Gorrell	FALSE	LimbG610C_Gorrell_femurHom1	Limb bud	Femur	Limb bud mesenchyme	Development	Hom	G610C(Hom)	Organogenesis stage	E18.5	10X(v3)	Mus Musculus					Endochondral ossification	GSE210511	ER, Mitochondria, and ISR Regulation by mt‐HSP70 and ATF5 upon Procollagen Misfolding in Osteoblasts		Mesoderm
LimbG610C_Gorrell_femurHom2	LimbG610C_Gorrell	FALSE	LimbG610C_Gorrell_femurHom2	Limb bud	Femur	Limb bud mesenchyme	Development	Hom	G610C(Hom)	Organogenesis stage	E18.5	10X(v3)	Mus Musculus					Endochondral ossification	GSE210511	ER, Mitochondria, and ISR Regulation by mt‐HSP70 and ATF5 upon Procollagen Misfolding in Osteoblasts		Mesoderm
LimbG610C_Gorrell_femurHom3	LimbG610C_Gorrell	FALSE	LimbG610C_Gorrell_femurHom3	Limb bud	Femur	Limb bud mesenchyme	Development	Hom	G610C(Hom)	Organogenesis stage	E18.5	10X(v3)	Mus Musculus					Endochondral ossification	GSE210511	ER, Mitochondria, and ISR Regulation by mt‐HSP70 and ATF5 upon Procollagen Misfolding in Osteoblasts		Mesoderm
LimbHumanDevelop_He_5w1	LimbHumanDevelop_He	FALSE	LimbHumanDevelop_He_5w1	Limb bud	Limb Bud	Limb bud mesenchyme	Development	WT	None	Organogenesis stage	5 WPC	10X	Homo sapiens					Endochondral ossification	GSE143753	Dissecting human embryonic skeletal stem cell ontogeny by single-cell transcriptomic and functional analyses		Mesoderm
LimbHumanDevelop_He_5w2	LimbHumanDevelop_He	FALSE	LimbHumanDevelop_He_5w2	Limb bud	Limb Bud	Limb bud mesenchyme	Development	WT	None	Organogenesis stage	5 WPC	10X	Homo sapiens					Endochondral ossification	GSE143753	Dissecting human embryonic skeletal stem cell ontogeny by single-cell transcriptomic and functional analyses		Mesoderm
LimbHumanDevelop_He_5w3	LimbHumanDevelop_He	FALSE	LimbHumanDevelop_He_5w3	Limb bud	Limb Bud	Limb bud mesenchyme	Development	WT	None	Organogenesis stage	5 WPC	10X	Homo sapiens					Endochondral ossification	GSE143753	Dissecting human embryonic skeletal stem cell ontogeny by single-cell transcriptomic and functional analyses		Mesoderm
LimbHumanDevelop_He_8w1	LimbHumanDevelop_He	FALSE	LimbHumanDevelop_He_8w1	Limb bud	Limb Bud	Limb bud mesenchyme	Development	WT	None	Organogenesis stage	8 WPC	10X	Homo sapiens					Endochondral ossification	GSE143753	Dissecting human embryonic skeletal stem cell ontogeny by single-cell transcriptomic and functional analyses		Mesoderm
LimbHumanDevelop_He_8w2	LimbHumanDevelop_He	FALSE	LimbHumanDevelop_He_8w2	Limb bud	Limb Bud	Limb bud mesenchyme	Development	WT	None	Organogenesis stage	8 WPC	10X	Homo sapiens					Endochondral ossification	GSE143753	Dissecting human embryonic skeletal stem cell ontogeny by single-cell transcriptomic and functional analyses		Mesoderm
LimbHumanDevelop_He_8w3	LimbHumanDevelop_He	FALSE	LimbHumanDevelop_He_8w3	Limb bud	Limb Bud	Limb bud mesenchyme	Development	WT	None	Organogenesis stage	8 WPC	10X	Homo sapiens					Endochondral ossification	GSE143753	Dissecting human embryonic skeletal stem cell ontogeny by single-cell transcriptomic and functional analyses		Mesoderm
LimbMouse2019_Kelly_E15	LimbMouse2019_Kelly	TRUE	LimbMouse2019_Kelly_E15	Limb bud	Hindlimbs	Limb bud mesenchyme	Development	WT	None	Fetal stage	E15	10X(v2)	Mus Musculus					Endochondral ossification	GSE142425	Single cell RNA-sequencing reveals cellular heterogeneity and trajectories of lineage specification during murine embryonic limb development	7349	Mesoderm
LimbMouse2019_Kelly_E18	LimbMouse2019_Kelly	TRUE	LimbMouse2019_Kelly_E18	Limb bud	Hindlimbs	Limb bud mesenchyme	Development	WT	None	Fetal stage	E18	10X(v2)	Mus Musculus					Endochondral ossification	GSE142425	Single cell RNA-sequencing reveals cellular heterogeneity and trajectories of lineage specification during murine embryonic limb development	7349	Mesoderm
LimbMouse2019_Kelly_E11	LimbMouse2019_Kelly	TRUE	LimbMouse2019_Kelly_E11	Limb bud	Hindlimbs	Limb bud mesenchyme	Development	WT	None	Organogenesis stage	E11	10X(v2)	Mus Musculus					Endochondral ossification	GSE142425	Single cell RNA-sequencing reveals cellular heterogeneity and trajectories of lineage specification during murine embryonic limb development	7349	Mesoderm
LimbMouse2019_Kelly_E13	LimbMouse2019_Kelly	TRUE	LimbMouse2019_Kelly_E13	Limb bud	Hindlimbs	Limb bud mesenchyme	Development	WT	None	Organogenesis stage	E13	10X(v2)	Mus Musculus					Endochondral ossification	GSE142425	Single cell RNA-sequencing reveals cellular heterogeneity and trajectories of lineage specification during murine embryonic limb development	7349	Mesoderm
LimbSSC_Chan	LimbSSC_Chan	FALSE	LimbSSC_Chan	Limb bud	Hindlimbs	Growth plate	Development	WT	None	Postnatal	P3	10X	Mus Musculus					Endochondral ossification	GSE142873	Identification and specification of the mouse skeletal stem cell		Mesoderm
PerichondrialE13.5_Matsuacshita	PerichondrialE13.5_Matsushita	FALSE	PerichondrialP21_Matsushita_FR3CreCxcl12GfpP21	Limb bud	Hindlimbs	Perichondrial	Development	WT	None	Organogenesis stage	E13.5	10X(v2)	Mus Musculus				Col2a1	Endochondral ossification	GSE126966	The fate of early perichondrial cells in developing bones		Mesoderm
Sp7Cre2019_Bohm	Sp7Cre2019_Bohm	FALSE	Sp7Cre2019_Bohm	Limb bud	Femur;Tibia	Limb Bud	Development	WT	None	Fetal stage	E15.5	SmartSeq2	Mus Musculus				Sp7	Endochondral ossification	PRJEB33444	PDGF-PDGFR? signaling as critical functional mediator of SSPC expansion, migration, and angiotropism		Mesoderm
CalvariaHuman_He_1	CalvariaHuman_He	FALSE	CalvariaHuman_He	Head	Calvarial bone	Calvarial bone	Development	WT	None	Organogenesis stage	8 WPC	10X	Homo sapiens					Intramembranous ossification	GSE143753	Dissecting human embryonic skeletal stem cell ontogeny by single-cell transcriptomic and functional analyses		Mixture
CalvariaHuman_He_2	CalvariaHuman_He	FALSE	CalvariaHuman_He	Head	Calvarial bone	Calvarial bone	Development	WT	None	Organogenesis stage	8 WPC	10X	Homo sapiens					Intramembranous ossification	GSE143753	Dissecting human embryonic skeletal stem cell ontogeny by single-cell transcriptomic and functional analyses		Mixture
CalvariaP4_Ayturk	CalvariaP4_Ayturk	TRUE	CalvariaP4_Ayturk	Head	Calvarial bone	Calvarial bone	Development	WT	None	Postnatal	P5	10X(v2)	Mus Musculus					Intramembranous ossification	SCP1337	Single-Cell RNA Sequencing of Calvarial and Long-Bone Endocortical Cells	2964	Mixture
coronal_Holmes_E16_1	coronal_Holmes	FALSE	coronal_Holmes_E16_1	Head	Coronal suture	Suture mesenchyme	Development	WT	None	Fetal stage	E16	10X	Mus Musculus					Intramembranous ossification				Mixture
coronal_Holmes_E16_2	coronal_Holmes	FALSE	coronal_Holmes_E16_1	Head	Coronal suture	Suture mesenchyme	Development	WT	None	Fetal stage	E16	10X	Mus Musculus					Intramembranous ossification				Mixture
coronal_Holmes_E18_1	coronal_Holmes	FALSE	coronal_Holmes_E16_1	Head	Coronal suture	Suture mesenchyme	Development	WT	None	Fetal stage	E18	10X	Mus Musculus					Intramembranous ossification				Mixture
coronal_Holmes_E18_2	coronal_Holmes	FALSE	coronal_Holmes_E16_1	Head	Coronal suture	Suture mesenchyme	Development	WT	None	Fetal stage	E18	10X	Mus Musculus					Intramembranous ossification				Mixture
coronal_Holmes_P10	coronal_Holmes	FALSE	coronal_Holmes_E16_1	Head	Coronal suture	Suture mesenchyme	Development	WT	None	Postnatal	P10	10X	Mus Musculus					Intramembranous ossification				Mixture
coronal_Holmes_P28	coronal_Holmes	FALSE	coronal_Holmes_E16_1	Head	Coronal suture	Suture mesenchyme	Development	WT	None	Postnatal	P28	10X	Mus Musculus					Intramembranous ossification				Mixture
CranioRepairP75_Xu_KO	CranioRepairP75_Xu	FALSE	CranioRepairP75_Xu	Head	Calvarial bone	Calvarial bone	Injury(Regeneration)	KO	p75PDGFRα	Young Adult	8W	10X	Mus Musculus					Unclassified				Mixture
CranioRepairP75_Xu_WT	CranioRepairP75_Xu	FALSE	CranioRepairP75_Xu	Head	Calvarial bone	Calvarial bone	Injury(Regeneration)	WT	None	Young Adult	8W	10X	Mus Musculus					Unclassified				Mixture
CranioSoxc_Angelozzi_Prx1CreE15.5	CranioSoxc_Angelozzi	FALSE	CranioSoxc_Angelozzi_Prx1CreE15.5	Head	Cranial mesenchyme	Cranial mesenchyme	Development	KO	SOXCPrx1Cre	Fetal stage	E15.5	10X(v2,v3)	Mus Musculus					Intramembranous ossification	GSE174716	Single-cell atlas of craniogenesis uncovers SOXC-dependent, highly proliferative, and myofibroblast-like osteodermal progenitors		Neural Crest
CranioSoxc_Angelozzi_Prx1CreE17.5	CranioSoxc_Angelozzi	FALSE	CranioSoxc_Angelozzi_Prx1CreE17.5	Head	Cranial mesenchyme	Cranial mesenchyme	Development	KO	SOXCPrx1Cre	Fetal stage	E17.5	10X(v2,v3)	Mus Musculus					Intramembranous ossification	GSE174716	Single-cell atlas of craniogenesis uncovers SOXC-dependent, highly proliferative, and myofibroblast-like osteodermal progenitors		Neural Crest
CranioSoxc_Angelozzi_WTE15.5	CranioSoxc_Angelozzi	TRUE	CranioSoxc_Angelozzi_WTE15.5	Head	Cranial mesenchyme	Cranial mesenchyme	Development	WT	None	Fetal stage	E15.5	10X(v2,v3)	Mus Musculus					Intramembranous ossification	GSE174716	Single-cell atlas of craniogenesis uncovers SOXC-dependent, highly proliferative, and myofibroblast-like osteodermal progenitors	27080	Neural Crest
CranioSoxc_Angelozzi_WTE17.5	CranioSoxc_Angelozzi	TRUE	CranioSoxc_Angelozzi_WTE17.5	Head	Cranial mesenchyme	Cranial mesenchyme	Development	WT	None	Fetal stage	E17.5	10X(v2,v3)	Mus Musculus					Intramembranous ossification	GSE174716	Single-cell atlas of craniogenesis uncovers SOXC-dependent, highly proliferative, and myofibroblast-like osteodermal progenitors	27080	Neural Crest
CranioSoxc_Angelozzi_Prx1CreE11.5	CranioSoxc_Angelozzi	FALSE	CranioSoxc_Angelozzi_Prx1CreE11.5	Head	Cranial mesenchyme	Cranial mesenchyme	Development	KO	SOXCPrx1Cre	Organogenesis stage	E11.5	10X(v2,v3)	Mus Musculus					Intramembranous ossification	GSE174716	Single-cell atlas of craniogenesis uncovers SOXC-dependent, highly proliferative, and myofibroblast-like osteodermal progenitors		Neural Crest
CranioSoxc_Angelozzi_Prx1CreE12.5	CranioSoxc_Angelozzi	FALSE	CranioSoxc_Angelozzi_Prx1CreE12.5	Head	Cranial mesenchyme	Cranial mesenchyme	Development	KO	SOXCPrx1Cre	Organogenesis stage	E12.5	10X(v2,v3)	Mus Musculus					Intramembranous ossification	GSE174716	Single-cell atlas of craniogenesis uncovers SOXC-dependent, highly proliferative, and myofibroblast-like osteodermal progenitors		Neural Crest
CranioSoxc_Angelozzi_Prx1CreE13.5	CranioSoxc_Angelozzi	FALSE	CranioSoxc_Angelozzi_Prx1CreE13.5	Head	Cranial mesenchyme	Cranial mesenchyme	Development	KO	SOXCPrx1Cre	Organogenesis stage	E13.5	10X(v2,v3)	Mus Musculus					Intramembranous ossification	GSE174716	Single-cell atlas of craniogenesis uncovers SOXC-dependent, highly proliferative, and myofibroblast-like osteodermal progenitors		Neural Crest
CranioSoxc_Angelozzi_WTE11.5	CranioSoxc_Angelozzi	TRUE	CranioSoxc_Angelozzi_WTE11.5	Head	Cranial mesenchyme	Cranial mesenchyme	Development	WT	None	Organogenesis stage	E11.5	10X(v2,v3)	Mus Musculus					Intramembranous ossification	GSE174716	Single-cell atlas of craniogenesis uncovers SOXC-dependent, highly proliferative, and myofibroblast-like osteodermal progenitors	27080	Neural Crest
CranioSoxc_Angelozzi_WTE12.5	CranioSoxc_Angelozzi	TRUE	CranioSoxc_Angelozzi_WTE12.5	Head	Cranial mesenchyme	Cranial mesenchyme	Development	WT	None	Organogenesis stage	E12.5	10X(v2,v3)	Mus Musculus					Intramembranous ossification	GSE174716	Single-cell atlas of craniogenesis uncovers SOXC-dependent, highly proliferative, and myofibroblast-like osteodermal progenitors	27080	Neural Crest
CranioSoxc_Angelozzi_WTE13.5	CranioSoxc_Angelozzi	TRUE	CranioSoxc_Angelozzi_WTE13.5	Head	Cranial mesenchyme	Cranial mesenchyme	Development	WT	None	Organogenesis stage	E13.5	10X(v2,v3)	Mus Musculus					Intramembranous ossification	GSE174716	Single-cell atlas of craniogenesis uncovers SOXC-dependent, highly proliferative, and myofibroblast-like osteodermal progenitors	27080	Neural Crest
Frontal_Holmes_Fgfr2E18.5	Frontal_Holmes	FALSE	Frontal_Holmes_Fgfr2E18.5	Head	Frontal suture	Suture mesenchyme	Development	KO	EIIA-Cre+;Fgfr2+/S252W	Fetal stage	E18.5	10X(v3)	Mus Musculus					Intramembranous ossification	FB00001013	Integrated Transcriptome and Network Analysis Reveals Spatiotemporal Dynamics of Calvarial Suturogenesis		Mesoderm
Frontal_Holmes_TwistE18.5	Frontal_Holmes	FALSE	Frontal_Holmes_TwistE18.5	Head	Frontal suture	Suture mesenchyme	Development	KO	Twist1+/-	Fetal stage	E18.5	10X(v3)	Mus Musculus					Intramembranous ossification	FB00001013	Integrated Transcriptome and Network Analysis Reveals Spatiotemporal Dynamics of Calvarial Suturogenesis		Mesoderm
Frontal_Holmes_WTE16.5_1	Frontal_Holmes	TRUE	Frontal_Holmes_WTE16.5_1	Head	Frontal suture	Suture mesenchyme	Development	WT	None	Fetal stage	E16.5	10X(v3)	Mus Musculus					Intramembranous ossification	FB00001013	Integrated Transcriptome and Network Analysis Reveals Spatiotemporal Dynamics of Calvarial Suturogenesis	12386	Neural Crest
Frontal_Holmes_WTE16.5_2	Frontal_Holmes	TRUE	Frontal_Holmes_WTE16.5_2	Head	Frontal suture	Suture mesenchyme	Development	WT	None	Fetal stage	E16.5	10X(v3)	Mus Musculus					Intramembranous ossification	FB00001013	Integrated Transcriptome and Network Analysis Reveals Spatiotemporal Dynamics of Calvarial Suturogenesis	12386	Neural Crest
Frontal_Holmes_WTE18.5_1	Frontal_Holmes	TRUE	Frontal_Holmes_WTE18.5_1	Head	Frontal suture	Suture mesenchyme	Development	WT	None	Fetal stage	E18.5	10X(v3)	Mus Musculus					Intramembranous ossification	FB00001013	Integrated Transcriptome and Network Analysis Reveals Spatiotemporal Dynamics of Calvarial Suturogenesis	12386	Neural Crest
Frontal_Holmes_WTE18.5_2	Frontal_Holmes	TRUE	Frontal_Holmes_WTE18.5_2	Head	Frontal suture	Suture mesenchyme	Development	WT	None	Fetal stage	E18.5	10X(v3)	Mus Musculus					Intramembranous ossification	FB00001013	Integrated Transcriptome and Network Analysis Reveals Spatiotemporal Dynamics of Calvarial Suturogenesis	12386	Neural Crest
Frontal_Holmes_WTE18.5_3	Frontal_Holmes	TRUE	Frontal_Holmes_WTE18.5_3	Head	Frontal suture	Suture mesenchyme	Development	WT	None	Fetal stage	E18.5	10X(v3)	Mus Musculus					Intramembranous ossification	FB00001013	Integrated Transcriptome and Network Analysis Reveals Spatiotemporal Dynamics of Calvarial Suturogenesis	12386	Neural Crest
Frontal_Holmes_WTE18.5_4	Frontal_Holmes	TRUE	Frontal_Holmes_WTE18.5_4	Head	Frontal suture	Suture mesenchyme	Development	WT	None	Fetal stage	E18.5	10X(v3)	Mus Musculus					Intramembranous ossification	FB00001013	Integrated Transcriptome and Network Analysis Reveals Spatiotemporal Dynamics of Calvarial Suturogenesis	12386	Neural Crest
Frontal_Holmes_PN10_Anterior	Frontal_Holmes	TRUE	Frontal_Holmes_PN10_Anterior	Head	Frontal suture	Suture mesenchyme	Development	WT	None	Postnatal	P10	10X(v3)	Mus Musculus					Intramembranous ossification	FB00001013	Integrated Transcriptome and Network Analysis Reveals Spatiotemporal Dynamics of Calvarial Suturogenesis	12386	Neural Crest
Frontal_Holmes_PN10_Posterior	Frontal_Holmes	TRUE	Frontal_Holmes_PN10_Posterior	Head	Frontal suture	Suture mesenchyme	Development	WT	None	Postnatal	P10	10X(v3)	Mus Musculus					Intramembranous ossification	FB00001013	Integrated Transcriptome and Network Analysis Reveals Spatiotemporal Dynamics of Calvarial Suturogenesis	12386	Neural Crest
Frontal_Holmes_WTP28	Frontal_Holmes	TRUE	Frontal_Holmes_WTP28	Head	Frontal suture	Suture mesenchyme	Development	WT	None	Postnatal	P28	10X(v3)	Mus Musculus					Intramembranous ossification	FB00001013	Integrated Transcriptome and Network Analysis Reveals Spatiotemporal Dynamics of Calvarial Suturogenesis	12386	Neural Crest
lambdoid_Holmes_E18	lambdoid_Holmes	FALSE	lambdoid_Holmes_E18	Head	Lambdoid suture	Suture mesenchyme	Development	WT	None	Fetal stage	E18	10X	Mus Musculus					Intramembranous ossification		Integrated Transcriptome and Network Analysis Reveals Spatiotemporal Dynamics of Calvarial Suturogenesis		Mesoderm
lambdoid_Holmes_P10	lambdoid_Holmes	FALSE	lambdoid_Holmes_P10	Head	Lambdoid suture	Suture mesenchyme	Development	WT	None	Postnatal	P10	10X	Mus Musculus					Intramembranous ossification		Integrated Transcriptome and Network Analysis Reveals Spatiotemporal Dynamics of Calvarial Suturogenesis		Mesoderm
lambdoid_Holmes_P28	lambdoid_Holmes	FALSE	lambdoid_Holmes_P28	Head	Lambdoid suture	Suture mesenchyme	Development	WT	None	Postnatal	P28	10X	Mus Musculus					Intramembranous ossification		Integrated Transcriptome and Network Analysis Reveals Spatiotemporal Dynamics of Calvarial Suturogenesis		Mesoderm
LimbG610C_Gorrell_calvariaHet1	LimbG610C_Gorrell	FALSE	LimbG610C_Gorrell_calvariaHet1	Head	Calvarial bone	Parietal bone	Development	Het	G610C(Het)	Postnatal	P4-P5	10X(v3)	Mus Musculus					Endochondral ossification	GSE210511	ER, Mitochondria, and ISR Regulation by mt‐HSP70 and ATF5 upon Procollagen Misfolding in Osteoblasts		Mixture
LimbG610C_Gorrell_calvariaHet2	LimbG610C_Gorrell	FALSE	LimbG610C_Gorrell_calvariaHet2	Head	Calvarial bone	Parietal bone	Development	Het	G610C(Het)	Postnatal	P4-P5	10X(v3)	Mus Musculus					Endochondral ossification	GSE210511	ER, Mitochondria, and ISR Regulation by mt‐HSP70 and ATF5 upon Procollagen Misfolding in Osteoblasts		Mixture
LimbG610C_Gorrell_calvariaHet3	LimbG610C_Gorrell	FALSE	LimbG610C_Gorrell_calvariaHet3	Head	Calvarial bone	Parietal bone	Development	Het	G610C(Het)	Postnatal	P4-P5	10X(v3)	Mus Musculus					Endochondral ossification	GSE210511	ER, Mitochondria, and ISR Regulation by mt‐HSP70 and ATF5 upon Procollagen Misfolding in Osteoblasts		Mixture
LimbG610C_Gorrell_calvariaHet4	LimbG610C_Gorrell	FALSE	LimbG610C_Gorrell_calvariaHet4	Head	Calvarial bone	Parietal bone	Development	Het	G610C(Het)	Postnatal	P4-P5	10X(v3)	Mus Musculus					Endochondral ossification	GSE210511	ER, Mitochondria, and ISR Regulation by mt‐HSP70 and ATF5 upon Procollagen Misfolding in Osteoblasts		Mixture
LimbG610C_Gorrell_calvariaWT1	LimbG610C_Gorrell	FALSE	LimbG610C_Gorrell_calvariaWT1	Head	Calvarial bone	Parietal bone	Development	WT	None	Postnatal	P4-P5	10X(v3)	Mus Musculus					Endochondral ossification	GSE210511	ER, Mitochondria, and ISR Regulation by mt‐HSP70 and ATF5 upon Procollagen Misfolding in Osteoblasts		Mixture
LimbG610C_Gorrell_calvariaWT2	LimbG610C_Gorrell	FALSE	LimbG610C_Gorrell_calvariaWT2	Head	Calvarial bone	Parietal bone	Development	WT	None	Postnatal	P4-P5	10X(v3)	Mus Musculus					Endochondral ossification	GSE210511	ER, Mitochondria, and ISR Regulation by mt‐HSP70 and ATF5 upon Procollagen Misfolding in Osteoblasts		Mixture
LimbG610C_Gorrell_calvariaWT3	LimbG610C_Gorrell	FALSE	LimbG610C_Gorrell_calvariaWT3	Head	Calvarial bone	Parietal bone	Development	WT	None	Postnatal	P4-P5	10X(v3)	Mus Musculus					Endochondral ossification	GSE210511	ER, Mitochondria, and ISR Regulation by mt‐HSP70 and ATF5 upon Procollagen Misfolding in Osteoblasts		Mixture
LimbG610C_Gorrell_calvariaWT4	LimbG610C_Gorrell	FALSE	LimbG610C_Gorrell_calvariaWT4	Head	Calvarial bone	Parietal bone	Development	WT	None	Postnatal	P4-P5	10X(v3)	Mus Musculus					Endochondral ossification	GSE210511	ER, Mitochondria, and ISR Regulation by mt‐HSP70 and ATF5 upon Procollagen Misfolding in Osteoblasts		Mixture
Mandible2020_Chai	Mandible2020_Chai	TRUE	Mandible2020_Chai	Head	Mandible mesenchyme	Mandible mesenchyme	Development	WT	None	Fetal stage	E14.5	10X(unknown)	Mus Musculus					Intramembranous ossification	FB00001093	Spatiotemporal cellular movement and fate decisions during first pharyngeal arch morphogenesis	3960	Neural Crest
Mandible2020_Chai_E10	Mandible2020_Chai	FALSE	Mandible2020_Chai_E10	Head	Mandible mesenchyme	Mandible mesenchyme	Development	WT	None	Organogenesis stage	E10	10X(unknown)	Mus Musculus					Intramembranous ossification	FB00001093	Spatiotemporal cellular movement and fate decisions during first pharyngeal arch morphogenesis		Neural Crest
Mandible2020_Chai_E12	Mandible2020_Chai	FALSE	Mandible2020_Chai_E12	Head	Mandible mesenchyme	Mandible mesenchyme	Development	WT	None	Organogenesis stage	E12	10X(unknown)	Mus Musculus					Intramembranous ossification	FB00001093	Spatiotemporal cellular movement and fate decisions during first pharyngeal arch morphogenesis		Neural Crest
Maxillary_Bian_E14.5	Maxillary_Bian	FALSE	Maxillary_Bian_E14.5	Head	Maxillary mesenchyme	Maxillary mesenchyme	Development	WT	None	Fetal stage	E14.5	Singleron	Mus Musculus					Intramembranous ossification	GSE161143	Effects of Dlx2 overexpression on the genes associated with the maxillary process in the early mouse embryo		Mixture
Maxillary_Bian_E10.5	Maxillary_Bian	FALSE	Maxillary_Bian_E10.5	Head	Maxillary mesenchyme	Maxillary mesenchyme	Development	WT	None	Organogenesis stage	E10.5	Singleron	Mus Musculus					Intramembranous ossification	GSE161143	Effects of Dlx2 overexpression on the genes associated with the maxillary process in the early mouse embryo		Mixture
Maxillary_Bian_E11.5	Maxillary_Bian	FALSE	Maxillary_Bian_E11.5	Head	Maxillary mesenchyme	Maxillary mesenchyme	Development	WT	None	Organogenesis stage	E11.5	Singleron	Mus Musculus					Intramembranous ossification	GSE161143	Effects of Dlx2 overexpression on the genes associated with the maxillary process in the early mouse embryo		Mixture
Maxillary_Bian_E12.5	Maxillary_Bian	FALSE	Maxillary_Bian_E12.5	Head	Maxillary mesenchyme	Maxillary mesenchyme	Development	WT	None	Organogenesis stage	E12.5	Singleron	Mus Musculus					Intramembranous ossification	GSE161143	Effects of Dlx2 overexpression on the genes associated with the maxillary process in the early mouse embryo		Mixture
Mesenchymal2022_Zhang_E14.5	Mesenchymal2022_Zhang	FALSE	Mesenchymal2022_Zhang_E14.5	Head	Cranial mesenchyme	Cranial mesenchyme	Development	WT	None	Fetal stage	E14.5	10X	Mus Musculus					Intramembranous ossification				Neural Crest
Mesenchymal2022_Zhang_E10	Mesenchymal2022_Zhang	FALSE	Mesenchymal2022_Zhang_E10	Head	Cranial mesenchyme	Cranial mesenchyme	Development	WT	None	Organogenesis stage	E10	10X	Mus Musculus					Intramembranous ossification				Neural Crest
Mesenchymal2022_Zhang_E11.5	Mesenchymal2022_Zhang	FALSE	Mesenchymal2022_Zhang_E11.5	Head	Cranial mesenchyme	Cranial mesenchyme	Development	WT	None	Organogenesis stage	E11.5	10X	Mus Musculus					Intramembranous ossification				Neural Crest
Mesenchymal2022_Zhang_E9	Mesenchymal2022_Zhang	FALSE	Mesenchymal2022_Zhang_E9	Head	Cranial mesenchyme	Cranial mesenchyme	Development	WT	None	Organogenesis stage	E9	10X	Mus Musculus					Intramembranous ossification				Neural Crest
MsxCranio_Zhang_W1Con1	MsxCranio_Zhang	FALSE	MsxCranio_Zhang_W1Con1	Head	Calvarial bone	Calvarial bone	Injury(Regeneration)	WT	Defect Control at 1 week after implantation	Young Adult	10W	10X(unknown)	Rattus norvegicus					Intramembranous ossification	CRA005302	Msx1+ stem cells recruited by bioactive tissue engineering graft for bone regeneration		Mixture
MsxCranio_Zhang_W1N1	MsxCranio_Zhang	FALSE	MsxCranio_Zhang_W1N1	Head	Calvarial bone	Calvarial bone	Injury(Regeneration)	WT	N group at 1 week after implantation	Young Adult	10W	10X(unknown)	Rattus norvegicus					Intramembranous ossification	CRA005302	Msx1+ stem cells recruited by bioactive tissue engineering graft for bone regeneration		Mixture
MsxCranio_Zhang_W2Con1	MsxCranio_Zhang	FALSE	MsxCranio_Zhang_W2Con1	Head	Calvarial bone	Calvarial bone	Injury(Regeneration)	WT	Defect Control at 2 week after implantation	Young Adult	10W	10X(unknown)	Rattus norvegicus					Intramembranous ossification	CRA005302	Msx1+ stem cells recruited by bioactive tissue engineering graft for bone regeneration		Mixture
MsxCranio_Zhang_W2Con2	MsxCranio_Zhang	FALSE	MsxCranio_Zhang_W2Con2	Head	Calvarial bone	Calvarial bone	Injury(Regeneration)	WT	N group at 2 week after implantation	Young Adult	10W	10X(unknown)	Rattus norvegicus					Intramembranous ossification	CRA005302	Msx1+ stem cells recruited by bioactive tissue engineering graft for bone regeneration		Mixture
MsxCranio_Zhang_W2N1	MsxCranio_Zhang	FALSE	MsxCranio_Zhang_W2N1	Head	Calvarial bone	Calvarial bone	Injury(Regeneration)	WT	Defect Control at 2 week after implantation	Young Adult	10W	10X(unknown)	Rattus norvegicus					Intramembranous ossification	CRA005302	Msx1+ stem cells recruited by bioactive tissue engineering graft for bone regeneration		Mixture
MsxCranio_Zhang_W2N2	MsxCranio_Zhang	FALSE	MsxCranio_Zhang_W2N2	Head	Calvarial bone	Calvarial bone	Injury(Regeneration)	WT	N group at 2 week after implantation	Young Adult	10W	10X(unknown)	Rattus norvegicus					Intramembranous ossification	CRA005302	Msx1+ stem cells recruited by bioactive tissue engineering graft for bone regeneration		Mixture
Periodontium_Nagata	Periodontium_Nagata	TRUE	Periodontium_Nagata	Head	Periodontium	Periodontium of Mandibular molars	Development	Cre	Col1a1(2.3kb)-GFP; PTHrP-creER	Postnatal	P25	10X	Mus Musculus				Col1a1	Unclassified	GSE168450	Single-Cell Transcriptomic Analysis Reveals Developmental Relationships and Specific Markers of Mouse Periodontium Cellular Subsets	1926	Mesoderm
sagittal_Holmes_E18	sagittal_Holmes	FALSE	sagittal_Holmes_E18	Head	Sagittal suture	Suture mesenchyme	Development	WT	None	Fetal stage	E18	10X	Mus Musculus					Intramembranous ossification		Integrated Transcriptome and Network Analysis Reveals Spatiotemporal Dynamics of Calvarial Suturogenesis		Mesoderm
sagittal_Holmes_P10	sagittal_Holmes	FALSE	sagittal_Holmes_P10	Head	Sagittal suture	Suture mesenchyme	Development	WT	None	Postnatal	P10	10X	Mus Musculus					Intramembranous ossification		Integrated Transcriptome and Network Analysis Reveals Spatiotemporal Dynamics of Calvarial Suturogenesis		Mesoderm
sagittal_Holmes_P28	sagittal_Holmes	FALSE	sagittal_Holmes_P28	Head	Sagittal suture	Suture mesenchyme	Development	WT	None	Postnatal	P28	10X	Mus Musculus					Intramembranous ossification		Integrated Transcriptome and Network Analysis Reveals Spatiotemporal Dynamics of Calvarial Suturogenesis		Mesoderm
Suture2021_Farmer_E15	Suture2021_Farmer	TRUE	Suture2021_Farmer_E15	Head	Coronal suture	Suture mesenchyme	Development	WT	None	Fetal stage	E15	10X(v2)	Mus Musculus					Intramembranous ossification	GSE163693	The developing mouse coronal suture at single-cell resolution		Mixture
Suture2021_Farmer_E17	Suture2021_Farmer	TRUE	Suture2021_Farmer_E17	Head	Coronal suture	Suture mesenchyme	Development	WT	None	Fetal stage	E17	10X(v2)	Mus Musculus					Intramembranous ossification	GSE163693	The developing mouse coronal suture at single-cell resolution		Mixture
SutureP0_Tower_Mut	SutureP0_Tower	FALSE	SutureP0_Tower_Mut	Head	Sagittal suture	Suture mesenchyme	Development	MUT	1NMPP1	Postnatal	P0	10X	Mus Musculus					Intramembranous ossification
SutureP0_Tower_WT	SutureP0_Tower	FALSE	SutureP0_Tower_WT	Head	Sagittal suture	Suture mesenchyme	Development	WT	1NMPP1	Postnatal	P0	10X	Mus Musculus					Intramembranous ossification
Digit2019_Storer_Gen10DPA	Digit2019_Storer	FALSE	Digit2019_Storer_Gen10DPA	Digit	Digit bone	Digit bone	Injury(Regeneration)	WT	Amputation(10d)	Adult	Adult	10X	Mus Musculus					Endochondral ossification	GSE135985	Acquisition of a Unique Mesenchymal Precursor-like Blastema State Underlies Successful Adult Mammalian Digit Tip Regeneration		Mesoderm
Digit2019_Storer_Gen14DPA1	Digit2019_Storer	FALSE	Digit2019_Storer_Gen14DPA1	Digit	Digit bone	Digit bone	Injury(Regeneration)	WT	Amputation(14d)	Adult	Adult	10X	Mus Musculus					Endochondral ossification	GSE135985	Acquisition of a Unique Mesenchymal Precursor-like Blastema State Underlies Successful Adult Mammalian Digit Tip Regeneration		Mesoderm
Digit2019_Storer_Gen14DPA2	Digit2019_Storer	FALSE	Digit2019_Storer_Gen14DPA2	Digit	Digit bone	Digit bone	Injury(Regeneration)	WT	Amputation(14d)	Adult	Adult	10X	Mus Musculus					Endochondral ossification	GSE135985	Acquisition of a Unique Mesenchymal Precursor-like Blastema State Underlies Successful Adult Mammalian Digit Tip Regeneration		Mesoderm
Digit2019_Storer_Gen14DPAcreDmp1	Digit2019_Storer	FALSE	Digit2019_Storer_Gen14DPAcreDmp1	Digit	Digit bone	Digit bone	Injury(Regeneration)	WT	Amputation(14d)	Adult	Adult	10X	Mus Musculus				Dmp1	Endochondral ossification	GSE135985	Acquisition of a Unique Mesenchymal Precursor-like Blastema State Underlies Successful Adult Mammalian Digit Tip Regeneration		Mesoderm
Digit2019_Storer_Gen28DPA	Digit2019_Storer	FALSE	Digit2019_Storer_Gen28DPA	Digit	Digit bone	Digit bone	Injury(Regeneration)	WT	Amputation(28d)	Adult	Adult	10X	Mus Musculus					Endochondral ossification	GSE135985	Acquisition of a Unique Mesenchymal Precursor-like Blastema State Underlies Successful Adult Mammalian Digit Tip Regeneration		Mesoderm
Digit2019_Storer_Gen56DPA	Digit2019_Storer	FALSE	Digit2019_Storer_Gen56DPA	Digit	Digit bone	Digit bone	Injury(Regeneration)	WT	Amputation(56d)	Adult	Adult	10X	Mus Musculus					Endochondral ossification	GSE135985	Acquisition of a Unique Mesenchymal Precursor-like Blastema State Underlies Successful Adult Mammalian Digit Tip Regeneration		Mesoderm
Digit2019_Storer_Gen7DPA	Digit2019_Storer	FALSE	Digit2019_Storer_Gen7DPA	Digit	Digit bone	Digit bone	Injury(Regeneration)	WT	Amputation(7d)	Adult	Adult	10X	Mus Musculus					Endochondral ossification	GSE135985	Acquisition of a Unique Mesenchymal Precursor-like Blastema State Underlies Successful Adult Mammalian Digit Tip Regeneration		Mesoderm
Digit2019_Storer_NonGen10DPA1	Digit2019_Storer	FALSE	Digit2019_Storer_NonGen10DPA1	Digit	Digit bone	Digit bone	Injury(Non-Regeneration)	WT	Amputation(14d)	Adult	Adult	10X	Mus Musculus					Endochondral ossification	GSE135985	Acquisition of a Unique Mesenchymal Precursor-like Blastema State Underlies Successful Adult Mammalian Digit Tip Regeneration		Mesoderm
Digit2019_Storer_NonGen10DPA2	Digit2019_Storer	FALSE	Digit2019_Storer_NonGen10DPA2	Digit	Digit bone	Digit bone	Injury(Non-Regeneration)	WT	Amputation(10d)	Adult	Adult	10X	Mus Musculus					Endochondral ossification	GSE135985	Acquisition of a Unique Mesenchymal Precursor-like Blastema State Underlies Successful Adult Mammalian Digit Tip Regeneration		Mesoderm
Digit2019_Storer_NonGen14DPA	Digit2019_Storer	FALSE	Digit2019_Storer_NonGen14DPA	Digit	Digit bone	Digit bone	Injury(Non-Regeneration)	WT	Amputation(14d)	Adult	Adult	10X	Mus Musculus					Endochondral ossification	GSE135985	Acquisition of a Unique Mesenchymal Precursor-like Blastema State Underlies Successful Adult Mammalian Digit Tip Regeneration		Mesoderm
Digit2019_Storer_Uninjured1	Digit2019_Storer	FALSE	Digit2019_Storer_Uninjured1	Digit	Digit bone	Digit bone	Steady	WT	None	Adult	Adult	10X	Mus Musculus					Endochondral ossification	GSE135985	Acquisition of a Unique Mesenchymal Precursor-like Blastema State Underlies Successful Adult Mammalian Digit Tip Regeneration		Mesoderm
Digit2019_Storer_Uninjured2	Digit2019_Storer	FALSE	Digit2019_Storer_Uninjured2	Digit	Digit bone	Digit bone	Steady	WT	None	Adult	Adult	10X	Mus Musculus					Endochondral ossification	GSE135985	Acquisition of a Unique Mesenchymal Precursor-like Blastema State Underlies Successful Adult Mammalian Digit Tip Regeneration		Mesoderm
Digit2019_Storer_UninjuredcreDmp1	Digit2019_Storer	FALSE	Digit2019_Storer_UninjuredcreDmp1	Digit	Digit bone	Digit bone	Steady	WT	None	Adult	Adult	10X	Mus Musculus				Dmp1	Endochondral ossification	GSE135985	Acquisition of a Unique Mesenchymal Precursor-like Blastema State Underlies Successful Adult Mammalian Digit Tip Regeneration		Mesoderm
Digit2019_Storer_E11	Digit2019_Storer	FALSE	Digit2019_Storer_E11	Digit	Digit bone	Digit bone	Development	WT	None	Organogenesis stage	E11	10X	Mus Musculus					Endochondral ossification	GSE135985	Acquisition of a Unique Mesenchymal Precursor-like Blastema State Underlies Successful Adult Mammalian Digit Tip Regeneration		Mesoderm
Digit2019_Storer_E14	Digit2019_Storer	FALSE	Digit2019_Storer_E14	Digit	Digit bone	Digit bone	Development	WT	None	Organogenesis stage	E14.5	10X	Mus Musculus					Endochondral ossification	GSE135985	Acquisition of a Unique Mesenchymal Precursor-like Blastema State Underlies Successful Adult Mammalian Digit Tip Regeneration		Mesoderm
Digit2019_Storer_P3	Digit2019_Storer	FALSE	Digit2019_Storer_P3	Digit	Digit bone	Digit bone	Development	WT	None	Postnatal	P3	10X	Mus Musculus					Endochondral ossification	GSE135985	Acquisition of a Unique Mesenchymal Precursor-like Blastema State Underlies Successful Adult Mammalian Digit Tip Regeneration		Mesoderm
DigitLmx1b_Miller_Lmx1b	DigitLmx1b_Miller	FALSE	DigitLmx1b_Miller_Lmx1b	Digit	Digit bone	Digit bone	Injury(Regeneration)	WT	Amputation(14d)	Young Adult	11-12W	10X	Mus Musculus					Endochondral ossification	GSE157679	Activin A promotes the development of acquired heterotopic ossification and is an effective target for disease attenuation in mice		Mesoderm
DigitLmx1b_Miller_Pdgfra	DigitLmx1b_Miller	FALSE	DigitLmx1b_Miller_Pdgfra	Digit	Digit bone	Digit bone	Injury(Regeneration)	WT	Amputation(14d)	Young Adult	10-12W	10X	Mus Musculus					Endochondral ossification	GSE157679	Activin A promotes the development of acquired heterotopic ossification and is an effective target for disease attenuation in mice		Mesoderm
DigitRegeneration_Johnson_11dpa	DigitRegeneration_Johnson	TRUE	DigitRegeneration_Johnson_11dpa	Digit	Digit bone	Digit bone	Injury(Regeneration)	WT	Amputation(11d)	Young Adult	6W	10X(v3)	Mus Musculus					Endochondral ossification	GSE143888	Cellular heterogeneity and lineage restriction during mouse digit tip regeneration at single cell resolution	26016	Mesoderm
DigitRegeneration_Johnson_12dpa	DigitRegeneration_Johnson	TRUE	DigitRegeneration_Johnson_12dpa	Digit	Digit bone	Digit bone	Injury(Regeneration)	WT	Amputation(12d)	Young Adult	6W	10X(v2)	Mus Musculus					Endochondral ossification	GSE143888	Cellular heterogeneity and lineage restriction during mouse digit tip regeneration at single cell resolution	26016	Mesoderm
DigitRegeneration_Johnson_14dpa	DigitRegeneration_Johnson	TRUE	DigitRegeneration_Johnson_14dpa	Digit	Digit bone	Digit bone	Injury(Regeneration)	WT	Amputation(14d)	Young Adult	6W	10X(v3)	Mus Musculus					Endochondral ossification	GSE143888	Cellular heterogeneity and lineage restriction during mouse digit tip regeneration at single cell resolution	26016	Mesoderm
DigitRegeneration_Johnson_17dpa	DigitRegeneration_Johnson	TRUE	DigitRegeneration_Johnson_17dpa	Digit	Digit bone	Digit bone	Injury(Regeneration)	WT	Amputation(17d)	Young Adult	6W	10X(v3)	Mus Musculus					Endochondral ossification	GSE143888	Cellular heterogeneity and lineage restriction during mouse digit tip regeneration at single cell resolution	26016	Mesoderm
DigitRegeneration_Johnson_UA	DigitRegeneration_Johnson	TRUE	DigitRegeneration_Johnson_UA	Digit	Digit bone	Digit bone	Steady	WT	Amputation(10d)	Young Adult	6W	10X(v3)	Mus Musculus					Endochondral ossification	GSE143888	Cellular heterogeneity and lineage restriction during mouse digit tip regeneration at single cell resolution	26016	Mesoderm
