# Supplementary material for: Trajectory-centric framework TrajAtlas reveals multi-scale differentiation heterogeneity among cells, genes, and gene modules in osteogenesis
Source: PLoS Genet. 2024 Oct 22;20(10):e1011319. doi: 10.1371/journal.pgen.1011319 (PMC11530032; doi:10.1371/journal.pgen.1011319)
Supplement: S2 Table — (CSV) [file pgen.1011319.s027.csv]

	Anno_level	Description	Organ	Tissue	Tissue.Specific.	Stage	Age	Age.In.Detail.	Species	Origin	coarse_label	mix_level_1	mix_level_2	merge_id_level3	merge_id_level4	merge_id_level5
Non-osteo	level 1	In our Differentiation Atlas,non-osteoblastic cells are potentially osteogenic-capable cells.	Not Specific	Not Specific	Not Specific	Not Specific	Not Specific	Not Specific	Mus Musculus	Not Specific	Not Specific	Not Specific	Not Specific	Not Specific	Not Specific	Not Specific
Ob	level 1	Osteoblasts, Regulated by Sp7 and Runx2 (10.1016/j.bone.2020.115458), are the masterminds behind bone formation, sculpting the intricate architecture of the skeletal system.	Long bone	Calvarial bone	Not Specific	Not Specific	Not Specific	Not Specific	Mus Musculus	Not Specific	Osteoblasts	Mix-Osteoblast	Mix_Osteoblast	Mix_Osteoblast	Mix_Ifitm5.Osteoblast	Mix_Ifitm5.Osteoblast
Chondro	level 2	Chondrocytes, marked by the high expression of Sox9 and Acan, exhibit a remarkable capacity for osteogenesis, as evidenced by in vivo observations at various developmental stages, while lineage tracing studies employing Col2a have unequivocally confirmed their osteogenic potential.(10.1038/ncb3067)	Not Specific	Distal femur;Proximal tibial	Not Specific	Steady	Postnatal	Not Specific	Mus Musculus	Mesoderm	Chondrocytes	Mix-Non-osteo cells	Mix_Chondrocyte	Not Specific	Not Specific	Not Specific
Fibroblast	level 2	Mainly found in long bones, expressing genes like Fn1 and S100a4. (10.1016/j.cell.2019.04.040)Its potential osteogenic ability has been reported in some literature.(10.7554/eLife.54695,10.1016/j.stem.2017.02.009) Its homogeneity with mesenchymal cells is also currently under extensive scrutiny.(10.1002/jcp.26860,10.1016/j.acthis.2020.151634,10.1159/000445096)	Long bone	Femur;Tibia	Bone	Not Specific	Adult	Adult	Mus Musculus	Mesoderm	Fibro-progenitor	Mix-Non-osteo cells	LA_Fibroblast	LA_Angptl7.Fibroblast	Not Specific	Not Specific
Lepr+ BMSC	level 2	The key component of BMSC enriched in diaphysis of long bone, with its osteogenic potential confirmed(10.1016/j.stem.2014.06.008), expresses fat-related genes such as Adipoq. However, it lacks traditional fat markers and does not contain lipid droplets. In some literature, it is considered an essential cell for maintaining the bone marrow vascular system and suppressing bone formation.(10.7554/eL…	Long bone	Femur	Diaphysis	Not Specific	Old	Not Specific	Mus Musculus	Mesoderm	Lepr-progenitor	Mix-Non-osteo cells	LA_Diaphyseal MSC	LA_Lepr+ MSC	Not Specific	Not Specific
Ly6a+ MSC	level 2	The population exhibiting high expression of Ly6a was notably present during the fetal stage in the head and limb regions (Figure 2d), as described in previous studies (10.3389/fcell.2021.656999). It is marked as extracranial mesenchyme in the skull, guiding the migration of early osteogenic cells and assisting in the establishment of suture boundaries (10.1038/s41467-021-24917-9). In the limb bu…	Not Specific	Suture mesenchyme	Coronal suture	Injury(Regeneration)	Fetal stage	Not Specific	Mus Musculus	Mixture	Fibro-progenitor	Mix-Non-osteo cells	C_Hypodermis	C_Hypodermis	LA_Tspan15.Dpt.Fibroblast	LA_Tspan15.Dpt.Fibroblast
MSC	level 2	This cluster exhibits high expression of Prrx1 in embryonic cranial bones and limb buds. It can originate from either the mesoderm or neural crest lineages. Its osteogenic capability has been confirmed through lineage tracing involving Prrx1 (10.1016/j.stemcr.2017.03.002, 10.1038/s41588-022-01227-4).	Not Specific	Not Specific	Not Specific	Development	Organogenesis stage	Not Specific	Mus Musculus	Not Specific	Not Specific	Not Specific	C_Sox18+ Dermis	Not Specific	Not Specific	Not Specific
Pericyte	level 2	This cluster highly expressed Rgs5. It is not excluded from Differentiation Atlas because it is reported to be associated with osteogenesis (10.3390/ijms20051079). Some literature annotations refer to it as pericyte(10.1016/j.celrep.2022.111045), while others classify it as a smooth muscle cell.(10.1002/advs.202201273)	Limb bud	Femur;Tibia;Fibula	Limb Bud	Not Specific	Not Specific	Not Specific	Mus Musculus	Mesoderm	Smooth muscle	Mix-Non-osteo cells	Mix_Pericyte	Mix_Pericyte	Mix_Pericyte	Mix_Pericyte
Col1a1.Chondro	level 3	High expression of Col1a1 and Acan, the hypertrophic cartilage transitions toward ossification state, as revealed by tracking with Col10a1.(10.7554/eLife.76932)	Limb bud	Femur;Tibia;Fibula	Limb Bud	Development	Fetal stage	E16.5	Mus Musculus	Mesoderm	Chondrocytes	Mix-Non-osteo cells	Mix_Pericyte	Mix_Pericyte	LE_Col1a1.Chondrocyte	LE_Col1a1.Chondrocyte
CPC	level 3	This cluster was annotated following the reference (10.1016/j.cell.2019.04.040). They typically express Grem1 (10.1016/j.cell.2019.04.040) and Pthlh (10.1038/s41586-018-0662-5), which are associated with osteogenesis in the resting zone of the growth plate.	Long bone	Distal femur;Proximal tibial	Growth plate	Not Specific	Postnatal	Not Specific	Mus Musculus	Mesoderm	Chondrocytes	Mix-Non-osteo cells	Mix_Chondrocyte	LA_A2m.Chondrocyte	Not Specific	Not Specific
Cyp26a1.Chondro	level 3	The transitional state between cartilage and mesenchyme, co-expressing Col2a1 and Prrx1, was identified during lineage tracing of Col2a1 (10.1101/2020.03.13.990853). This transitional state exhibited specific expression of Cyp26a1.	Limb bud	Hindlimbs	Perichondrial	Development	Fetal stage	E13.5	Mus Musculus	Mesoderm	Fibro-progenitor	Mix-Non-osteo cells	Mix_Chondrocyte	Mix_Mature.Chondrocyte	LE_Cyp26a1.Mature.Chondrocyte	LE_Cyp26a1.Mature.Chondrocyte
Early.MSC	level 3	Early mesenchyme with high expression of proliferation genes (Top2a) can be observed in both craniofacial and limb development, predominant during the organogenesis stage (E8.5-E14) (10.1101/2020.03.13.990853), indicating that it does not have neural crest/mesodermal source specificity. It can be defined as an early osteodermal progenitor or perichondrium in the literature (10.1016/j.celrep.2020.…	Limb bud	Not Specific	Maxillary mesenchyme	Development	Organogenesis stage	Not Specific	Mus Musculus	Neural Crest	Not Specific	Mix-Non-osteo cells	Mix_Mesenchyme	Mix_Early.Mesenchyme	Not Specific	Not Specific
Fibro	level 3	Mainly found in long bones, expressing genes like Fn1 and S100a4. (10.1016/j.cell.2019.04.040)Its potential osteogenic ability has been reported in some literature.(10.7554/eLife.54695,10.1016/j.stem.2017.02.009) Its homogeneity with mesenchymal cells is also currently under extensive scrutiny.(10.1002/jcp.26860,10.1016/j.acthis.2020.151634,10.1159/000445096)	Long bone	Femur;Tibia	Bone	Not Specific	Adult	Adult	Mus Musculus	Mesoderm	Fibro-progenitor	Mix-Non-osteo cells	LA_Fibroblast	LA_Angptl7.Fibroblast	Not Specific	Not Specific
HC	level 3	This cluster is typically located within the growth plate and undergoes dedifferentiation to form bone. It exhibits high expression of the Col10a1 gene. Its osteogenic differentiation ability has been confirmed through lineage studies involving Col10a1 (10.1073/pnas.1302703111).	Limb bud	Femur;Tibia;Fibula	Metaphysis	Not Specific	Postnatal	E16.5	Mus Musculus	Mesoderm	Unclassified	Not Specific	Mix_Chondrocyte	Mix_Hypertrophic.Chondrocyte	LA_Ffar4.Hypertrophic.Chondrocyte	LA_Ffar4.Hypertrophic.Chondrocyte
Hmmr+ CPC	level 3	This cluster exhibits high expression of Col2a1 and Hmmr in both long bones and limb buds. In the literature, they are annotated as proliferating and resting chondrocytes (10.1016/j.cell.2019.04.040). Some studies have demonstrated their long-term osteogenic potential (10.1016/j.jgg.2023.04.004). It also shows high expression of Dlx5, which is an important source of osteogenesis in early perioste…	Limb bud	Hindlimbs	Perichondrial	Development	Not Specific	Not Specific	Mus Musculus	Mesoderm	Chondrocytes	Mix-Non-osteo cells	Mix_Chondrocyte	LE_Middle.Mesenchyme	Mix_Hmmr.Chondrocyte progenitor	LA_Pbk.Proliferating.Chondrocyte
Irx1+ MSC	level 3	Predominantly present within cranial sutures, this cluster is marked by Irx1 and expresses Lef1 and Inhba. It is located on the outer periphery of suture-associated osteogenic cells and is considered to possess potential osteogenic capabilities (10.1038/s41467-021-24917-9).	Head	Maxillary mesenchyme	Maxillary mesenchyme	Development	Fetal stage	E15.5	Mus Musculus	Neural Crest	Derm	Mix-Non-osteo cells	C_Sox18+ Dermis	C_Sox18+ Dermis	C_Sox18+ Dermis	Not Specific
Late.MSC	level 3	Most of them, during E14-E18, can be labeled as late osteodermal progenitor in the literature.(10.1016/j.celrep.2020.107871,10.)	Head	Suture mesenchyme	Sagittal suture	Development	Fetal stage	Not Specific	Mus Musculus	Mixture	Fibro-progenitor	Mix-Non-osteo cells	Mix_Mesenchyme	C_Late Mesenchyme	Not Specific	Not Specific
Mature Chondro	level 3	Mainly found in long bones, with high expression of Fxyd2 and Acan, they may be involved in the maturation process of cartilage	Long bone	Distal femur;Proximal tibial	Not Specific	Steady	Not Specific	Not Specific	Mus Musculus	Mesoderm	Chondrocytes	Mix-Non-osteo cells	Mix_Chondrocyte	LA_Serpina1a.Chondrocyte	Not Specific	Not Specific
Meninges	level 3	Meningeal cells exist in the skull, with high expression of Fxyd5, among others. They show more markers associated with arachnoid and dura mater than markers associated with pia mater.(10.1038/s41467-021-24917-9)	Head	Suture mesenchyme	Coronal suture	Development	Fetal stage	E18	Mus Musculus	Mixture	Meninges	Mix-Non-osteo cells	Mix_Mesenchyme	C_Meninges	C_Meninges	C_Meninges
Middle.MSC	level 3	Most of them, during E11-E15, can be labeled as intermediate osteodermal progenitor in the literature.(10.1016/j.celrep.2020.107871,10.)	Limb bud	Not Specific	Not Specific	Development	Organogenesis stage	Not Specific	Mus Musculus	Neural Crest	Not Specific	Mix-Non-osteo cells	Mix_Mesenchyme	LE_Chondrocyte progenitor	Not Specific	Not Specific
Pre-ob	level 3	The precursors of osteoblasts are commonly found in various tissues, with high expression of Postn and Mmp13.	Not Specific	Calvarial bone	Not Specific	Not Specific	Not Specific	Not Specific	Mus Musculus	Mixture	Osteoblasts	Mix-Osteoblast	Mix_Osteoblast	Mix_Pre-osteoblast	Mix_Mmp13.Pre-osteoblast	Not Specific
Tex14+ HC	level 3	High expression of Tex14 and Erg2, the hypertrophic cartilage transitions toward ossification state, as revealed by tracking with Col10a1.(10.7554/eLife.76932)	Limb bud	Femur;Tibia;Fibula	Limb Bud	Development	Fetal stage	E16.5	Mus Musculus	Mesoderm	Chondrocytes	Mix-Non-osteo cells	Mix_Chondrocyte	Mix_Hypertrophic.Chondrocyte	LE_Hypertrophic.Chondrocyte	LE_Aldh1a3.Hypertrophic.Chondrocyte
A2m+ Chondro	level 4	Specifically present in the growth plate, possibly located in the upper zone. Expressing A2m, Ucma,Grem1.(10.1002/jbmr.3719)	Long bone	Distal femur;Proximal tibial	Growth plate	Development	Postnatal	P2	Mus Musculus	Mesoderm	Chondrocytes	Mix-Non-osteo cells	Mix_Chondrocyte	LA_A2m.Chondrocyte	LA_A2m.Chondrocyte	LA_A2m.Chondrocyte
Adipoq.LepR+ BMSC	level 4	Subpopulation of Lepr+ BMSC.	Long bone	Femur	Diaphysis	Not Specific	Old	Not Specific	Mus Musculus	Mesoderm	Lepr-progenitor	Mix-Non-osteo cells	LA_Diaphyseal MSC	LA_Lepr+ MSC	LA_Esm1.Lepr+ MSC	LA_Esm1.Lepr+ MSC
Alcam.Late.MSC	level 4		Head	Suture mesenchyme	Not Specific	Development	Fetal stage	Not Specific	Mus Musculus	Mixture	Fibro-progenitor	Mix-Non-osteo cells	Mix_Mesenchyme	C_Late Mesenchyme	Not Specific	Not Specific
Aldh1a3+ HC	level 4		Limb bud	Femur;Tibia;Fibula	Limb Bud	Development	Fetal stage	E16.5	Mus Musculus	Mesoderm	Chondrocytes	Mix-Non-osteo cells	Mix_Chondrocyte	Mix_Hypertrophic.Chondrocyte	LE_Hypertrophic.Chondrocyte	LE_Aldh1a3.Hypertrophic.Chondrocyte
Aspn.Fibro	level 4	Expressing stem cell genes such as Ly6a, Cd34, and Thy1, it is also considered by some literature to be the primary source of osteogenesis in adult bone marrow.(10.7554/eLife.54695)	Long bone	Femur;Tibia	Bone	Injury(Regeneration)	Adult	Not Specific	Mus Musculus	Mesoderm	Fibro-progenitor	Not Specific	LA_Fibroblast	LA_Aspn+ MSC	LA_Chodl.Angptl7.Fibroblast	LA_Chodl.Angptl7.Fibroblast
Bglap3.Ob	level 4	This group of cells with high expression of Bglap3 may represent the most mature osteoblasts.	Long bone	Femur;Tibia	Not Specific	Not Specific	Young Adult	Not Specific	Mus Musculus	Not Specific	Osteoblasts	Mix-Osteoblast	Mix_Osteoblast	Mix_Osteoblast	LA_Lipc.Osteoblast	Mix_Lipc.Osteoblast
Clic5.Ly6a+ MSC	level 4		Long bone	Femur;Tibia	Bone	Injury(Regeneration)	Adult	Adult	Mus Musculus	Mesoderm	Fibro-progenitor	Mix-Non-osteo cells	LA_Fibroblast	LA_Dpt.Fibroblast	LA_Tspan15.Dpt.Fibroblast	LA_Tspan15.Dpt.Fibroblast
Col22a1.Ob	level 4	A less mature subpopulation of osteoblasts.In long bone, it characterized by the expression of Clec11a, the integrin ligand periostin (Postn) and the Notch pathway gene Hey1.(10.1016/j.celrep.2021.109352). It's also located around blood vessels, serving as a mechanical pressure sensor and possessing strong bone-forming capabilities.	Long bone	Calvarial bone	Metaphysis	Not Specific	Not Specific	Not Specific	Mus Musculus	Not Specific	Osteoblasts	Mix-Osteoblast	Mix_Osteoblast	Mix_Osteoblast	LA_Cytl1.Metaphysis MSC	Mix_Ifitm5.Osteoblast
Col6a5.LepR+ BMSC	level 4	The subpopulation of Lepr+ MSCs that express lipid markers such as Fosb and Cebpb are considered to be preadipocytes.(10.1016/j.celrep.2019.06.031)	Long bone	Cranial mesenchyme	Not Specific	Not Specific	Old	Not Specific	Mus Musculus	Not Specific	Meninges	Mix-Non-osteo cells	LA_Diaphyseal MSC	C_Meninges	C_Meninges	Not Specific
Col6a6.Ly6a+ MSC	level 4		Not Specific	Suture mesenchyme	Coronal suture	Injury(Regeneration)	Fetal stage	Not Specific	Mus Musculus	Mixture	Fibro-progenitor	Mix-Non-osteo cells	C_Hypodermis	C_Hypodermis	Mix_Ly6a_Mesenchyme	Mix_Ly6a_Mesenchyme
Dapk2.Pre-ob	level 4	The main subpopulation of pre-osteoblast.	Not Specific	Calvarial bone	Not Specific	Not Specific	Not Specific	Not Specific	Mus Musculus	Mixture	Osteoblasts	Mix-Osteoblast	Mix_Osteoblast	Mix_Pre-osteoblast	C_Smpd3.Pre-osteoblast	Not Specific
Ffar4+ HC	level 4	High expression of Ffar4 in a subpopulation of hyperchodnrocyte.	Long bone	Femur	Metaphysis	Development	Postnatal	P23	Mus Musculus	Mesoderm	Chondrocytes	Mix-Non-osteo cells	Mix_Chondrocyte	Mix_Hypertrophic.Chondrocyte	LA_Ffar4.Hypertrophic.Chondrocyte	LA_Ffar4.Hypertrophic.Chondrocyte
Gas2.Middle.MSC	level 4		Limb bud	Not Specific	Not Specific	Development	Organogenesis stage	Not Specific	Mus Musculus	Neural Crest	Meninges	Mix-Non-osteo cells	Mix_Mesenchyme	LE_Chondrocyte progenitor	Not Specific	Not Specific
Hoxa13.Early.MSC	level 4		Limb bud	Forelimb	Limb Bud	Development	Organogenesis stage	E11	Mus Musculus	Mesoderm	Fibroblasts	Mix-Non-osteo cells	Mix_Mesenchyme	Mix_Early.Mesenchyme	LE_Pmaip1.Early.Mesenchyme	LE_Lhx9.Pmaip1.Early.Mesenchyme
Ihh+ pre-HC	level 4	High expression of Foxa2, Ihh, within the hypertrophic chondrocyte subpopulation, present in limb buds and long bones, expressed adjacent to secondary ossification centers, and confirmed to possess osteogenic capability	Long bone	Distal femur;Proximal tibial	Metaphysis	Development	Postnatal	P23	Mus Musculus	Mesoderm	Chondrocytes	Mix-Non-osteo cells	Mix_Chondrocyte	Mix_Mature.Chondrocyte	LA_Cds1.Mature.Chondrocyte	Mix_Smpd3.Mature.Chondrocyte
Il17b.Mature.Chondro	level 4		Long bone	Distal femur;Proximal tibial	Not Specific	Steady	Not Specific	Not Specific	Mus Musculus	Mesoderm	Chondrocytes	Mix-Non-osteo cells	Mix_Chondrocyte	LA_Serpina1a.Chondrocyte	Not Specific	Not Specific
Kcnk2.LepR+ BMSC	level 4	Specifically expresses Kcnk2, also expresses osteogenic genes like Postn. It may be in a transitional state between Lepr+ MSCs and pre-osteoblasts.	Long bone	Femur	Diaphysis	Not Specific	Not Specific	Not Specific	Mus Musculus	Mesoderm	Lepr-progenitor	Mix-Osteoblast	LA_Diaphyseal MSC	LA_Lepr+ MSC	LA_Kcnk2.Lepr+ MSC	LA_Kcnk2.Lepr+ MSC
Osteocyte	level 4	Subpopulation of osteoblasts with high expression of Sost.	Long bone	Calvarial bone	Not Specific	Injury(Regeneration)	Postnatal	Not Specific	Mus Musculus	Mixture	Osteoblasts	Mix-Osteoblast	Mix_Osteoblast	Mix_Osteoblast	LA_Lipc.Osteoblast	Mix_Lipc.Osteoblast
Ostn.Pre-ob	level 4	High expression of Ostn in a subpopulation of pre-osteoblasts.	Long bone	Femur;Tibia	Lambdoid suture	Not Specific	Young Adult	1.5M	Mus Musculus	Mesoderm	Fibro-progenitor	Mix-Non-osteo cells	LA_Fibroblast	LA_Aspn+ MSC	LA_Tnn.Aspn+ MSC	LA_Tnn.Aspn+ MSC
Otos.Pre-ob	level 4	High expression of Sstr2, considered by some studies to be the source of stem cells in the metaphysis of long bones.(10.1101/2022.09.08.506930)	Long bone	Femur;Tibia	Metaphysis	Development	Young Adult	P7.5	Mus Musculus	Mesoderm	Unclassified	Mix-Osteoblast	Mix_Osteoblast	Mix_Pre-osteoblast	Mix_Mmp13.Pre-osteoblast	LA_Vcan.Metaphysis MSC
Pax3.Middle.MSC	level 4		Head	Mandible mesenchyme	Mandible mesenchyme	Development	Organogenesis stage	Not Specific	Mus Musculus	Neural Crest	Not Specific	Mix-Non-osteo cells	C_Sox18+ Dermis	Mix_Irx1.Mesenchyme	LE_Cxcl14.Late.Mesenchyme	C_Pax3.Lef1.Irx1.Mesenchyme
Pclaf.Early.MSC	level 4		Not Specific	Not Specific	Maxillary mesenchyme	Development	Organogenesis stage	Not Specific	Mus Musculus	Neural Crest	Not Specific	Mix-Non-osteo cells	Mix_Mesenchyme	Mix_Early.Mesenchyme	Not Specific	Not Specific
Pde11a.HC	level 4		Limb bud	Femur;Tibia;Fibula	Metaphysis	Development	Postnatal	E16.5	Mus Musculus	Mesoderm	Unclassified	Mix-Non-osteo cells	Mix_Chondrocyte	Mix_Hypertrophic.Chondrocyte	LE_Hypertrophic.Chondrocyte	LE_Aldh1a3.Hypertrophic.Chondrocyte
Ppbp+ BMSC	level 4		Long bone	Femur;Tibia	Stroma	Steady	Adult	Adult	Mus Musculus	Mesoderm	Lepr-progenitor	Mix-Non-osteo cells	LA_Diaphyseal MSC	LA_Ppbp+ MSC	LA_Ppbp+ MSC	LA_Ppbp+ MSC
Prg4.CPC	level 4	High expression of Prg4 and Grem1, presumed to be precursors of cartilage, is annotated as chondrocyte progenitors in some articles.(10.1016/j.cell.2019.04.040)	Long bone	Distal femur;Proximal tibial	Growth plate	Steady	Adult	P19	Mus Musculus	Mesoderm	Chondrocytes	Mix-Non-osteo cells	Mix_Chondrocyte	LA_Chondrocyte progenitor	LA_Chondrocyte progenitor	LA_Chondrocyte progenitor
Sfrp4.Late.MSC	level 4		Long bone	Calvarial bone	Diaphysis	Injury(Regeneration)	Old	Not Specific	Mus Musculus	Mesoderm	Smooth muscle	Mix-Non-osteo cells	LA_Fibroblast	LA_Dpt.Fibroblast	LA_Tspan11.Dpt.Fibroblast	LA_Tspan11.Dpt.Fibroblast
Slurp1.Fibro	level 4		Long bone	Femur;Tibia	Diaphysis and Epiphysis	Steady	Adult	Adult	Mus Musculus	Mesoderm	Fibro-progenitor	Mix-Non-osteo cells	LA_Fibroblast	LA_Angptl7.Fibroblast	LA_Tnxb.Angptl7.Fibroblast	LA_Tnxb.Angptl7.Fibroblast
Ucma.CPC	level 4	They are found in both long bones and cranial bones, expressing low levels of Acan and Mia, and are considered as precursors of cartilage. In cranial bones, they are typically annotated as chondroblasts.(10.1016/j.celrep.2022.111045)In long bones, they are located in the resting zone, exhibit high expression of Pthlh, and are considered an important source of osteogenesis.(10.1038/s41586-018-0662…	Not Specific	Distal femur;Proximal tibial	Lambdoid suture	Development	Postnatal	Not Specific	Mus Musculus	Mesoderm	Chondrocytes	Mix-Non-osteo cells	Mix_Chondrocyte	LA_Proliferating.Chondrocyte	Not Specific	Not Specific
Wnt2.Late.MSC	level 4	Defined within the cranial sutures and annotated as suprasutural mesenchyme, characterized by the gene C1qtnf3.(10.1038/s41467-021-24917-9)	Head	Suture mesenchyme	Sagittal suture	Development	Fetal stage	E18	Mus Musculus	Mixture	Fibro-progenitor	Mix-Non-osteo cells	Mix_Mesenchyme	C_Late Mesenchyme	C_Late Mesenchyme	C_C1qtnf3.Late Mesenchyme
Angpt4.Dapk2.Pre-ob	level 5	MSCs that gather at the metaphysis of long bones, characterized by the expression of Clec11a, the integrin ligand periostin (Postn) and the Notch pathway gene Hey1.(10.1016/j.celrep.2021.109352). It's also located around blood vessels, serving as a mechanical pressure sensor and possessing strong bone-forming capabilities.(10.1038/s41586-021-03298-5)	Long bone	Not Specific	Not Specific	Not Specific	Not Specific	Not Specific	Mus Musculus	Mesoderm	Osteoblasts	Mix-Osteoblast	Mix_Osteoblast	Mix_Pre-osteoblast	LA_Angpt4.Metaphysis MSC	LA_Angpt4.Metaphysis MSC
Anxa8.Aspn.Fibro	level 5		Long bone	Femur;Tibia	Bone	Injury(Regeneration)	Adult	Adult	Mus Musculus	Mesoderm	Fibro-progenitor	Mix-Non-osteo cells	LA_Fibroblast	LA_Angptl7.Fibroblast	LA_Mmp3.Aspn+ MSC	LA_Mmp3.Aspn+ MSC
Birc5.Dapk2.Pre-ob	level 5		Head	Not Specific	Not Specific	Not Specific	Fetal stage	Not Specific	Mus Musculus	Mixture	Osteoblasts	Mix-Osteoblast	Mix_Osteoblast	Mix_Pre-osteoblast	C_Smpd3.Pre-osteoblast	C_Tnn.Smpd3.Pre-osteoblast
C1qtnf3.Ucma.CPC	level 5		Not Specific	Distal femur;Proximal tibial	Lambdoid suture	Development	Postnatal	Not Specific	Mus Musculus	Mesoderm	Chondrocytes	Mix-Non-osteo cells	Mix_Chondrocyte	LA_Proliferating.Chondrocyte	Mix_Matn3.Chondrocyte	Mix_Scrg1.Mature.Chondrocyte
Ccl11.Pericyte	level 5		Limb bud	Hindlimbs	Limb Bud	Not Specific	Not Specific	E18	Mus Musculus	Mesoderm	Smooth muscle	Mix-Non-osteo cells	Mix_Pericyte	Mix_Pericyte	Mix_Pericyte	C_Heyl.Barx1.Early mesenchyme
Cilp.Prg4.CPC	level 5		Long bone	Femur;Tibia	Diaphysis and Epiphysis	Steady	Adult	P19	Mus Musculus	Mesoderm	Chondrocytes	Mix-Non-osteo cells	Mix_Chondrocyte	LA_Chondrocyte progenitor	LA_Chondrocyte progenitor	LA_Chondrocyte progenitor
Clec3b.Col6a6.Ly6a+ MSC	level 5		Not Specific	Suture mesenchyme	Coronal suture	Injury(Regeneration)	Fetal stage	E15	Mus Musculus	Mixture	Fibro-progenitor	Mix-Non-osteo cells	C_Hypodermis	C_Hypodermis	Mix_Ly6a_Mesenchyme	Mix_Ly6a_Mesenchyme
Crispld1.Ucma.CPC	level 5		Not Specific	Distal femur;Proximal tibial	Lambdoid suture	Development	Postnatal	Not Specific	Mus Musculus	Mesoderm	Chondrocytes	Mix-Non-osteo cells	Mix_Chondrocyte	LA_Proliferating.Chondrocyte	C_Mmp9.Chondrocyte	C_Mmp9.Chondrocyte
Cxcl1.Col6a5.LepR+ BMSC	level 5		Long bone	Femur	Diaphysis	Injury(Regeneration)	Old	Not Specific	Mus Musculus	Mesoderm	Lepr-progenitor	Mix-Non-osteo cells	LA_Diaphyseal MSC	LA_Lepr+ MSC	LA_Ccl2.Lepr+ MSC	LA_Ccl2.Lepr+ MSC
Eln.Alcam.Late.MSC	level 5		Head	Calvarial bone	Not Specific	Development	Fetal stage	Not Specific	Mus Musculus	Mixture	Fibro-progenitor	Mix-Non-osteo cells	Mix_Mesenchyme	C_Middle Mesenchyme	C_Matn4.Middle Mesenchyme	Not Specific
Gal.Col22a1.Ob	level 5		Long bone	Calvarial bone	Metaphysis	Not Specific	Postnatal	Not Specific	Mus Musculus	Not Specific	Osteoblasts	Mix-Osteoblast	Mix_Osteoblast	Mix_Osteoblast	Mix_Ifitm5.Osteoblast	Mix_Ifitm5.Osteoblast
Hist1h2ap.Hmmr+ CPC	level 5		Limb bud	Hindlimbs	Epiphysis	Development	Postnatal	Not Specific	Mus Musculus	Mesoderm	Chondrocytes	Mix-Non-osteo cells	Mix_Chondrocyte	LA_Proliferating.Chondrocyte	Mix_Hmmr.Chondrocyte progenitor	LA_Pbk.Proliferating.Chondrocyte
Ifitm5.Col22a1.Ob	level 5		Long bone	Not Specific	Not Specific	Not Specific	Not Specific	Not Specific	Mus Musculus	Not Specific	Osteoblasts	Mix-Osteoblast	Mix_Osteoblast	Mix_Osteoblast	LA_Cytl1.Metaphysis MSC	LA_Cytl1.Metaphysis MSC
Il17b.Hmmr+ CPC	level 5		Limb bud	Hindlimbs	Not Specific	Steady	Not Specific	Not Specific	Mus Musculus	Mesoderm	Chondrocytes	Mix-Non-osteo cells	Mix_Chondrocyte	LA_Proliferating.Chondrocyte	Mix_Hmmr.Chondrocyte progenitor	LA_Pbk.Proliferating.Chondrocyte
Mecom.Hmmr+ CPC	level 5		Limb bud	Hindlimbs	Perichondrial	Development	Fetal stage	Not Specific	Mus Musculus	Mesoderm	Cycling Progenitor	Mix-Non-osteo cells	Mix_Chondrocyte	LE_Middle.Mesenchyme	LA_Hs6st2.Proliferating.Chondrocyte	LA_Hs6st2.Proliferating.Chondrocyte
Nppc.Aspn.Fibro	level 5		Limb bud	Calvarial bone	Diaphysis and Epiphysis	Not Specific	Young Adult	3M	Mus Musculus	Mesoderm	Fibro-progenitor	Mix-Osteoblast	LA_Fibroblast	LA_Aspn+ MSC	LE_Cilp2.Pre-osteoblast	LE_Cilp2.Pre-osteoblast
Omd.Prg4.CPC	level 5		Long bone	Distal femur;Proximal tibial	Growth plate	Steady	Young Adult	P19	Mus Musculus	Mesoderm	Chondrocytes	Mix-Non-osteo cells	Mix_Chondrocyte	LA_Chondrocyte progenitor	LA_Chondrocyte progenitor	LA_Chondrocyte progenitor
Pi16.Col6a6.Ly6a+ MSC	level 5		Head	Suture mesenchyme	Coronal suture	Development	Fetal stage	E16	Mus Musculus	Mixture	Fibro-progenitor	Mix-Non-osteo cells	C_Hypodermis	C_Hypodermis	Mix_Ly6a_Mesenchyme	Mix_Ly6a_Mesenchyme
Pln.Pericyte	level 5		Long bone	Femur	Stroma	Not Specific	Old	18M	Mus Musculus	Mesoderm	Smooth muscle	Mix-Non-osteo cells	Mix_Pericyte	Mix_Pericyte	Mix_Pericyte	Mix_Pericyte
Ptx4.Aspn.Fibro	level 5		Not Specific	Calvarial bone	Bone	Steady	Adult	Not Specific	Mus Musculus	Mesoderm	Fibro-progenitor	Mix-Non-osteo cells	LA_Fibroblast	LA_Angptl7.Fibroblast	LA_Chodl.Angptl7.Fibroblast	LA_Chodl.Angptl7.Fibroblast
Slc16a9.Col6a5.LepR+ BMSC	level 5		Head	Cranial mesenchyme	Cranial mesenchyme	Not Specific	Not Specific	Not Specific	Mus Musculus	Neural Crest	Meninges	Mix-Non-osteo cells	LA_Diaphyseal MSC	C_Meninges	C_Meninges	C_Meninges
Tac1.Alcam.Late.MSC	level 5	Defined within the cranial sutures and annotated as Ligament-like mesenchyme, exhibiting high expression of tendon formation-related genes such as Scx, Tnmd, Mkx, Thbs2, and Bgn.(10.1038/s41467-021-24917-9)	Head	Suture mesenchyme	Sagittal suture	Development	Fetal stage	Not Specific	Mus Musculus	Mixture	Fibro-progenitor	Mix-Non-osteo cells	Mix_Mesenchyme	C_Late Mesenchyme	C_Late Mesenchyme	C_Tac1.Late Mesenchyme
Tnn.Dapk2.Pre-ob	level 5		Head	Calvarial bone	Not Specific	Development	Not Specific	Not Specific	Mus Musculus	Mixture	Osteoblasts	Mix-Osteoblast	Mix_Osteoblast	Mix_Pre-osteoblast	Mix_Mmp13.Pre-osteoblast	C_Cp.Mmp13.Pre-osteoblast
Tnn+ Aspn+ BMSC	level 5		Long bone	Femur;Tibia	Lambdoid suture	Not Specific	Young Adult	1.5M	Mus Musculus	Mesoderm	Fibro-progenitor	Mix-Non-osteo cells	LA_Fibroblast	LA_Aspn+ MSC	LA_Tnn.Aspn+ MSC	LA_Tnn.Aspn+ MSC
Vcan+ MP.BMSC	level 5		Long bone	Femur;Tibia	Metaphysis	Development	Young Adult	P7.5	Mus Musculus	Mesoderm	Unclassified	Mix-Osteoblast	Mix_Osteoblast	Mix_Pre-osteoblast	Mix_Mmp13.Pre-osteoblast	LA_Vcan.Metaphysis MSC
Adipoq.Slc16a9.Col6a5.LepR+ BMSC	level 6		Head	Cranial mesenchyme	Cranial mesenchyme	Not Specific	Old	Not Specific	Mus Musculus	Neural Crest	Meninges	Mix-Non-osteo cells	LA_Diaphyseal MSC	C_Meninges	C_Meninges	C_Meninges
Agtr2.Clec3b.Col6a6.Ly6a+ MSC	level 6		Limb bud	Suture mesenchyme	Coronal suture	Development	Fetal stage	E15	Mus Musculus	Mixture	Fibro-progenitor	Mix-Non-osteo cells	C_Hypodermis	C_Hypodermis	Mix_Ly6a_Mesenchyme	Not Specific
Agtr2.Gas2.Middle.MSC	level 6		Limb bud	Not Specific	Not Specific	Development	Fetal stage	Not Specific	Mus Musculus	Not Specific	Fibro-progenitor	Mix-Non-osteo cells	Mix_Mesenchyme	LE_Late.Mesenchyme	Mix_Ogn.Late.Mesenchyme	Not Specific
Agtr2.Pclaf.Early.MSC	level 6		Limb bud	Forelimb	Limb Bud	Development	Fetal stage	E14	Mus Musculus	Not Specific	Not Specific	Mix-Non-osteo cells	Mix_Mesenchyme	LE_Middle.Mesenchyme	LE_Pmaip1.Early.Mesenchyme	LE_Osr1.Pmaip1.Early.Mesenchyme
Alas2.Crispld1.Ucma.CPC	level 6		Long bone	Distal femur;Proximal tibial	Epiphysis	Not Specific	Postnatal	P19	Mus Musculus	Mesoderm	Chondrocytes	Mix-Non-osteo cells	Mix_Chondrocyte	LA_Proliferating.Chondrocyte	Mix_Hmmr.Chondrocyte progenitor	LA_Pbk.Proliferating.Chondrocyte
Atp1b1.Slc16a9.Col6a5.LepR+ BMSC	level 6		Head	Cranial mesenchyme	Not Specific	Not Specific	Not Specific	Not Specific	Mus Musculus	Neural Crest	Meninges	Mix-Non-osteo cells	Mix_Mesenchyme	C_Meninges	C_Meninges	C_Meninges
C1qtnf3.Il17b.Mature.Chondro	level 6		Long bone	Distal femur;Proximal tibial	Not Specific	Steady	Postnatal	Not Specific	Mus Musculus	Mesoderm	Chondrocytes	Mix-Non-osteo cells	Mix_Chondrocyte	Mix_Mature.Chondrocyte	LA_Il17b.Mature.Chondrocyte	LA_Il17b.Mature.Chondrocyte
Ccl2.Adipoq.LepR+ BMSC	level 6		Long bone	Femur	Diaphysis	Not Specific	Old	Not Specific	Mus Musculus	Mesoderm	Lepr-progenitor	Mix-Non-osteo cells	LA_Diaphyseal MSC	LA_Lepr+ MSC	LA_Ccl2.Lepr+ MSC	LA_Ccl2.Lepr+ MSC
Cenpf.Pclaf.Early.MSC	level 6		Limb bud	Not Specific	Maxillary mesenchyme	Development	Organogenesis stage	Not Specific	Mus Musculus	Neural Crest	Cycling Progenitor	Mix-Non-osteo cells	Mix_Mesenchyme	Mix_Early.Mesenchyme	Not Specific	Not Specific
Clec3b.Slurp1.Fibro	level 6		Long bone	Femur;Tibia	Diaphysis and Epiphysis	Steady	Adult	Adult	Mus Musculus	Mesoderm	Fibro-progenitor	Mix-Non-osteo cells	LA_Fibroblast	LA_Angptl7.Fibroblast	LA_Tnxb.Angptl7.Fibroblast	LA_Tnxb.Angptl7.Fibroblast
Dmp1.Angpt4.Dapk2.Pre-ob	level 6		Long bone	Not Specific	Not Specific	Not Specific	Old	Not Specific	Mus Musculus	Mesoderm	Osteoblasts	Mix-Osteoblast	Mix_Osteoblast	Mix_Pre-osteoblast	LA_Angpt4.Metaphysis MSC	LA_Angpt4.Metaphysis MSC
Dmp1.Birc5.Dapk2.Pre-ob	level 6		Not Specific	Femur;Tibia;Fibula	Not Specific	Not Specific	Not Specific	Not Specific	Mus Musculus	Mixture	Osteoblasts	Mix-Osteoblast	Mix_Osteoblast	Mix_Pre-osteoblast	C_Smpd3.Pre-osteoblast	C_Ifitm5.Smpd3.Pre-osteoblast
Esm1.Adipoq.LepR+ BMSC	level 6		Long bone	Femur;Tibia	Diaphysis	Not Specific	Old	2M	Mus Musculus	Mesoderm	Lepr-progenitor	Mix-Non-osteo cells	LA_Diaphyseal MSC	LA_Lepr+ MSC	LA_Esm1.Lepr+ MSC	LA_Esm1.Lepr+ MSC
Ffar4.Pde11a.HC	level 6		Limb bud	Femur;Tibia;Fibula	Metaphysis	Development	Postnatal	E16.5	Mus Musculus	Mesoderm	Chondrocytes	Mix-Non-osteo cells	Mix_Chondrocyte	Mix_Hypertrophic.Chondrocyte	LA_Ffar4.Hypertrophic.Chondrocyte	LE_Steap4.Hypertrophic.Chondrocyte
Fitm1.Pclaf.Early.MSC	level 6		Not Specific	Mandible mesenchyme	Mandible mesenchyme	Development	Organogenesis stage	E9	Mus Musculus	Neural Crest	Smooth muscle	Mix-Non-osteo cells	Mix_Pericyte	Mix_Early.Mesenchyme	LE_Hbb-bs.Early.Mesenchyme	C_Sox18.Lef1.Irx1.Mesenchyme
Foxd1.Pclaf.Early.MSC	level 6		Head	Cranial mesenchyme	Cranial mesenchyme	Development	Organogenesis stage	E9	Mus Musculus	Neural Crest	Meninges	Mix-Non-osteo cells	Mix_Mesenchyme	Mix_Early.Mesenchyme	C_Nusap1.Early mesenchyme	C_Tbx1.Nusap1.Early mesenchyme
Gdf5.Gas2.Middle.MSC	level 6		Limb bud	Hindlimbs	Perichondrial	Development	Organogenesis stage	Not Specific	Mus Musculus	Not Specific	Fibroblasts	Mix-Non-osteo cells	Mix_Mesenchyme	LE_Chondrocyte progenitor	LE_Chondrocyte progenitor	Not Specific
Gdpd2.Adipoq.LepR+ BMSC	level 6		Long bone	Femur;Tibia	Diaphysis	Steady	Old	Not Specific	Mus Musculus	Mesoderm	Lepr-progenitor	Mix-Non-osteo cells	LA_Diaphyseal MSC	LA_Lepr+ MSC	LA_Esm1.Lepr+ MSC	LA_Esm1.Lepr+ MSC
Higd1b.Ccl11.Pericyte	level 6		Limb bud	Hindlimbs	Limb Bud	Not Specific	Not Specific	E18	Mus Musculus	Mesoderm	Smooth muscle	Mix-Non-osteo cells	Mix_Pericyte	Mix_Pericyte	Mix_Pericyte	Mix_Pericyte
Hist1h2ae.Pclaf.Early.MSC	level 6		Head	Maxillary mesenchyme	Maxillary mesenchyme	Development	Organogenesis stage	E10.5	Mus Musculus	Neural Crest	Not Specific	Mix-Non-osteo cells	Mix_Mesenchyme	Mix_Early.Mesenchyme	C_Barx1.Early mesenchyme	Not Specific
Hist3h2ba.Gas2.Middle.MSC	level 6		Head	Mandible mesenchyme	Mandible mesenchyme	Development	Organogenesis stage	Not Specific	Mus Musculus	Neural Crest	Meninges	Mix-Non-osteo cells	Mix_Mesenchyme	C_Middle Mesenchyme	C_Barx1.Middle Mesenchyme	Not Specific
Hmga2.Pclaf.Early.MSC	level 6		Limb bud	Not Specific	Not Specific	Development	Organogenesis stage	Not Specific	Mus Musculus	Neural Crest	Unclassified	Mix-Non-osteo cells	Mix_Mesenchyme	LE_Middle.Mesenchyme	Not Specific	Not Specific
Htra4.Clic5.Ly6a+ MSC	level 6		Long bone	Distal femur;Proximal tibial	Diaphysis	Injury(Regeneration)	Adult	Adult	Mus Musculus	Mesoderm	Fibro-progenitor	Mix-Non-osteo cells	LA_Fibroblast	LA_Dpt.Fibroblast	LA_Tspan15.Dpt.Fibroblast	LA_Tspan15.Dpt.Fibroblast
Ihh.Il17b.Mature.Chondro	level 6		Long bone	Not Specific	Diaphysis and Epiphysis	Steady	Young Adult	3M	Mus Musculus	Mesoderm	Chondrocytes	Mix-Non-osteo cells	Mix_Chondrocyte	Mix_Mature.Chondrocyte	LE_Smpd3.Mature.Chondrocyte	Mix_Smpd3.Mature.Chondrocyte
Il33.Ccl11.Pericyte	level 6		Limb bud	Mandible mesenchyme	Limb Bud	Injury(Regeneration)	Fetal stage	E18.5	Mus Musculus	Not Specific	Smooth muscle	Mix-Non-osteo cells	Mix_Pericyte	Mix_Pericyte	Mix_Pericyte	LE_Il33.Irx1.Mesenchyme
Irx1.Irx1+ MSC	level 6		Head	Maxillary mesenchyme	Maxillary mesenchyme	Development	Organogenesis stage	E15.5	Mus Musculus	Neural Crest	Derm	Mix-Non-osteo cells	C_Sox18+ Dermis	Mix_Irx1.Mesenchyme	Mix_Irx1.Mesenchyme	C_Nusap1.Lef1.Irx1.Mesenchyme
Kcnj8.Clec3b.Col6a6.Ly6a+ MSC	level 6		Head	Suture mesenchyme	Sagittal suture	Injury(Regeneration)	Fetal stage	Not Specific	Mus Musculus	Mixture	Fibro-progenitor	Mix-Non-osteo cells	C_Hypodermis	C_Hypodermis	Mix_Ly6a_Mesenchyme	C_C1qtnf3.Late Mesenchyme
Kcnk2.Angpt4.Dapk2.Pre-ob	level 6		Long bone	Femur	Diaphysis	Not Specific	Not Specific	Not Specific	Mus Musculus	Mesoderm	Lepr-progenitor	Mix-Osteoblast	Mix_Osteoblast	Mix_Pre-osteoblast	LA_Angpt4.Metaphysis MSC	LA_Angpt4.Metaphysis MSC
Kcnk2.Tnn.Dapk2.Pre-ob	level 6		Head	Calvarial bone	Not Specific	Development	Not Specific	Not Specific	Mus Musculus	Mixture	Osteoblasts	Mix-Osteoblast	Mix_Osteoblast	Mix_Pre-osteoblast	Mix_Mmp13.Pre-osteoblast	C_Ostn.Mmp13.Pre-osteoblast
Lbhd2.Crispld1.Ucma.CPC	level 6		Long bone	Distal femur;Proximal tibial	Epiphysis	Development	Postnatal	P13	Mus Musculus	Mesoderm	Chondrocytes	Mix-Non-osteo cells	Mix_Chondrocyte	LA_Chondrocyte progenitor	LA_Chondrocyte progenitor	LA_Chondrocyte progenitor
Lpl.Kcnk2.LepR+ BMSC	level 6		Long bone	Femur	Diaphysis	Not Specific	Not Specific	Not Specific	Mus Musculus	Mesoderm	Lepr-progenitor	Mix-Non-osteo cells	LA_Diaphyseal MSC	LA_Lepr+ MSC	LA_Kcnk2.Lepr+ MSC	LA_Kcnk2.Lepr+ MSC
Matn1.Mecom.Hmmr+ CPC	level 6		Limb bud	Hindlimbs	Growth plate	Development	Fetal stage	Not Specific	Mus Musculus	Not Specific	Chondrocytes	Mix-Non-osteo cells	Mix_Chondrocyte	LE_Middle.Mesenchyme	LA_Hs6st2.Proliferating.Chondrocyte	LA_Hs6st2.Proliferating.Chondrocyte
Matn4.Mecom.Hmmr+ CPC	level 6		Limb bud	Hindlimbs	Perichondrial	Development	Fetal stage	E13.5	Mus Musculus	Mesoderm	Cycling Progenitor	Mix-Non-osteo cells	Mix_Chondrocyte	LE_Middle.Mesenchyme	LA_Hs6st2.Proliferating.Chondrocyte	LA_Hs6st2.Proliferating.Chondrocyte
Mepe.Pde11a.HC	level 6		Not Specific	Femur;Tibia;Fibula	Not Specific	Steady	Not Specific	2M	Mus Musculus	Mesoderm	Unclassified	Not Specific	Mix_Chondrocyte	Mix_Hypertrophic.Chondrocyte	LA_Ffar4.Hypertrophic.Chondrocyte	LA_Ffar4.Hypertrophic.Chondrocyte
Mmp9+ Chondro	level 6		Head	Calvarial bone	Lambdoid suture	Development	Postnatal	P10	Mus Musculus	Not Specific	Chondrocytes	Mix-Non-osteo cells	Mix_Chondrocyte	Mix_Mature.Chondrocyte	C_Mmp9.Chondrocyte	C_Mmp9.Chondrocyte
Msx1.Pclaf.Early.MSC	level 6		Head	Maxillary mesenchyme	Maxillary mesenchyme	Development	Organogenesis stage	E10.5	Mus Musculus	Neural Crest	Fibroblasts	Mix-Non-osteo cells	Mix_Mesenchyme	Mix_Early.Mesenchyme	Not Specific	Not Specific
Ostn.Tnn.Dapk2.Pre-ob	level 6		Head	Calvarial bone	Lambdoid suture	Not Specific	Not Specific	Not Specific	Mus Musculus	Mixture	Osteoblasts	Not Specific	LA_Fibroblast	LA_Aspn+ MSC	Mix_Mmp13.Pre-osteoblast	C_Cp.Mmp13.Pre-osteoblast
Panx3.Il17b.Mature.Chondro	level 6		Long bone	Distal femur;Proximal tibial	Metaphysis	Not Specific	Postnatal	P23	Mus Musculus	Mesoderm	Chondrocytes	Mix-Non-osteo cells	Mix_Chondrocyte	Mix_Mature.Chondrocyte	LA_Ihh.Mature.Chondrocyte	LA_Ihh.Mature.Chondrocyte
Pax3.Pclaf.Early.MSC	level 6		Not Specific	Maxillary mesenchyme	Maxillary mesenchyme	Development	Organogenesis stage	Not Specific	Mus Musculus	Neural Crest	Fibroblasts	Mix-Non-osteo cells	Mix_Mesenchyme	Mix_Early.Mesenchyme	Not Specific	Not Specific
Pcp4.Crispld1.Ucma.CPC	level 6		Not Specific	Distal femur;Proximal tibial	Epiphysis	Development	Young Adult	Not Specific	Mus Musculus	Mesoderm	Chondrocytes	Mix-Non-osteo cells	Mix_Chondrocyte	LA_Proliferating.Chondrocyte	LA_Pappa2.Proliferating.Chondrocyte	LA_Pappa2.Proliferating.Chondrocyte
Pi16.Clec3b.Col6a6.Ly6a+ MSC	level 6		Head	Suture mesenchyme	Coronal suture	Development	Fetal stage	E15	Mus Musculus	Mixture	Fibro-progenitor	Mix-Non-osteo cells	C_Hypodermis	C_Hypodermis	Mix_Ly6a_Mesenchyme	Mix_Ly6a_Mesenchyme
Pla2g10.Pde11a.HC	level 6		Limb bud	Femur;Tibia;Fibula	Limb Bud	Development	Fetal stage	E16.5	Mus Musculus	Mesoderm	Chondrocytes	Mix-Non-osteo cells	Mix_Chondrocyte	Mix_Hypertrophic.Chondrocyte	LE_Hypertrophic.Chondrocyte	LE_Aldh1a3.Hypertrophic.Chondrocyte
Ppbp.Ppbp+ BMSC	level 6		Long bone	Femur;Tibia	Stroma	Steady	Adult	Adult	Mus Musculus	Mesoderm	Lepr-progenitor	Mix-Non-osteo cells	LA_Diaphyseal MSC	LA_Ppbp+ MSC	LA_Ppbp+ MSC	LA_Ppbp+ MSC
Retnlg.Ppbp+ BMSC	level 6		Long bone	Femur;Tibia	Stroma	Steady	Adult	Adult	Mus Musculus	Mesoderm	Lepr-progenitor	Mix-Non-osteo cells	LA_Diaphyseal MSC	LA_Ppbp+ MSC	LA_Ppbp+ MSC	LA_Ppbp+ MSC
Serpina1a+ Chondro	level 6		Long bone	Femur;Tibia	Bone	Steady	Adult	Adult	Mus Musculus	Mesoderm	Chondrocytes	Mix-Non-osteo cells	Mix_Chondrocyte	LA_Serpina1a.Chondrocyte	LA_Serpina1a.Chondrocyte	LA_Serpina1a.Chondrocyte
Serpina1b.Il17b.Mature.Chondro	level 6	They are considered to be hypertrophic pre-chondrocytes initiating the maturation process, expressing Ihh, Pth1r, and Mef2c, annotated as Chondrocytes-prehypertrophic in some paper.(10.1016/j.cell.2019.04.040)	Long bone	Femur;Tibia;Fibula	Not Specific	Steady	Old	Not Specific	Mus Musculus	Mesoderm	Chondrocytes	Mix-Non-osteo cells	Mix_Chondrocyte	Mix_Hypertrophic.Chondrocyte	LA_Serpina1c.Hypertrophic.Chondrocyte	LA_Serpina1c.Hypertrophic.Chondrocyte
Serpina1d.Il17b.Mature.Chondro	level 6		Not Specific	Hindlimbs	Not Specific	Steady	Not Specific	Not Specific	Mus Musculus	Mesoderm	Chondrocytes	Mix-Non-osteo cells	Mix_Chondrocyte	LA_Proliferating.Chondrocyte	LA_R3hdml.Proliferating.Chondrocyte	LA_R3hdml.Proliferating.Chondrocyte
Slurp1.Anxa8.Aspn.Fibro	level 6		Long bone	Femur;Tibia	Bone	Steady	Adult	Adult	Mus Musculus	Mesoderm	Fibro-progenitor	Mix-Non-osteo cells	LA_Fibroblast	LA_Angptl7.Fibroblast	LA_Mmp3.Aspn+ MSC	LA_Mmp3.Aspn+ MSC
Slurp1.Clic5.Ly6a+ MSC	level 6		Long bone	Femur;Tibia	Bone	Injury(Regeneration)	Adult	Adult	Mus Musculus	Mesoderm	Fibro-progenitor	Mix-Non-osteo cells	LA_Fibroblast	LA_Dpt.Fibroblast	LA_Tspan15.Dpt.Fibroblast	LA_Tspan15.Dpt.Fibroblast
Sod3.Clec3b.Col6a6.Ly6a+ MSC	level 6		Long bone	Distal femur;Proximal tibial	Bone	Injury(Regeneration)	Adult	1M	Mus Musculus	Mesoderm	Fibro-progenitor	Mix-Non-osteo cells	LA_Fibroblast	LA_Dpt.Fibroblast	Mix_Ly6a_Mesenchyme	Mix_Ly6a_Mesenchyme
Spon2.Anxa8.Aspn.Fibro	level 6		Long bone	Distal femur;Proximal tibial	Diaphysis	Injury(Regeneration)	Adult	Not Specific	Mus Musculus	Mesoderm	Osteoblasts	Mix-Non-osteo cells	LA_Fibroblast	LA_Aspn+ MSC	LA_Mmp3.Aspn+ MSC	LA_Mmp3.Aspn+ MSC
Stmn2.Irx1+ MSC	level 6		Head	Maxillary mesenchyme	Maxillary mesenchyme	Development	Fetal stage	E15.5	Mus Musculus	Not Specific	Derm	Mix-Non-osteo cells	C_Sox18+ Dermis	C_Sox18+ Dermis	C_Sox18+ Dermis	C_Mzb1.Lef1.Irx1.Mesenchyme
Tbx5.Crispld1.Ucma.CPC	level 6		Limb bud	Distal femur;Proximal tibial	Not Specific	Not Specific	Not Specific	Not Specific	Mus Musculus	Mesoderm	Chondrocytes	Mix-Non-osteo cells	Mix_Chondrocyte	LE_Chondrocyte progenitor	LE_Tnmd.Mature.Chondrocyte	LE_Tnmd.Mature.Chondrocyte
Tesc.Slurp1.Fibro	level 6		Long bone	Femur;Tibia	Diaphysis and Epiphysis	Steady	Adult	Adult	Mus Musculus	Mesoderm	Fibro-progenitor	Mix-Non-osteo cells	LA_Fibroblast	LA_Angptl7.Fibroblast	LA_Tnxb.Angptl7.Fibroblast	LA_Tnxb.Angptl7.Fibroblast
Tnmd.Gas2.Middle.MSC	level 6		Head	Not Specific	Not Specific	Development	Fetal stage	Not Specific	Mus Musculus	Neural Crest	Fibro-progenitor	Mix-Non-osteo cells	Mix_Mesenchyme	C_Late Mesenchyme	Not Specific	Not Specific
Tnn.Birc5.Dapk2.Pre-ob	level 6		Head	Suture mesenchyme	Coronal suture	Development	Fetal stage	E17	Mus Musculus	Mixture	Derm	Not Specific	Mix_Mesenchyme	Mix_Pre-osteoblast	C_Smpd3.Pre-osteoblast	C_Tnn.Smpd3.Pre-osteoblast
Vtn.Gas2.Middle.MSC	level 6		Head	Cranial mesenchyme	Cranial mesenchyme	Development	Organogenesis stage	E12.5	Mus Musculus	Neural Crest	Meninges	Mix-Non-osteo cells	Mix_Mesenchyme	C_Middle Mesenchyme	C_Gjb6.Middle Mesenchyme	C_Slc6a13.Gjb6.Middle Mesenchyme
Wif1.Kcnk2.LepR+ BMSC	level 6		Long bone	Femur	Diaphysis	Not Specific	Not Specific	Not Specific	Mus Musculus	Mesoderm	Lepr-progenitor	Mix-Osteoblast	LA_Diaphyseal MSC	Mix_Pre-osteoblast	LA_Kcnk2.Lepr+ MSC	LA_Kcnk2.Lepr+ MSC
Adamdec1.Sfrp4.Late.MSC	level 7		Long bone	Calvarial bone	Calvarial bone	Injury(Regeneration)	Old	Not Specific	Mus Musculus	Not Specific	Smooth muscle	Mix-Non-osteo cells	LA_Fibroblast	LA_Dpt.Fibroblast	LA_Tspan11.Dpt.Fibroblast	LA_Tspan11.Dpt.Fibroblast
Aspm.Pi16.Col6a6.Ly6a+ MSC	level 7		Not Specific	Suture mesenchyme	Coronal suture	Development	Fetal stage	E16	Mus Musculus	Mixture	Fibro-progenitor	Mix-Non-osteo cells	C_Hypodermis	C_Hypodermis	Mix_Ly6a_Mesenchyme	LE_Osr1.Pmaip1.Early.Mesenchyme
Bglap2.Bglap3.Ob	level 7		Long bone	Femur;Tibia	Not Specific	Not Specific	Young Adult	Not Specific	Mus Musculus	Mesoderm	Osteoblasts	Mix-Osteoblast	Mix_Osteoblast	Mix_Osteoblast	LA_Lipc.Osteoblast	Mix_Lipc.Osteoblast
Bglap3.Gal.Col22a1.Ob	level 7		Long bone	Calvarial bone	Metaphysis	Not Specific	Postnatal	Not Specific	Mus Musculus	Not Specific	Osteoblasts	Mix-Osteoblast	Mix_Osteoblast	Mix_Osteoblast	Mix_Ifitm5.Osteoblast	Mix_Ifitm5.Osteoblast
C1qtnf3.Serpina1d.Il17b.Mature.Chondro	level 7		Not Specific	Distal femur;Proximal tibial	Not Specific	Steady	Not Specific	Not Specific	Mus Musculus	Mesoderm	Chondrocytes	Mix-Non-osteo cells	Mix_Chondrocyte	Mix_Mature.Chondrocyte	LA_Il17b.Mature.Chondrocyte	LA_Il17b.Mature.Chondrocyte
Calca.Eln.Alcam.Late.MSC	level 7		Head	Not Specific	Not Specific	Development	Fetal stage	Not Specific	Mus Musculus	Neural Crest	Fibro-progenitor	Mix-Non-osteo cells	Mix_Mesenchyme	C_Middle Mesenchyme	C_Matn4.Middle Mesenchyme	Not Specific
Car3.Bglap3.Ob	level 7		Long bone	Femur;Tibia	Metaphysis	Not Specific	Young Adult	Not Specific	Mus Musculus	Mesoderm	Osteoblasts	Mix-Osteoblast	Mix_Osteoblast	Mix_Osteoblast	LA_Lipc.Osteoblast	Mix_Lipc.Osteoblast
Car3.Gal.Col22a1.Ob	level 7		Long bone	Calvarial bone	Metaphysis	Not Specific	Postnatal	Not Specific	Mus Musculus	Mixture	Osteoblasts	Mix-Osteoblast	Mix_Osteoblast	Mix_Osteoblast	Mix_Ifitm5.Osteoblast	Mix_Ifitm5.Osteoblast
Ccl2.Cxcl1.Col6a5.LepR+ BMSC	level 7		Long bone	Femur	Diaphysis	Injury(Regeneration)	Old	Not Specific	Mus Musculus	Mesoderm	Lepr-progenitor	Mix-Non-osteo cells	LA_Diaphyseal MSC	LA_Lepr+ MSC	LA_Ccl2.Lepr+ MSC	LA_Ccl2.Lepr+ MSC
Cenpf.Pax3.Pclaf.Early.MSC	level 7		Limb bud	Not Specific	Maxillary mesenchyme	Development	Organogenesis stage	Not Specific	Mus Musculus	Neural Crest	Fibroblasts	Mix-Non-osteo cells	Mix_Mesenchyme	Mix_Early.Mesenchyme	Not Specific	Not Specific
Chad.Omd.Prg4.CPC	level 7		Long bone	Distal femur;Proximal tibial	Epiphysis	Steady	Young Adult	P19	Mus Musculus	Mesoderm	Chondrocytes	Mix-Non-osteo cells	Mix_Chondrocyte	LA_Chondrocyte progenitor	LA_Chondrocyte progenitor	LA_Chondrocyte progenitor
Chodl.Tac1.Alcam.Late.MSC	level 7		Head	Suture mesenchyme	Sagittal suture	Development	Fetal stage	Not Specific	Mus Musculus	Not Specific	Fibro-progenitor	Mix-Non-osteo cells	Mix_Mesenchyme	C_Late Mesenchyme	C_Late Mesenchyme	C_Tac1.Late Mesenchyme
Chrdl2.Cilp.Prg4.CPC	level 7		Long bone	Femur;Tibia	Diaphysis and Epiphysis	Steady	Adult	Adult	Mus Musculus	Mesoderm	Chondrocytes	Mix-Non-osteo cells	Mix_Chondrocyte	LA_Chondrocyte progenitor	LA_Chondrocyte progenitor	LA_Chondrocyte progenitor
Cilp.Omd.Prg4.CPC	level 7		Long bone	Femur;Tibia	Bone	Steady	Adult	Adult	Mus Musculus	Mesoderm	Fibro-progenitor	Mix-Non-osteo cells	Mix_Chondrocyte	LA_Chondrocyte progenitor	LA_Chondrocyte progenitor	LA_Chondrocyte progenitor
Cilp.Sod3.Clec3b.Col6a6.Ly6a+ MSC	level 7		Long bone	Distal femur;Proximal tibial	Bone	Injury(Regeneration)	Adult	1M	Mus Musculus	Mesoderm	Fibro-progenitor	Mix-Non-osteo cells	LA_Fibroblast	LA_Dpt.Fibroblast	Mix_Ly6a_Mesenchyme	Mix_Ly6a_Mesenchyme
Cilp2.Omd.Prg4.CPC	level 7		Long bone	Distal femur;Proximal tibial	Epiphysis	Steady	Young Adult	P13	Mus Musculus	Mesoderm	Chondrocytes	Mix-Non-osteo cells	Mix_Chondrocyte	LA_Chondrocyte progenitor	LA_Chondrocyte progenitor	LA_Chondrocyte progenitor
Clec1a.Sfrp4.Late.MSC	level 7		Long bone	Femur	Diaphysis	Not Specific	Old	P28	Mus Musculus	Mesoderm	Smooth muscle	Mix-Non-osteo cells	LA_Fibroblast	LA_Dpt.Fibroblast	LA_Tspan11.Dpt.Fibroblast	LA_Tspan11.Dpt.Fibroblast
Clec3b.Wnt2.Late.MSC	level 7		Head	Suture mesenchyme	Sagittal suture	Development	Fetal stage	E18.5	Mus Musculus	Mixture	Fibro-progenitor	Mix-Non-osteo cells	Mix_Mesenchyme	C_Late Mesenchyme	C_Late Mesenchyme	C_C1qtnf3.Late Mesenchyme
Col13a1.Dmp1.Angpt4.Dapk2.Pre-ob	level 7		Long bone	Calvarial bone	Calvarial bone	Not Specific	Old	Not Specific	Mus Musculus	Mixture	Osteoblasts	Mix-Osteoblast	Mix_Osteoblast	Mix_Pre-osteoblast	LA_Angpt4.Metaphysis MSC	LA_Angpt4.Metaphysis MSC
Col8a2.Hmga2.Pclaf.Early.MSC	level 7		Not Specific	Not Specific	Not Specific	Development	Fetal stage	Not Specific	Mus Musculus	Not Specific	Derm	Mix-Non-osteo cells	Mix_Mesenchyme	LE_Middle.Mesenchyme	C_Tnmd.Middle Mesenchyme	Not Specific
Cst6.Pcp4.Crispld1.Ucma.CPC	level 7		Long bone	Distal femur;Proximal tibial	Epiphysis	Steady	Young Adult	P19	Mus Musculus	Mesoderm	Chondrocytes	Mix-Non-osteo cells	Mix_Chondrocyte	LA_Proliferating.Chondrocyte	LA_Pappa2.Proliferating.Chondrocyte	LA_Pappa2.Proliferating.Chondrocyte
Cytl1.Omd.Prg4.CPC	level 7		Long bone	Distal femur;Proximal tibial	Growth plate	Steady	Postnatal	P2	Mus Musculus	Mesoderm	Chondrocytes	Mix-Non-osteo cells	Mix_Chondrocyte	LA_Chondrocyte progenitor	LA_Chondrocyte progenitor	LA_Chondrocyte progenitor
Dlk1.Pcp4.Crispld1.Ucma.CPC	level 7		Not Specific	Distal femur;Proximal tibial	Epiphysis	Development	Postnatal	Not Specific	Mus Musculus	Mesoderm	Chondrocytes	Mix-Non-osteo cells	Mix_Chondrocyte	LA_Proliferating.Chondrocyte	LA_Pappa2.Proliferating.Chondrocyte	C_Cytl1.Matn3.Chondrocyte
Esm1.Gdpd2.Adipoq.LepR+ BMSC	level 7		Long bone	Femur;Tibia	Diaphysis	Steady	Old	2M	Mus Musculus	Mesoderm	Lepr-progenitor	Mix-Non-osteo cells	LA_Diaphyseal MSC	LA_Lepr+ MSC	LA_Esm1.Lepr+ MSC	LA_Esm1.Lepr+ MSC
Hmgb3.Hmga2.Pclaf.Early.MSC	level 7		Limb bud	Not Specific	Mandible mesenchyme	Development	Organogenesis stage	Not Specific	Mus Musculus	Neural Crest	Unclassified	Mix-Non-osteo cells	Mix_Mesenchyme	Mix_Early.Mesenchyme	Not Specific	Not Specific
Hmmr.Irx1.Irx1+ MSC	level 7		Head	Maxillary mesenchyme	Maxillary mesenchyme	Development	Fetal stage	E15.5	Mus Musculus	Neural Crest	Derm	Mix-Non-osteo cells	Mix_Mesenchyme	Mix_Irx1.Mesenchyme	Mix_Irx1.Mesenchyme	C_Nusap1.Lef1.Irx1.Mesenchyme
Hoxd1.Irx1.Irx1+ MSC	level 7		Head	Cranial mesenchyme	Cranial mesenchyme	Development	Organogenesis stage	E15.5	Mus Musculus	Neural Crest	Derm	Mix-Non-osteo cells	C_Sox18+ Dermis	C_Sox18+ Dermis	C_Sox18+ Dermis	Not Specific
Hoxd1.Pax3.Middle.MSC	level 7		Head	Not Specific	Mandible mesenchyme	Development	Organogenesis stage	E15.5	Mus Musculus	Neural Crest	Derm	Mix-Non-osteo cells	C_Sox18+ Dermis	Mix_Irx1.Mesenchyme	Mix_Irx1.Mesenchyme	Not Specific
Hoxd13.Cenpf.Pclaf.Early.MSC	level 7		Limb bud	Forelimb	Limb Bud	Development	Organogenesis stage	E9	Mus Musculus	Neural Crest	Cycling Progenitor	Mix-Non-osteo cells	Mix_Mesenchyme	LE_Middle.Mesenchyme	LE_Hbb-bs.Early.Mesenchyme	Not Specific
Ifitm5.Gal.Col22a1.Ob	level 7		Long bone	Calvarial bone	Metaphysis	Not Specific	Postnatal	Not Specific	Mus Musculus	Mixture	Osteoblasts	Mix-Osteoblast	Mix_Osteoblast	Mix_Osteoblast	Mix_Ifitm5.Osteoblast	Mix_Ifitm5.Osteoblast
Igfbp3.Tac1.Alcam.Late.MSC	level 7		Head	Suture mesenchyme	Frontal suture	Development	Fetal stage	Not Specific	Mus Musculus	Mixture	Fibro-progenitor	Mix-Non-osteo cells	Mix_Mesenchyme	C_Late Mesenchyme	C_Late Mesenchyme	C_Tac1.Late Mesenchyme
Igfbp3.Wnt2.Late.MSC	level 7		Head	Suture mesenchyme	Sagittal suture	Development	Fetal stage	E18	Mus Musculus	Mixture	Fibro-progenitor	Mix-Non-osteo cells	Mix_Mesenchyme	C_Late Mesenchyme	C_Late Mesenchyme	C_C1qtnf3.Late Mesenchyme
Iigp1.Esm1.Adipoq.LepR+ BMSC	level 7		Long bone	Femur;Tibia	Diaphysis	Not Specific	Young Adult	2M	Mus Musculus	Mesoderm	Lepr-progenitor	Mix-Non-osteo cells	LA_Diaphyseal MSC	LA_Lepr+ MSC	LA_Esm1.Lepr+ MSC	LA_Esm1.Lepr+ MSC
Kera.Hmga2.Pclaf.Early.MSC	level 7		Limb bud	Not Specific	Perichondrial	Not Specific	Fetal stage	E14	Mus Musculus	Not Specific	Not Specific	Mix-Non-osteo cells	Mix_Mesenchyme	LE_Middle.Mesenchyme	LE_Nr2f1.Middle.Mesenchyme	LE_Nusap1.Nr2f1.Middle.Mesenchyme
Kng2.Esm1.Adipoq.LepR+ BMSC	level 7		Long bone	Femur;Tibia	Diaphysis	Not Specific	Old	Not Specific	Mus Musculus	Mesoderm	Lepr-progenitor	Mix-Non-osteo cells	LA_Diaphyseal MSC	LA_Lepr+ MSC	LA_Esm1.Lepr+ MSC	LA_Esm1.Lepr+ MSC
Kng2.Gdpd2.Adipoq.LepR+ BMSC	level 7		Long bone	Femur	Metaphysis	Not Specific	Old	Not Specific	Mus Musculus	Mesoderm	Lepr-progenitor	Mix-Non-osteo cells	LA_Diaphyseal MSC	LA_Lepr+ MSC	LA_Esm1.Lepr+ MSC	LA_Esm1.Lepr+ MSC
Krt18.Ffar4.Pde11a.HC	level 7		Limb bud	Femur;Tibia;Fibula	Metaphysis	Development	Postnatal	E16.5	Mus Musculus	Mesoderm	Chondrocytes	Mix-Non-osteo cells	Mix_Chondrocyte	Mix_Hypertrophic.Chondrocyte	LA_Ffar4.Hypertrophic.Chondrocyte	LE_Aldh1a3.Hypertrophic.Chondrocyte
Krtdap.Pi16.Col6a6.Ly6a+ MSC	level 7		Head	Suture mesenchyme	Coronal suture	Development	Fetal stage	E16	Mus Musculus	Mixture	Fibro-progenitor	Mix-Non-osteo cells	C_Hypodermis	C_Hypodermis	Mix_Ly6a_Mesenchyme	Mix_Ly6a_Mesenchyme
Lars2.Dmp1.Angpt4.Dapk2.Pre-ob	level 7		Long bone	Femur;Tibia;Fibula	Stroma	Not Specific	Old	4M	Mus Musculus	Mesoderm	Lepr-progenitor	Mix-Osteoblast	Mix_Osteoblast	Mix_Pre-osteoblast	LA_Cytl1.Metaphysis MSC	LA_Cytl1.Metaphysis MSC
Lars2.Gal.Col22a1.Ob	level 7		Long bone	Femur	Stroma	Not Specific	Postnatal	4M	Mus Musculus	Mesoderm	Osteoblasts	Mix-Osteoblast	Mix_Osteoblast	Mix_Osteoblast	LA_Lipc.Osteoblast	Mix_Lipc.Osteoblast
Lef1.Pax3.Pclaf.Early.MSC	level 7		Head	Maxillary mesenchyme	Maxillary mesenchyme	Development	Organogenesis stage	Not Specific	Mus Musculus	Neural Crest	Derm	Mix-Non-osteo cells	Mix_Mesenchyme	Mix_Early.Mesenchyme	C_Nusap1.Early mesenchyme	C_Pax3.Nusap1.Early mesenchyme
Lix1.Pax3.Pclaf.Early.MSC	level 7		Limb bud	Not Specific	Not Specific	Development	Organogenesis stage	Not Specific	Mus Musculus	Neural Crest	Fibroblasts	Mix-Non-osteo cells	Mix_Mesenchyme	LE_Late.Mesenchyme	Not Specific	Not Specific
Lypd2.Meninges	level 7		Head	Suture mesenchyme	Coronal suture	Development	Fetal stage	E18	Mus Musculus	Mixture	Meninges	Mix-Non-osteo cells	Mix_Mesenchyme	C_Meninges	C_Meninges	C_Meninges
Mmp13.Dmp1.Angpt4.Dapk2.Pre-ob	level 7		Long bone	Not Specific	Not Specific	Not Specific	Old	Not Specific	Mus Musculus	Mesoderm	Osteoblasts	Mix-Osteoblast	Mix_Osteoblast	Mix_Pre-osteoblast	LA_Angpt4.Metaphysis MSC	LA_Angpt4.Metaphysis MSC
Mmp3.Spon2.Anxa8.Aspn.Fibro	level 7		Long bone	Distal femur;Proximal tibial	Diaphysis	Injury(Regeneration)	Adult	Not Specific	Mus Musculus	Mesoderm	Osteoblasts	Mix-Non-osteo cells	LA_Fibroblast	LA_Aspn+ MSC	LA_Mmp3.Aspn+ MSC	LA_Mmp3.Aspn+ MSC
Mmp9.Dmp1.Angpt4.Dapk2.Pre-ob	level 7		Long bone	Femur;Tibia	Metaphysis	Injury(Regeneration)	Young Adult	Not Specific	Mus Musculus	Mesoderm	Lepr-progenitor	Mix-Osteoblast	Mix_Osteoblast	Mix_Pre-osteoblast	Mix_Mmp13.Pre-osteoblast	LA_Vcan.Metaphysis MSC
Mstn.Ptx4.Aspn.Fibro	level 7		Long bone	Femur;Tibia	Diaphysis and Epiphysis	Steady	Adult	1M	Mus Musculus	Mesoderm	Fibro-progenitor	Mix-Non-osteo cells	LA_Fibroblast	LA_Angptl7.Fibroblast	LA_Chodl.Angptl7.Fibroblast	LA_Chodl.Angptl7.Fibroblast
Msx1.Pax3.Middle.MSC	level 7		Head	Mandible mesenchyme	Mandible mesenchyme	Development	Organogenesis stage	Not Specific	Mus Musculus	Neural Crest	Not Specific	Mix-Non-osteo cells	C_Sox18+ Dermis	Mix_Irx1.Mesenchyme	LE_Cxcl14.Late.Mesenchyme	C_Pax3.Lef1.Irx1.Mesenchyme
Msx1.Tnmd.Gas2.Middle.MSC	level 7		Head	Not Specific	Not Specific	Development	Fetal stage	Not Specific	Mus Musculus	Neural Crest	Fibro-progenitor	Mix-Non-osteo cells	Mix_Mesenchyme	C_Middle Mesenchyme	Not Specific	Not Specific
Myh11.Higd1b.Ccl11.Pericyte	level 7		Limb bud	Hindlimbs	Limb Bud	Not Specific	Not Specific	E18	Mus Musculus	Mesoderm	Smooth muscle	Mix-Non-osteo cells	Mix_Pericyte	Mix_Pericyte	Mix_Pericyte	Mix_Pericyte
Myoc.Cilp.Prg4.CPC	level 7		Long bone	Distal femur;Proximal tibial	Growth plate	Steady	Adult	P19	Mus Musculus	Mesoderm	Chondrocytes	Mix-Non-osteo cells	Mix_Chondrocyte	LA_Chondrocyte progenitor	LA_Chondrocyte progenitor	LA_Chondrocyte progenitor
Nppc.Eln.Alcam.Late.MSC	level 7		Head	Suture mesenchyme	Sagittal suture	Development	Fetal stage	Not Specific	Mus Musculus	Mixture	Meninges	Mix-Non-osteo cells	Mix_Mesenchyme	C_Middle Mesenchyme	C_Matn4.Middle Mesenchyme	C_Epyc.Matn4.Middle Mesenchyme
Nppc.Meninges	level 7		Head	Suture mesenchyme	Coronal suture	Development	Fetal stage	E18	Mus Musculus	Mixture	Meninges	Mix-Non-osteo cells	Mix_Mesenchyme	C_Meninges	C_Meninges	C_Meninges
Ocm.Ffar4.Pde11a.HC	level 7		Limb bud	Femur;Tibia;Fibula	Metaphysis	Development	Postnatal	E16.5	Mus Musculus	Mesoderm	Chondrocytes	Mix-Non-osteo cells	Mix_Chondrocyte	Mix_Hypertrophic.Chondrocyte	LA_Ffar4.Hypertrophic.Chondrocyte	LE_Steap4.Hypertrophic.Chondrocyte
Panx3.C1qtnf3.Il17b.Mature.Chondro	level 7		Long bone	Distal femur;Proximal tibial	Metaphysis	Steady	Postnatal	P23	Mus Musculus	Mesoderm	Chondrocytes	Mix-Non-osteo cells	Mix_Chondrocyte	Mix_Mature.Chondrocyte	LA_Ihh.Mature.Chondrocyte	LA_Ihh.Mature.Chondrocyte
Pcp4l1.Cilp.Prg4.CPC	level 7		Long bone	Femur;Tibia	Diaphysis and Epiphysis	Steady	Adult	Adult	Mus Musculus	Mesoderm	Chondrocytes	Mix-Non-osteo cells	Mix_Chondrocyte	LA_Chondrocyte progenitor	LA_Chondrocyte progenitor	LA_Chondrocyte progenitor
Pla2g10.Ffar4.Pde11a.HC	level 7		Limb bud	Femur;Tibia;Fibula	Metaphysis	Development	Postnatal	E16.5	Mus Musculus	Mesoderm	Chondrocytes	Mix-Non-osteo cells	Mix_Chondrocyte	Mix_Hypertrophic.Chondrocyte	LA_Ffar4.Hypertrophic.Chondrocyte	LA_Ffar4.Hypertrophic.Chondrocyte
Pla2g10.Serpina1b.Il17b.Mature.Chondro	level 7		Limb bud	Femur;Tibia;Fibula	Not Specific	Not Specific	Young Adult	E16.5	Mus Musculus	Mesoderm	Chondrocytes	Mix-Non-osteo cells	Mix_Chondrocyte	Mix_Hypertrophic.Chondrocyte	LE_Smpd3.Mature.Chondrocyte	LE_Smpd3.Cytl1.Mature.Chondrocyte
Ppbp.Dmp1.Birc5.Dapk2.Pre-ob	level 7		Long bone	Femur;Tibia	Stroma	Injury(Regeneration)	Adult	Adult	Mus Musculus	Mesoderm	Osteoblasts	Mix-Osteoblast	Mix_Osteoblast	Mix_Osteoblast	LA_Lipc.Osteoblast	Mix_Lipc.Osteoblast
Ptgs2.Spon2.Anxa8.Aspn.Fibro	level 7		Long bone	Femur	Diaphysis	Injury(Regeneration)	Adult	Adult	Mus Musculus	Mesoderm	Smooth muscle	Mix-Non-osteo cells	LA_Fibroblast	LA_Aspn+ MSC	LA_Tnn.Aspn+ MSC	LA_Tnn.Aspn+ MSC
Ptprz1.Bglap3.Ob	level 7		Not Specific	Calvarial bone	Not Specific	Injury(Regeneration)	Postnatal	Not Specific	Mus Musculus	Mixture	Osteoblasts	Mix-Osteoblast	Mix_Osteoblast	Mix_Osteoblast	Mix_Ifitm5.Osteoblast	Mix_Lipc.Osteoblast
R3hdml.Pcp4.Crispld1.Ucma.CPC	level 7		Long bone	Femur;Tibia	Diaphysis	Development	Young Adult	1M	Mus Musculus	Mesoderm	Chondrocytes	Mix-Non-osteo cells	Mix_Chondrocyte	LA_Proliferating.Chondrocyte	LA_Pappa2.Proliferating.Chondrocyte	LA_Pappa2.Proliferating.Chondrocyte
R3hdml.Serpina1d.Il17b.Mature.Chondro	level 7		Not Specific	Hindlimbs	Perichondrial	Steady	Not Specific	Not Specific	Mus Musculus	Mesoderm	Chondrocytes	Mix-Non-osteo cells	Mix_Chondrocyte	LA_Proliferating.Chondrocyte	LA_R3hdml.Proliferating.Chondrocyte	LA_R3hdml.Proliferating.Chondrocyte
Rgs5.Higd1b.Ccl11.Pericyte	level 7		Limb bud	Hindlimbs	Limb Bud	Not Specific	Fetal stage	E18	Mus Musculus	Mesoderm	Smooth muscle	Mix-Non-osteo cells	Mix_Pericyte	Mix_Pericyte	Mix_Pericyte	C_Heyl.Barx1.Early mesenchyme
Scg3.Sod3.Clec3b.Col6a6.Ly6a+ MSC	level 7		Long bone	Distal femur;Proximal tibial	Bone	Injury(Regeneration)	Adult	Not Specific	Mus Musculus	Mesoderm	Fibro-progenitor	Mix-Non-osteo cells	LA_Fibroblast	LA_Dpt.Fibroblast	Mix_Ly6a_Mesenchyme	Mix_Ly6a_Mesenchyme
Serpina1a.C1qtnf3.Il17b.Mature.Chondro	level 7		Long bone	Distal femur;Proximal tibial	Not Specific	Steady	Young Adult	Not Specific	Mus Musculus	Mesoderm	Chondrocytes	Mix-Non-osteo cells	Mix_Chondrocyte	Mix_Mature.Chondrocyte	LA_Il17b.Mature.Chondrocyte	LA_Il17b.Mature.Chondrocyte
Serpina1c.Serpina1b.Il17b.Mature.Chondro	level 7		Long bone	Femur;Tibia;Fibula	Stroma	Steady	Old	18M	Mus Musculus	Mesoderm	Chondrocytes	Mix-Non-osteo cells	Mix_Chondrocyte	Mix_Hypertrophic.Chondrocyte	LA_Serpina1c.Hypertrophic.Chondrocyte	LA_Serpina1c.Hypertrophic.Chondrocyte
Serpina3g.Esm1.Adipoq.LepR+ BMSC	level 7		Long bone	Femur;Tibia	Diaphysis	Not Specific	Old	2M	Mus Musculus	Mesoderm	Lepr-progenitor	Mix-Non-osteo cells	LA_Diaphyseal MSC	LA_Lepr+ MSC	LA_Kit.Lepr+ MSC	LA_Kit.Lepr+ MSC
Sgol2a.Cenpf.Pclaf.Early.MSC	level 7		Not Specific	Maxillary mesenchyme	Maxillary mesenchyme	Development	Organogenesis stage	E10.5	Mus Musculus	Neural Crest	Cycling Progenitor	Mix-Non-osteo cells	Mix_Mesenchyme	Mix_Early.Mesenchyme	C_Barx1.Early mesenchyme	Not Specific
Syt8.C1qtnf3.Il17b.Mature.Chondro	level 7		Long bone	Distal femur;Proximal tibial	Epiphysis	Steady	Postnatal	Not Specific	Mus Musculus	Mesoderm	Chondrocytes	Mix-Non-osteo cells	Mix_Chondrocyte	Mix_Mature.Chondrocyte	LA_Il17b.Mature.Chondrocyte	LA_Il17b.Mature.Chondrocyte
Tcf7.Dmp1.Birc5.Dapk2.Pre-ob	level 7		Not Specific	Femur;Tibia;Fibula	Not Specific	Development	Fetal stage	Not Specific	Mus Musculus	Mixture	Osteoblasts	Mix-Osteoblast	Mix_Osteoblast	Mix_Pre-osteoblast	C_Smpd3.Pre-osteoblast	C_Ifitm5.Smpd3.Pre-osteoblast
Thbs4.Ptx4.Aspn.Fibro	level 7		Not Specific	Calvarial bone	Bone	Steady	Adult	Not Specific	Mus Musculus	Not Specific	Fibro-progenitor	Mix-Non-osteo cells	LA_Fibroblast	LA_Angptl7.Fibroblast	LA_Chodl.Angptl7.Fibroblast	LA_Chodl.Angptl7.Fibroblast
Tnn.Eln.Alcam.Late.MSC	level 7		Head	Calvarial bone	Not Specific	Development	Fetal stage	Not Specific	Mus Musculus	Mixture	Osteoblasts	Mix-Non-osteo cells	Mix_Mesenchyme	Mix_Pre-osteoblast	C_Tnn.Pre-osteoblast	C_Tnn.Pre-osteoblast
Veph1.Tnmd.Gas2.Middle.MSC	level 7		Head	Cranial mesenchyme	Frontal suture	Development	Organogenesis stage	Not Specific	Mus Musculus	Neural Crest	Fibro-progenitor	Mix-Non-osteo cells	Mix_Mesenchyme	C_Late Mesenchyme	C_Late Mesenchyme	C_Tac1.Late Mesenchyme
Vtn.Cxcl1.Col6a5.LepR+ BMSC	level 7		Head	Cranial mesenchyme	Cranial mesenchyme	Not Specific	Not Specific	Not Specific	Mus Musculus	Neural Crest	Meninges	Mix-Non-osteo cells	LA_Diaphyseal MSC	C_Middle Mesenchyme	C_Gjb6.Middle Mesenchyme	C_Slc6a13.Gjb6.Middle Mesenchyme
Wfdc21.Sfrp4.Late.MSC	level 7		Long bone	Femur	Diaphysis	Injury(Regeneration)	Adult	1M	Mus Musculus	Mesoderm	Fibro-progenitor	Mix-Non-osteo cells	LA_Fibroblast	LA_Dpt.Fibroblast	LA_Tspan11.Dpt.Fibroblast	LA_Tspan11.Dpt.Fibroblast
