# Supplementary material for: Trajectory-centric framework TrajAtlas reveals multi-scale differentiation heterogeneity among cells, genes, and gene modules in osteogenesis
Source: PLoS Genet. 2024 Oct 22;20(10):e1011319. doi: 10.1371/journal.pgen.1011319 (PMC11530032; doi:10.1371/journal.pgen.1011319)
Supplement: S3 Table — (XLSX) [file pgen.1011319.s028.xlsx]

## Sheet: Sheet1
Stem cell name	Marker	Year	Publication	Journal	Cluster_TissueAtlas	Cluster_DifferentiationAtlas	Validate Methods	Driver	Confidence level	Tissue source	Age	Tissue location
Pdgfra+ BMSC	Pdgfra	2009	Prospective identification, isolation, and systemic transplantation of multipotent mesenchymal stem cells in murine bone marrow	Journal of Experimental Medicine	LA_Fibroblast;LA_Diaphyseal MSC	Lepr+ BMSC;Sfrp4.Late.MSC	sorting and transplantation	N/A	Middle	Long bone	Young Adult; Adult; Old	Stroma
Acta2+ BMSC	Acta2	2012	Analysis of αSMA-labeled progenitor cell commitment identifies notch signaling as an important pathway in fracture healing	J Bone Miner Res	LA_Pericyte	Pericyte	lineage tracing	Periosteum	High	Long bone	Young Adult; Adult; Old	Periosteal
Lepr+ BMSC	Lepr	2014	Leptin-Receptor-Expressing Mesenchymal Stromal Cells Represent the Main Source of Bone Formed by Adult Bone Marrow	Cell Stem Cell	LA_Diaphyseal MSC	Lepr+ BMSC	lineage tracing	LepR-cre	High	Long bone	Young Adult; Adult; Old	Peri-sinuous stroma
Cxcl12+ BMSC	Cxcl12	2010	The Essential Functions of Adipo-osteogenic Progenitors as the Hematopoietic Stem and Progenitor Cell Niche	Immunity	LA_Diaphyseal MSC	Lepr+ BMSC	lineage tracing	Cxcl12-creERT2	High	Long bone	Young Adult; Adult; Old	Stroma
Clec11a+ BMSC	Clec11a;Lepr	2021	A mechanosensitive peri-arteriolar niche for osteogenesis and lymphopoiesis	Nature	LA_Metaphysis MSC	Pre-ob;Aspn.Fibro	lineage tracing	Oln-creERT2	High	Long bone	Young Adult; Adult; Old	Peri-arteriolar stroma
Nes+ BMSC	Nes	2010	Mesenchymal and haematopoietic stem cells form a unique bone marrow niche	Nature	Undefine	Undefine	lineage tracing	Nes-cre ERT2	High	Long bone	Young Adult; Adult; Old	Stroma
Grem1+ BMSC	Grem1	2015	Gremlin 1 Identifies a Skeletal Stem Cell with Bone, Cartilage, and Reticular Stromal Potential	Cell	LA_A2m.Chondrocyte;LA_Lepr+ MSC	Lepr+ BMSC;A2m+ Chondro	lineage tracing	Grem1-creERT2	High	Long bone	Young Adult; Adult; Old	Metaphsis
pvSSC	Pdgfra;Ly6a;Cd24a	2017	Adipocyte Accumulation in the Bone Marrow during Obesity and Aging Impairs Stem Cell-Based Hematopoietic and Bone Regeneration	Cell Stem Cell	LA_Fibroblast	Anxa8.Aspn.Fibro	sorting and transplantation	N/A	Middle	Long bone	Young Adult; Adult; Old	Peri-sinuous stroma
Cdh2+ BMSC	Cdh2	2019	N-Cadherin-Expressing Bone and Marrow Stromal Progenitor Cells Maintain Reserve Hematopoietic Stem Cells	Cell Reports	LA_Diaphyseal MSC	Lepr+ BMSC	lineage tracing	Cdh2-creER	High	Long bone	Young Adult; Adult; Old	Bone marrow endosteum
Mcam+ BMSC	Mcam	2016	Identification of a common mesenchymal stromal progenitor for the adult haematopoietic niche	Nature Communications	LA_Pericyte	Pericyte	sorting and transplantation	N/A	Middle	Long bone	Young Adult; Adult; Old	Stroma
Hypertrophic chondrocyte	Col10a1	2014	Hypertrophic chondrocytes can become osteoblasts and osteocytes in endochondral bone formation	Proceedings of the National Academy of Sciences	LE_Hypertrophic.Chondrocyte;LA_Hypertrophic.Chondrocyte	Serpina1b.Il17b.Mature Chondro;Ihh.Il17b.Mature Chondro	lineage tracing	Col10a1-cre	High	Long bone	Young Adult; Adult; Old	Hpertrophic zone
Chondrocyte	Col2a1	2014	A subset of chondrogenic cells provides early mesenchymal progenitors in growing bones	Nature Cell Biology	LE_Chondrocyte;LA_Chondrocyte	Chondro	lineage tracing	Col2a1-creERT2	High	Long bone; Limb bud	Organogenesis stage; Fetal stage; Young Adult; Adult; Old	Perichondrium
Early perichondrial cell	Dlx5	2022	The fate of early perichondrial cells in developing bones	Nature Communications	LE_Trim47.Middle.Mesenchyme	Gas2.Middle.MSC	lineage tracing	Dlx5-creER	High	Limb bud	Organogenesis stage; Fetal stage	Perichondrium
Hox11+ chondrocyte	Hoxa11	2019	Hox11 expressing regional skeletal stem cells are progenitors for osteoblasts, chondrocytes and adipocytes throughout life	Nature Communications	LE_Early.Mesenchyme	Hoxa13.Early.MSC	lineage tracing	Hoxa11-CreERT2	High	Limb bud	Organogenesis stage; Fetal stage;Young Adult; Adult; Old	Perichondrium;Periosteal
ocSSC	Cd200;Itgav	2015	Identification and Specification of the Mouse Skeletal Stem Cell	Cell	LA_Serpina1c.Hypertrophic.Chondrocyte;LA_Cds1.Mature.Chondrocyte	Mmp9+ Chondro;Lbhd2.Crispld1.Ucma.CPC;Serpina1b.Il17b.Mature Chondro;Ihh.Il17b.Mature Chondro	sorting and transplantation	N/A	Middle	Long bone	Young Adult; Adult; Old	Growth palate
Pthlh+ chondrocyte	Pthlh	2018	Resting zone of the growth plate houses a unique class of skeletal stem cells	Nature	LE_Irx1.Chondrocyte progenitor;LA_Pappa2.Proliferating.Chondrocyte	CPC	lineage tracing	Pthrp-creERT2	High	Long bone; Limb bud	Fetal stage; Postnatal; Young Adult; Adult; Old	Growth palate
Foxa2+ chondrocyte	Foxa2	2022	A FoxA2+ long-term stem cell population is necessary for growth plate cartilage regeneration after injury	Nature Communications	LA_Serpina1c.Hypertrophic.Chondrocyte;LA_Ihh.Mature.Chondrocyte;LA_Cds1.Mature.Chondrocyte	Mature Chondro;Lbhd2.Crispld1.Ucma.CPC;Panx3.C1qtnf3.Il17b.Mature Chondro	lineage tracing	FoxA2-CreERT2	High	Long bone	Postnatal; Young Adult; Adult; Old	Growth palate
Cd168+ skeletal stem/progenitor cell	Hmmr	2023	Single-cell transcriptomic analysis identifies a highly replicating Cd168+ skeletal stem/progenitor cell population in mouse long bones	Journal of Genetics and Genomics	LA_Pbk.Proliferating.Chondrocyte;LE_Trim47.Middle.Mesenchyme;LE_Nr2f1.Middle.Mesenchyme;LE_Pmaip1.Early.Mesenchyme	Hmmr+ CPC	immunostaining	N/A	Low	Long bone; Limb bud	Organogenesis stage; Fetal stage; Young Adult; Adult; Old
Axin2+ Mes	Axin2	2016	Stem cells of the suture mesenchyme in craniofacial bone development, repair and regeneration	Nature Communications	C_Nusap1.Early mesenchyme;C_Lef1.Irx1.Mesenchyme	Irx1+ MSC;Pax3.Middle.MSC;Pax3.Pclaf.Early.MSC	lineage tracing	Axin2-rtTA	High	Head	Fetal stage	Suture
Hhip+ Mes	Hhip	2021	Single-cell analysis identifies a key role for Hhip in murine coronal suture development	Nature Communications	C_Pre-osteoblast	Tnn.Birc5.Dapk2.Pre-ob	lineage tracing	Hhip -CreERT2	High	Head	Fetal stage	Suture
Msx2+ Mes	Msx2	2018	Msx2 Marks Spatially Restricted Populations of Mesenchymal Precursors	Journal of Dental Research	C_Tnmd.Middle Mesenchyme;C_Matn4.Middle Mesenchyme;C_Tnn.Pre-osteoblast	Hoxa13.Early.MSC;Msx1.Pclaf.Early.MSC;Tnmd.Gas2.Middle.MSC	lineage tracing	Msx2-creERT2	High	Head	Organogenesis stage; Fetal stage	Mesenchyme
Gli1+ Mes	Gli1	2017	Gli1 identifies osteogenic progenitors for bone formation and fracture repair	Nature Communications	Undefine	Undefine	lineage tracing	Gli1-creERT2	High	Head;Adult limb; Embryo limb	Organogenesis stage; Fetal stage; Young Adult; Adult; Old	Mesenchyme; Perichondrium; Long bone
Prrx1+ Mes	Prrx1	2017	Postnatal Calvarial Skeletal Stem Cells Expressing PRX1 Reside Exclusively in the Calvarial Sutures and Are Required for Bone Regeneration	Stem Cell Reports	C_Mesenchyme	MSC	lineage tracing	Prrx1-cre	High	Head	Organogenesis stage; Fetal stage	Mesenchyme
Nfatc1+ Chondro	Nfatc1	2022	Identification and characterization of NFATc1+ skeletal stem cells in bone regeneration	Cell Reports	LE_Chondrocyte;LA_Chondrocyte	Chondro	lineage tracing	NFATc1-CreER	High	Long bone	Young Adult; Adult; Old	Metaphysis;Stroma
Fgfr3+ Chondro	Fgfr3	2023	Bone marrow endosteal stem cells dictate active osteogenesis and aggressive tumorigenesis	Nature Communications	LA_Chondrocyte	Chondro;Ostn.Pre-ob	lineage tracing	Fgfr3-creER	High	Long bone	Young Adult; Adult; Old	Bone marrow endosteum
Hes1+ Perichondrium	Hes1	2020	Notch effector Hes1 marks an early perichondrial population of skeletal progenitor cells at the onset of endochondral bone development	Journal of Biological Chemistry	LE_Early.Mesenchyme	Hoxa13.Early.MSC	lineage tracing	Hes1-creER	High	Limb bud	Organogenesis stage	Perichondrium
Sstr2+ MSC	Sstr2	2022	Identification of the Metaphyseal Skeletal Stem Cell	Science Advance	LA_Vcan+ MP BMSC	Otos.Pre-ob	lineage tracing	Sstr2-Cre ERT2	High	Long bone	Young Adult; Adult; Old	Metaphsis
Sox9+ chondrocyte	Sox9	2014	A subset of chondrogenic cells provides early mesenchymal progenitors in growing bones	Nature Cell Biology	LE_Chondrocyte	Chondro	lineage tracing	Sox9-creERT2	High	Limb bud	Organogenesis stage	Perichondrium
