# Supplementary material for: Trajectory-centric framework TrajAtlas reveals multi-scale differentiation heterogeneity among cells, genes, and gene modules in osteogenesis
Source: PLoS Genet. 2024 Oct 22;20(10):e1011319. doi: 10.1371/journal.pgen.1011319 (PMC11530032; doi:10.1371/journal.pgen.1011319)
Supplement: S4 Table — (CSV) [file pgen.1011319.s029.csv]

C2_named	C7_named	C19_named	C36_named	C49_named	C90_named	C137_named	cell_num
Non-osteo	MSC	Late.MSC	Alcam.Late.MSC	Eln.Alcam.Late.MSC	Eln.Alcam.Late.MSC	Tnn.Eln.Alcam.Late.MSC	4052
Non-osteo	MSC	Late.MSC	Alcam.Late.MSC	Eln.Alcam.Late.MSC	Eln.Alcam.Late.MSC	Nppc.Eln.Alcam.Late.MSC	3730
Non-osteo	MSC	Late.MSC	Alcam.Late.MSC	Eln.Alcam.Late.MSC	Eln.Alcam.Late.MSC	Calca.Eln.Alcam.Late.MSC	3453
Non-osteo	MSC	Late.MSC	Alcam.Late.MSC	Tac1.Alcam.Late.MSC	Tac1.Alcam.Late.MSC	Igfbp3.Tac1.Alcam.Late.MSC	3391
Non-osteo	MSC	Late.MSC	Alcam.Late.MSC	Tac1.Alcam.Late.MSC	Tac1.Alcam.Late.MSC	Chodl.Tac1.Alcam.Late.MSC	3365
Non-osteo	MSC	Late.MSC	Wnt2.Late.MSC	Wnt2.Late.MSC	Wnt2.Late.MSC	Igfbp3.Wnt2.Late.MSC	1498
Non-osteo	MSC	Late.MSC	Wnt2.Late.MSC	Wnt2.Late.MSC	Wnt2.Late.MSC	Clec3b.Wnt2.Late.MSC	450
Non-osteo	MSC	Late.MSC	Sfrp4.Late.MSC	Sfrp4.Late.MSC	Sfrp4.Late.MSC	Adamdec1.Sfrp4.Late.MSC	919
Non-osteo	MSC	Late.MSC	Sfrp4.Late.MSC	Sfrp4.Late.MSC	Sfrp4.Late.MSC	Clec1a.Sfrp4.Late.MSC	427
Non-osteo	MSC	Late.MSC	Sfrp4.Late.MSC	Sfrp4.Late.MSC	Sfrp4.Late.MSC	Wfdc21.Sfrp4.Late.MSC	16
Non-osteo	MSC	Pre-ob	Dapk2.Pre-ob	Tnn.Dapk2.Pre-ob	Ostn.Tnn.Dapk2.Pre-ob	Ostn.Tnn.Dapk2.Pre-ob	3619
Non-osteo	MSC	Pre-ob	Dapk2.Pre-ob	Tnn.Dapk2.Pre-ob	Kcnk2.Tnn.Dapk2.Pre-ob	Kcnk2.Tnn.Dapk2.Pre-ob	4443
Non-osteo	MSC	Pre-ob	Dapk2.Pre-ob	Birc5.Dapk2.Pre-ob	Dmp1.Birc5.Dapk2.Pre-ob	Tcf7.Dmp1.Birc5.Dapk2.Pre-ob	2058
Non-osteo	MSC	Pre-ob	Dapk2.Pre-ob	Birc5.Dapk2.Pre-ob	Dmp1.Birc5.Dapk2.Pre-ob	Ppbp.Dmp1.Birc5.Dapk2.Pre-ob	390
Non-osteo	MSC	Pre-ob	Dapk2.Pre-ob	Birc5.Dapk2.Pre-ob	Tnn.Birc5.Dapk2.Pre-ob	Tnn.Birc5.Dapk2.Pre-ob	2585
Non-osteo	MSC	Pre-ob	Dapk2.Pre-ob	Angpt4.Dapk2.Pre-ob	Dmp1.Angpt4.Dapk2.Pre-ob	Mmp13.Dmp1.Angpt4.Dapk2.Pre-ob	3369
Non-osteo	MSC	Pre-ob	Dapk2.Pre-ob	Angpt4.Dapk2.Pre-ob	Dmp1.Angpt4.Dapk2.Pre-ob	Col13a1.Dmp1.Angpt4.Dapk2.Pre-ob	317
Non-osteo	MSC	Pre-ob	Dapk2.Pre-ob	Angpt4.Dapk2.Pre-ob	Dmp1.Angpt4.Dapk2.Pre-ob	Lars2.Dmp1.Angpt4.Dapk2.Pre-ob	561
Non-osteo	MSC	Pre-ob	Dapk2.Pre-ob	Angpt4.Dapk2.Pre-ob	Dmp1.Angpt4.Dapk2.Pre-ob	Mmp9.Dmp1.Angpt4.Dapk2.Pre-ob	827
Non-osteo	MSC	Pre-ob	Dapk2.Pre-ob	Angpt4.Dapk2.Pre-ob	Kcnk2.Angpt4.Dapk2.Pre-ob	Kcnk2.Angpt4.Dapk2.Pre-ob	2603
Non-osteo	MSC	Pre-ob	Ostn.Pre-ob	Tnn+ Aspn+ BMSC	Tnn+ Aspn+ BMSC	Tnn+ Aspn+ BMSC	946
Non-osteo	MSC	Pre-ob	Otos.Pre-ob	Vcan+ MP BMSC	Vcan+ MP BMSC	Vcan+ MP BMSC	616
Non-osteo	MSC	Meninges	Meninges	Meninges	Meninges	Nppc.Meninges	793
Non-osteo	MSC	Meninges	Meninges	Meninges	Meninges	Lypd2.Meninges	594
Non-osteo	MSC	Early.MSC	Pclaf.Early.MSC	Pclaf.Early.MSC	Msx1.Pclaf.Early.MSC	Msx1.Pclaf.Early.MSC	5142
Non-osteo	MSC	Early.MSC	Pclaf.Early.MSC	Pclaf.Early.MSC	Pax3.Pclaf.Early.MSC	Cenpf.Pax3.Pclaf.Early.MSC	3930
Non-osteo	MSC	Early.MSC	Pclaf.Early.MSC	Pclaf.Early.MSC	Pax3.Pclaf.Early.MSC	Lix1.Pax3.Pclaf.Early.MSC	1723
Non-osteo	MSC	Early.MSC	Pclaf.Early.MSC	Pclaf.Early.MSC	Pax3.Pclaf.Early.MSC	Lef1.Pax3.Pclaf.Early.MSC	2755
Non-osteo	MSC	Early.MSC	Pclaf.Early.MSC	Pclaf.Early.MSC	Hmga2.Pclaf.Early.MSC	Col8a2.Hmga2.Pclaf.Early.MSC	1580
Non-osteo	MSC	Early.MSC	Pclaf.Early.MSC	Pclaf.Early.MSC	Hmga2.Pclaf.Early.MSC	Kera.Hmga2.Pclaf.Early.MSC	279
Non-osteo	MSC	Early.MSC	Pclaf.Early.MSC	Pclaf.Early.MSC	Hmga2.Pclaf.Early.MSC	Hmgb3.Hmga2.Pclaf.Early.MSC	5070
Non-osteo	MSC	Early.MSC	Pclaf.Early.MSC	Pclaf.Early.MSC	Foxd1.Pclaf.Early.MSC	Foxd1.Pclaf.Early.MSC	3960
Non-osteo	MSC	Early.MSC	Pclaf.Early.MSC	Pclaf.Early.MSC	Hist1h2ae.Pclaf.Early.MSC	Hist1h2ae.Pclaf.Early.MSC	4979
Non-osteo	MSC	Early.MSC	Pclaf.Early.MSC	Pclaf.Early.MSC	Cenpf.Pclaf.Early.MSC	Sgol2a.Cenpf.Pclaf.Early.MSC	4511
Non-osteo	MSC	Early.MSC	Pclaf.Early.MSC	Pclaf.Early.MSC	Cenpf.Pclaf.Early.MSC	Hoxd13.Cenpf.Pclaf.Early.MSC	3870
Non-osteo	MSC	Early.MSC	Pclaf.Early.MSC	Pclaf.Early.MSC	Agtr2.Pclaf.Early.MSC	Agtr2.Pclaf.Early.MSC	1321
Non-osteo	MSC	Early.MSC	Pclaf.Early.MSC	Pclaf.Early.MSC	Fitm1.Pclaf.Early.MSC	Fitm1.Pclaf.Early.MSC	508
Non-osteo	MSC	Early.MSC	Hoxa13.Early.MSC	Hoxa13.Early.MSC	Hoxa13.Early.MSC	Hoxa13.Early.MSC	2517
Non-osteo	MSC	Middle.MSC	Gas2.Middle.MSC	Gas2.Middle.MSC	Tnmd.Gas2.Middle.MSC	Msx1.Tnmd.Gas2.Middle.MSC	2563
Non-osteo	MSC	Middle.MSC	Gas2.Middle.MSC	Gas2.Middle.MSC	Tnmd.Gas2.Middle.MSC	Veph1.Tnmd.Gas2.Middle.MSC	578
Non-osteo	MSC	Middle.MSC	Gas2.Middle.MSC	Gas2.Middle.MSC	Hist3h2ba.Gas2.Middle.MSC	Hist3h2ba.Gas2.Middle.MSC	5074
Non-osteo	MSC	Middle.MSC	Gas2.Middle.MSC	Gas2.Middle.MSC	Vtn.Gas2.Middle.MSC	Vtn.Gas2.Middle.MSC	2091
Non-osteo	MSC	Middle.MSC	Gas2.Middle.MSC	Gas2.Middle.MSC	Agtr2.Gas2.Middle.MSC	Agtr2.Gas2.Middle.MSC	5984
Non-osteo	MSC	Middle.MSC	Gas2.Middle.MSC	Gas2.Middle.MSC	Gdf5.Gas2.Middle.MSC	Gdf5.Gas2.Middle.MSC	3958
Non-osteo	MSC	Middle.MSC	Pax3.Middle.MSC	Pax3.Middle.MSC	Pax3.Middle.MSC	Msx1.Pax3.Middle.MSC	3332
Non-osteo	MSC	Middle.MSC	Pax3.Middle.MSC	Pax3.Middle.MSC	Pax3.Middle.MSC	Hoxd1.Pax3.Middle.MSC	2567
Non-osteo	MSC	Irx1+ MSC	Irx1+ MSC	Irx1+ MSC	Stmn2.Irx1+ MSC	Stmn2.Irx1+ MSC	3586
Non-osteo	MSC	Irx1+ MSC	Irx1+ MSC	Irx1+ MSC	Irx1.Irx1+ MSC	Hmmr.Irx1.Irx1+ MSC	3158
Non-osteo	MSC	Irx1+ MSC	Irx1+ MSC	Irx1+ MSC	Irx1.Irx1+ MSC	Hoxd1.Irx1.Irx1+ MSC	2130
Non-osteo	Ly6a+ MSC	Ly6a+ MSC	Col6a6.Ly6a+ MSC	Pi16.Col6a6.Ly6a+ MSC	Pi16.Col6a6.Ly6a+ MSC	Krtdap.Pi16.Col6a6.Ly6a+ MSC	2613
Non-osteo	Ly6a+ MSC	Ly6a+ MSC	Col6a6.Ly6a+ MSC	Pi16.Col6a6.Ly6a+ MSC	Pi16.Col6a6.Ly6a+ MSC	Aspm.Pi16.Col6a6.Ly6a+ MSC	237
Non-osteo	Ly6a+ MSC	Ly6a+ MSC	Col6a6.Ly6a+ MSC	Clec3b.Col6a6.Ly6a+ MSC	Pi16.Clec3b.Col6a6.Ly6a+ MSC	Pi16.Clec3b.Col6a6.Ly6a+ MSC	1986
Non-osteo	Ly6a+ MSC	Ly6a+ MSC	Col6a6.Ly6a+ MSC	Clec3b.Col6a6.Ly6a+ MSC	Kcnj8.Clec3b.Col6a6.Ly6a+ MSC	Kcnj8.Clec3b.Col6a6.Ly6a+ MSC	617
Non-osteo	Ly6a+ MSC	Ly6a+ MSC	Col6a6.Ly6a+ MSC	Clec3b.Col6a6.Ly6a+ MSC	Agtr2.Clec3b.Col6a6.Ly6a+ MSC	Agtr2.Clec3b.Col6a6.Ly6a+ MSC	1061
Non-osteo	Ly6a+ MSC	Ly6a+ MSC	Col6a6.Ly6a+ MSC	Clec3b.Col6a6.Ly6a+ MSC	Sod3.Clec3b.Col6a6.Ly6a+ MSC	Scg3.Sod3.Clec3b.Col6a6.Ly6a+ MSC	835
Non-osteo	Ly6a+ MSC	Ly6a+ MSC	Col6a6.Ly6a+ MSC	Clec3b.Col6a6.Ly6a+ MSC	Sod3.Clec3b.Col6a6.Ly6a+ MSC	Cilp.Sod3.Clec3b.Col6a6.Ly6a+ MSC	1017
Non-osteo	Ly6a+ MSC	Ly6a+ MSC	Clic5.Ly6a+ MSC	Clic5.Ly6a+ MSC	Slurp1.Clic5.Ly6a+ MSC	Slurp1.Clic5.Ly6a+ MSC	422
Non-osteo	Ly6a+ MSC	Ly6a+ MSC	Clic5.Ly6a+ MSC	Clic5.Ly6a+ MSC	Htra4.Clic5.Ly6a+ MSC	Htra4.Clic5.Ly6a+ MSC	418
Non-osteo	Lepr+ BMSC	Lepr+ BMSC	Col6a5.Lepr+ BMSC	Slc16a9.Col6a5.Lepr+ BMSC	Atp1b1.Slc16a9.Col6a5.Lepr+ BMSC	Atp1b1.Slc16a9.Col6a5.Lepr+ BMSC	2164
Non-osteo	Lepr+ BMSC	Lepr+ BMSC	Col6a5.Lepr+ BMSC	Slc16a9.Col6a5.Lepr+ BMSC	Adipoq.Slc16a9.Col6a5.Lepr+ BMSC	Adipoq.Slc16a9.Col6a5.Lepr+ BMSC	3620
Non-osteo	Lepr+ BMSC	Lepr+ BMSC	Col6a5.Lepr+ BMSC	Cxcl1.Col6a5.Lepr+ BMSC	Cxcl1.Col6a5.Lepr+ BMSC	Vtn.Cxcl1.Col6a5.Lepr+ BMSC	2212
Non-osteo	Lepr+ BMSC	Lepr+ BMSC	Col6a5.Lepr+ BMSC	Cxcl1.Col6a5.Lepr+ BMSC	Cxcl1.Col6a5.Lepr+ BMSC	Ccl2.Cxcl1.Col6a5.Lepr+ BMSC	6681
Non-osteo	Lepr+ BMSC	Lepr+ BMSC	Adipoq.Lepr+ BMSC	Adipoq.Lepr+ BMSC	Esm1.Adipoq.Lepr+ BMSC	Kng2.Esm1.Adipoq.Lepr+ BMSC	7417
Non-osteo	Lepr+ BMSC	Lepr+ BMSC	Adipoq.Lepr+ BMSC	Adipoq.Lepr+ BMSC	Esm1.Adipoq.Lepr+ BMSC	Serpina3g.Esm1.Adipoq.Lepr+ BMSC	5913
Non-osteo	Lepr+ BMSC	Lepr+ BMSC	Adipoq.Lepr+ BMSC	Adipoq.Lepr+ BMSC	Esm1.Adipoq.Lepr+ BMSC	Iigp1.Esm1.Adipoq.Lepr+ BMSC	2996
Non-osteo	Lepr+ BMSC	Lepr+ BMSC	Adipoq.Lepr+ BMSC	Adipoq.Lepr+ BMSC	Gdpd2.Adipoq.Lepr+ BMSC	Esm1.Gdpd2.Adipoq.Lepr+ BMSC	3170
Non-osteo	Lepr+ BMSC	Lepr+ BMSC	Adipoq.Lepr+ BMSC	Adipoq.Lepr+ BMSC	Gdpd2.Adipoq.Lepr+ BMSC	Kng2.Gdpd2.Adipoq.Lepr+ BMSC	3088
Non-osteo	Lepr+ BMSC	Lepr+ BMSC	Adipoq.Lepr+ BMSC	Adipoq.Lepr+ BMSC	Ccl2.Adipoq.Lepr+ BMSC	Ccl2.Adipoq.Lepr+ BMSC	4245
Non-osteo	Lepr+ BMSC	Lepr+ BMSC	Ppbp+ BMSC	Ppbp+ BMSC	Ppbp.Ppbp+ BMSC	Ppbp.Ppbp+ BMSC	2439
Non-osteo	Lepr+ BMSC	Lepr+ BMSC	Ppbp+ BMSC	Ppbp+ BMSC	Retnlg.Ppbp+ BMSC	Retnlg.Ppbp+ BMSC	1026
Non-osteo	Lepr+ BMSC	Lepr+ BMSC	Kcnk2.Lepr+ BMSC	Kcnk2.Lepr+ BMSC	Wif1.Kcnk2.Lepr+ BMSC	Wif1.Kcnk2.Lepr+ BMSC	3309
Non-osteo	Lepr+ BMSC	Lepr+ BMSC	Kcnk2.Lepr+ BMSC	Kcnk2.Lepr+ BMSC	Lpl.Kcnk2.Lepr+ BMSC	Lpl.Kcnk2.Lepr+ BMSC	1476
Non-osteo	Fibroblast	Fibro	Aspn.Fibro	Nppc.Aspn.Fibro	Nppc.Aspn.Fibro	Nppc.Aspn.Fibro	1516
Non-osteo	Fibroblast	Fibro	Aspn.Fibro	Anxa8.Aspn.Fibro	Slurp1.Anxa8.Aspn.Fibro	Slurp1.Anxa8.Aspn.Fibro	2954
Non-osteo	Fibroblast	Fibro	Aspn.Fibro	Anxa8.Aspn.Fibro	Spon2.Anxa8.Aspn.Fibro	Mmp3.Spon2.Anxa8.Aspn.Fibro	2175
Non-osteo	Fibroblast	Fibro	Aspn.Fibro	Anxa8.Aspn.Fibro	Spon2.Anxa8.Aspn.Fibro	Ptgs2.Spon2.Anxa8.Aspn.Fibro	78
Non-osteo	Fibroblast	Fibro	Aspn.Fibro	Ptx4.Aspn.Fibro	Ptx4.Aspn.Fibro	Thbs4.Ptx4.Aspn.Fibro	678
Non-osteo	Fibroblast	Fibro	Aspn.Fibro	Ptx4.Aspn.Fibro	Ptx4.Aspn.Fibro	Mstn.Ptx4.Aspn.Fibro	212
Non-osteo	Fibroblast	Fibro	Slurp1.Fibro	Slurp1.Fibro	Clec3b.Slurp1.Fibro	Clec3b.Slurp1.Fibro	3230
Non-osteo	Fibroblast	Fibro	Slurp1.Fibro	Slurp1.Fibro	Tesc.Slurp1.Fibro	Tesc.Slurp1.Fibro	580
Non-osteo	Chondro	HC	Lipc.HC	Lipc.HC	Lipc.HC	Lipc.HC	659
Non-osteo	Chondro	HC	Pde11a.HC	Pde11a.HC	Mepe.Pde11a.HC	Mepe.Pde11a.HC	601
Non-osteo	Chondro	HC	Pde11a.HC	Pde11a.HC	Pla2g10.Pde11a.HC	Pla2g10.Pde11a.HC	1148
Non-osteo	Chondro	HC	Pde11a.HC	Pde11a.HC	Ffar4.Pde11a.HC	Ocm.Ffar4.Pde11a.HC	1413
Non-osteo	Chondro	HC	Pde11a.HC	Pde11a.HC	Ffar4.Pde11a.HC	Pla2g10.Ffar4.Pde11a.HC	274
Non-osteo	Chondro	HC	Pde11a.HC	Pde11a.HC	Ffar4.Pde11a.HC	Krt18.Ffar4.Pde11a.HC	174
Non-osteo	Chondro	HC	Ffar4+ HC	Ffar4+ HC	Ffar4+ HC	Ffar4+ HC	507
Non-osteo	Chondro	CPC	A2m+ Chondro	A2m+ Chondro	A2m+ Chondro	A2m+ Chondro	4096
Non-osteo	Chondro	CPC	Ucma.CPC	Crispld1.Ucma.CPC	Mmp9+ Chondro	Mmp9+ Chondro	1412
Non-osteo	Chondro	CPC	Ucma.CPC	Crispld1.Ucma.CPC	Tbx5.Crispld1.Ucma.CPC	Tbx5.Crispld1.Ucma.CPC	3809
Non-osteo	Chondro	CPC	Ucma.CPC	Crispld1.Ucma.CPC	Pcp4.Crispld1.Ucma.CPC	Dlk1.Pcp4.Crispld1.Ucma.CPC	1851
Non-osteo	Chondro	CPC	Ucma.CPC	Crispld1.Ucma.CPC	Pcp4.Crispld1.Ucma.CPC	R3hdml.Pcp4.Crispld1.Ucma.CPC	388
Non-osteo	Chondro	CPC	Ucma.CPC	Crispld1.Ucma.CPC	Pcp4.Crispld1.Ucma.CPC	Cst6.Pcp4.Crispld1.Ucma.CPC	681
Non-osteo	Chondro	CPC	Ucma.CPC	Crispld1.Ucma.CPC	Alas2.Crispld1.Ucma.CPC	Alas2.Crispld1.Ucma.CPC	107
Non-osteo	Chondro	CPC	Ucma.CPC	Crispld1.Ucma.CPC	Lbhd2.Crispld1.Ucma.CPC	Lbhd2.Crispld1.Ucma.CPC	682
Non-osteo	Chondro	CPC	Ucma.CPC	C1qtnf3.Ucma.CPC	C1qtnf3.Ucma.CPC	C1qtnf3.Ucma.CPC	6187
Non-osteo	Chondro	CPC	Prg4.CPC	Omd.Prg4.CPC	Omd.Prg4.CPC	Cytl1.Omd.Prg4.CPC	2174
Non-osteo	Chondro	CPC	Prg4.CPC	Omd.Prg4.CPC	Omd.Prg4.CPC	Cilp2.Omd.Prg4.CPC	1467
Non-osteo	Chondro	CPC	Prg4.CPC	Omd.Prg4.CPC	Omd.Prg4.CPC	Cilp.Omd.Prg4.CPC	433
Non-osteo	Chondro	CPC	Prg4.CPC	Omd.Prg4.CPC	Omd.Prg4.CPC	Chad.Omd.Prg4.CPC	369
Non-osteo	Chondro	CPC	Prg4.CPC	Cilp.Prg4.CPC	Cilp.Prg4.CPC	Pcp4l1.Cilp.Prg4.CPC	1091
Non-osteo	Chondro	CPC	Prg4.CPC	Cilp.Prg4.CPC	Cilp.Prg4.CPC	Myoc.Cilp.Prg4.CPC	1303
Non-osteo	Chondro	CPC	Prg4.CPC	Cilp.Prg4.CPC	Cilp.Prg4.CPC	Chrdl2.Cilp.Prg4.CPC	244
Non-osteo	Chondro	Mature Chondro	Il17b.Mature Chondro	Il17b.Mature Chondro	Serpina1a+ Chondro	Serpina1a+ Chondro	1051
Non-osteo	Chondro	Mature Chondro	Il17b.Mature Chondro	Il17b.Mature Chondro	Serpina1b.Il17b.Mature Chondro	Pla2g10.Serpina1b.Il17b.Mature Chondro	468
Non-osteo	Chondro	Mature Chondro	Il17b.Mature Chondro	Il17b.Mature Chondro	Serpina1b.Il17b.Mature Chondro	Serpina1c.Serpina1b.Il17b.Mature Chondro	731
Non-osteo	Chondro	Mature Chondro	Il17b.Mature Chondro	Il17b.Mature Chondro	Serpina1d.Il17b.Mature Chondro	C1qtnf3.Serpina1d.Il17b.Mature Chondro	1288
Non-osteo	Chondro	Mature Chondro	Il17b.Mature Chondro	Il17b.Mature Chondro	Serpina1d.Il17b.Mature Chondro	R3hdml.Serpina1d.Il17b.Mature Chondro	1458
Non-osteo	Chondro	Mature Chondro	Il17b.Mature Chondro	Il17b.Mature Chondro	C1qtnf3.Il17b.Mature Chondro	Serpina1a.C1qtnf3.Il17b.Mature Chondro	2701
Non-osteo	Chondro	Mature Chondro	Il17b.Mature Chondro	Il17b.Mature Chondro	C1qtnf3.Il17b.Mature Chondro	Syt8.C1qtnf3.Il17b.Mature Chondro	2504
Non-osteo	Chondro	Mature Chondro	Il17b.Mature Chondro	Il17b.Mature Chondro	C1qtnf3.Il17b.Mature Chondro	Panx3.C1qtnf3.Il17b.Mature Chondro	1813
Non-osteo	Chondro	Mature Chondro	Il17b.Mature Chondro	Il17b.Mature Chondro	Ihh.Il17b.Mature Chondro	Ihh.Il17b.Mature Chondro	3389
Non-osteo	Chondro	Mature Chondro	Il17b.Mature Chondro	Il17b.Mature Chondro	Panx3.Il17b.Mature Chondro	Panx3.Il17b.Mature Chondro	1489
Non-osteo	Chondro	Mature Chondro	Ihh.Mature Chondro	Ihh.Mature Chondro	Ihh.Mature Chondro	Ihh.Mature Chondro	2315
Non-osteo	Chondro	Hmmr+ CPC	Hmmr+ CPC	Mecom.Hmmr+ CPC	Matn4.Mecom.Hmmr+ CPC	Matn4.Mecom.Hmmr+ CPC	1957
Non-osteo	Chondro	Hmmr+ CPC	Hmmr+ CPC	Mecom.Hmmr+ CPC	Matn1.Mecom.Hmmr+ CPC	Matn1.Mecom.Hmmr+ CPC	377
Non-osteo	Chondro	Hmmr+ CPC	Hmmr+ CPC	Il17b.Hmmr+ CPC	Il17b.Hmmr+ CPC	Il17b.Hmmr+ CPC	2703
Non-osteo	Chondro	Hmmr+ CPC	Hmmr+ CPC	Hist1h2ap.Hmmr+ CPC	Hist1h2ap.Hmmr+ CPC	Hist1h2ap.Hmmr+ CPC	2655
Non-osteo	Chondro	Tex14+ HC	Aldh1a3+ HC	Aldh1a3+ HC	Aldh1a3+ HC	Aldh1a3+ HC	32
Non-osteo	Chondro	Cyp26a1.Chondro	Cyp26a1.Chondro	Cyp26a1.Chondro	Cyp26a1.Chondro	Cyp26a1.Chondro	250
Non-osteo	Pericyte	Pericyte	Pericyte	Ccl11.Pericyte	Il33.Ccl11.Pericyte	Il33.Ccl11.Pericyte	519
Non-osteo	Pericyte	Pericyte	Pericyte	Ccl11.Pericyte	Higd1b.Ccl11.Pericyte	Rgs5.Higd1b.Ccl11.Pericyte	329
Non-osteo	Pericyte	Pericyte	Pericyte	Ccl11.Pericyte	Higd1b.Ccl11.Pericyte	Myh11.Higd1b.Ccl11.Pericyte	931
Non-osteo	Pericyte	Pericyte	Pericyte	Pln.Pericyte	Pln.Pericyte	Pln.Pericyte	683
Non-osteo	Pericyte	Col1a1.Chondro	Col1a1.Chondro	Col1a1.Chondro	Col1a1.Chondro	Col1a1.Chondro	258
Ob	Ob	Ob	Col22a1.Ob	Ifitm5.Col22a1.Ob	Ifitm5.Col22a1.Ob	Ifitm5.Col22a1.Ob	3736
Ob	Ob	Ob	Col22a1.Ob	Gal.Col22a1.Ob	Gal.Col22a1.Ob	Ifitm5.Gal.Col22a1.Ob	2583
Ob	Ob	Ob	Col22a1.Ob	Gal.Col22a1.Ob	Gal.Col22a1.Ob	Bglap3.Gal.Col22a1.Ob	3212
Ob	Ob	Ob	Col22a1.Ob	Gal.Col22a1.Ob	Gal.Col22a1.Ob	Car3.Gal.Col22a1.Ob	1710
Ob	Ob	Ob	Col22a1.Ob	Gal.Col22a1.Ob	Gal.Col22a1.Ob	Lars2.Gal.Col22a1.Ob	1085
Ob	Ob	Ob	Bglap3.Ob	Bglap3.Ob	Bglap3.Ob	Ptprz1.Bglap3.Ob	1117
Ob	Ob	Ob	Bglap3.Ob	Bglap3.Ob	Bglap3.Ob	Car3.Bglap3.Ob	3131
Ob	Ob	Ob	Bglap3.Ob	Bglap3.Ob	Bglap3.Ob	Bglap2.Bglap3.Ob	2251
