# Supplementary material for: Trajectory-centric framework TrajAtlas reveals multi-scale differentiation heterogeneity among cells, genes, and gene modules in osteogenesis
Source: PLoS Genet. 2024 Oct 22;20(10):e1011319. doi: 10.1371/journal.pgen.1011319 (PMC11530032; doi:10.1371/journal.pgen.1011319)
Supplement: S5 Table — (CSV) [file pgen.1011319.s030.csv]

	GeneID	Cluster	Article	PMID	IS_VALIDATED	Function
Nr3c1(+)	Nr3c1(+)	cluster7	Glucocorticoids induce osteoporosis mediated by glucocorticoid receptor-dependent and -independent pathways	32044718	TRUE	Bone density
Rela(+)	Rela(+)	cluster7	RelA promotes proliferation but inhibits osteogenic and chondrogenic differentiation of mesenchymal stem cells	31981416	TRUE	Osteoblast differentiation
Stat3(+)	Stat3(+)	cluster7	STAT3 is critical for skeletal development and bone homeostasis by regulating osteogenesis	34824272	TRUE	Osteoblast differentiation, Bone homeostasis
Myc(+)	Myc(+)	cluster7	Sequential and Coordinated Actions of c-Myc and N-Myc Control Appendicular Skeletal Development	21494559	TRUE	Bone formation
Srf(+)	Srf(+)	cluster7	Serum response factor regulates bone formation via IGF-1 and Runx2 signals	22434656	TRUE	Bone formation
Hoxc9(+)	Hoxc9(+)	cluster5	Heterozygous deletion of HOXC10-HOXC9 causes lower limb abnormalities in congenital vertical talus	38296636	TRUE	Bone formation
Smad3(+)	Smad3(+)	cluster5	Dynamic expression of SMAD3 is critical in osteoblast differentiation of PDMCs	30483761	TRUE	Osteoblast differentiation
Mef2a(+)	Mef2a(+)	cluster5	Dynamic chromatin accessibility landscapes of osteoblast differentiation and mineralization	37931716	TRUE	Osteoblast differentiation
Tgif1(+)	Tgif1(+)	cluster6	TG-interacting factor 1 (Tgif1)-deficiency attenuates bone remodeling and blunts the anabolic response to parathyroid hormone	30902975	TRUE	Bone remodeling
Rest(+)	Rest(+)	cluster6	RE1-Silencing Transcription Factor (Rest) is a Novel Regulator of Osteoblast Differentiation	25727884	TRUE	Osteoblast differentiation
Yy1(+)	Yy1(+)	cluster6	YY1 represses the transcriptional activity of Runx2 in C2C12 cells	24325869	TRUE	Osteoblast differentiation
Tead1(+)	Tead1(+)	cluster6	YAP/TEAD1 and β-catenin/LEF1 synergistically induce estrogen receptor α to promote osteogenic differentiation of bone marrow stromal cells	37197086	TRUE	Osteoblast differentiation
Nfe2l1(+)	Nfe2l1(+)	cluster6	Targeted disruption of nuclear factor erythroid-derived 2-like 1 in osteoblasts reduces bone size and bone formation in mice	19887580	TRUE	Bone density
Sox4(+)	Sox4(+)	cluster6	METTL3-mediated m6A modification of SOX4 regulates osteoblast proliferation and differentiation via YTHDF3 recognition	38195035	TRUE	Osteoblast differentiation
Nfe2l2(+)	Nfe2l2(+)	cluster6	Targeted disruption of nuclear factor erythroid-derived 2-like 1 in osteoblasts reduces bone size and bone formation in mice	19887580	TRUE	Bone size, Bone formation
Nfil3(+)	Nfil3(+)	cluster8	Nfil3, a target of the NACA transcriptional coregulator, affects osteoblast and osteocyte gene expression differentially	32877713	TRUE	Osteoblast gene expression
Sp1(+)	Sp1(+)	cluster8	Transcriptional Regulation of Frizzled-1 in Human Osteoblasts by Sp1	27695039	TRUE	Osteoblast differentiation
Maf(+)	Maf(+)	cluster8	Maf promotes osteoblast differentiation in mice by mediating the age-related switch in mesenchymal cell differentiation	20877012	TRUE	Osteoblast differentiation
Foxc2(+)	Foxc2(+)	cluster8	The forkhead transcription factor Foxc2 stimulates osteoblast differentiation	19540201	TRUE	Osteoblast differentiation
Six1(+)	Six1(+)	cluster8	Transcriptomic analysis reveals the role of SIX1 in mouse cranial neural crest patterning and bone development	37183792	TRUE	Osteoblast differentiation
Tbx1(+)	Tbx1(+)	cluster8	Loss of Tbx1 induces bone phenotypes similar to cleidocranial dysplasia	25209980	TRUE	cleidocranial dysplasia
Stat5a(+)	Stat5a(+)	cluster8	Inhibition of STAT5A promotes osteogenesis by DLX5 regulation	30429452	TRUE	Bone density
Stat1(+)	Stat1(+)	cluster8	Acetyltransferases CBP/p300 Control Transcriptional Switch of β-Catenin and Stat1 Promoting Osteoblast Differentiation	37850815	TRUE	Osteoblast differentiation
Stat5b(+)	Stat5b(+)	cluster8	JAK2-STAT5B pathway and osteoblast differentiation	24470975	TRUE	Osteoblast differentiation
Ebf1(+)	Ebf1(+)	cluster8	Early B-cell Factor1 (Ebf1) promotes early osteoblast differentiation but suppresses osteoblast function	33582307	TRUE	Osteoblast differentiation
Nfkb2(+)	Nfkb2(+)	cluster8	Novel functions for NFκB: inhibition of bone formation		TRUE	Inhibition of bone formation
Relb(+)	Relb(+)	cluster8	NF‐κB RelB Negatively Regulates Osteoblast Differentiation and Bone Formation	24115294	TRUE	Inhibition of bone formation
Zbtb16(+)	Zbtb16(+)	cluster10	ZBTB16 as a Downstream Target Gene of Osterix Regulates Osteoblastogenesis of Human Multipotent Mesenchymal Stromal Cells	27335174	TRUE	Osteoblast differentiation
Tead3(+)	Tead3(+)	cluster10	Osteocyte transcriptome mapping identifies a molecular landscape controlling skeletal homeostasis and susceptibility to skeletal disease	33953184	TRUE	skeletal homeostasis
Tcf4(+)	Tcf4(+)	cluster9	miR-129-5p Inhibits Bone Formation Through TCF4	33240893	TRUE	Inhibition of bone formation
Sp3(+)	Sp3(+)	cluster9	Impaired ossification in mice lacking the transcription factor Sp3	11472836	TRUE	ossification
Taf1(+)	Taf1(+)	cluster9	Long Noncoding RNA GAS5 Inhibits Osteogenic Differentiation through MicroRNA 382-3p/ TAF1 Signaling	34898279	TRUE	Osteoblast differentiation
Nr2f2(+)	Nr2f2(+)	cluster9	NR2F2 accelerates mouse MC3T3-E1 pre-osteoblast proliferation		TRUE	pre-osteoblast proliferation
Pbx1(+)	Pbx1(+)	cluster9	Pbx1 Represses Osteoblastogenesis by Blocking Hoxa10-Mediated Recruitment of Chromatin Remodeling Factors	20439491	TRUE	Osteoblast differentiation
Shox2(+)	Shox2(+)	cluster2	Shox2 regulates osteogenic differentiation and pattern formation during hard palate development in mice	31649032	TRUE	Osteoblast differentiation
Klf4(+)	Klf4(+)	cluster2	BMP2-dependent gene regulatory network analysis reveals Klf4 as a novel transcription factor of osteoblast differentiation	33608506	TRUE	Osteoblast differentiation
Klf2(+)	Klf2(+)	cluster2	KLF2 regulates osteoblast differentiation by targeting of Runx2	30429507	TRUE	Osteoblast differentiation
Srebf1(+)	Srebf1(+)	cluster2	Deletion of SREBF1, a Functional Bone-Muscle Pleiotropic Gene, Alters Bone Density and Lipid Signaling in Zebrafish	33068391	TRUE	Bone density
Hoxc8(+)	Hoxc8(+)	cluster2	Multiple roles of hoxc8 in skeletal development	16831908	TRUE	Osteoblast differentiation
Sox8(+)	Sox8(+)	cluster2	The high mobility group transcription factor Sox8 is a negative regulator of osteoblast differentiation	15753123	TRUE	Osteoblast differentiation
Nfatc2(+)	Nfatc2(+)	cluster2	Activation of Nfatc2 in osteoblasts causes osteopenia	25573264	TRUE	osteopenia
Klf3(+)	Klf3(+)	cluster2	Bone marrow mesenchymal stem cell-derived exosomes promote osteoblast proliferation, migration and inhibit apoptosis by regulating KLF3-AS1/miR-338-3p	38336637	TRUE	osteoblast proliferation
Nfatc1(+)	Nfatc1(+)	cluster2	NFATc1 mediates HDAC-dependent transcriptional repression of osteocalcin expression during osteoblast differentiation	19463978	TRUE	Osteoblast differentiation
Sox9(+)	Sox9(+)	cluster2	SOX9 keeps growth plates and articular cartilage healthy by inhibiting chondrocyte dedifferentiation/osteoblastic redifferentiation	33597301	TRUE	Inhibition of osteoblast differentiation
Usf2(+)	Usf2(+)	cluster2	USF2 reduces BMP3 expression via transcriptional activation of miR-34a, thus promoting osteogenic differentiation of BMSCs	34350522	TRUE	Osteoblast differentiation
Nfic(+)	Nfic(+)	cluster3	NFI-C Regulates Osteoblast Differentiation via Control of Osterix Expression	24801901	TRUE	Osteoblast differentiation
Scx(+)	Scx(+)	cluster3	Scleraxis upregulated by transforming growth factor-β1 signaling inhibits tension-induced osteoblast differentiation of priodontal ligament cells via ephrin A2	33892176	TRUE	Osteoblast differentiation
Pax1(+)	Pax1(+)	cluster3	Notochord-dependent expression of MFH1 and PAX1 cooperates to maintain the proliferation of sclerotome cells during the vertebral column development	10364424	TRUE	osteoblast proliferation
Creb3l1(+)	Creb3l1(+)	cluster4	The first family with adult osteogenesis imperfecta caused by a novel homozygous mutation in CREB3L1	31207160	TRUE	Prevent osteogenesis imperfecta
Sp7(+)	Sp7(+)	cluster4	Sp7 Action in the Skeleton: Its Mode of Action, Functions, and Relevance to Skeletal Diseases	35628456	TRUE	Osteoblast differentiation
Mef2c(+)	Mef2c(+)	cluster4	Mef2c regulates bone mass through Sost-dependent and -independent mechanisms	38042445	TRUE	Regulates bone mass
Xbp1(+)	Xbp1(+)	cluster4	The Role of XBP1 in bone metabolism	37795354	TRUE	Bone metabolism, Osteoblast differentiation
Runx2(+)	Runx2(+)	cluster4	Runx2, an inducer of osteoblast and chondrocyte differentiation	29356961	TRUE	Osteoblast differentiation
Foxo3(+)	Foxo3(+)	cluster4	The Roles of FoxO Transcription Factors in Regulation of Bone Cells Function	31973091	TRUE	Osteoblast differentiation
Dlx3(+)	Dlx3(+)	cluster4	Estrogen Receptor α Regulates Dlx3-Mediated Osteoblast Differentiation	26674964	TRUE	Osteoblast differentiation
Dlx5(+)	Dlx5(+)	cluster4	Dlx5, a positive regulator of osteoblastogenesis, is essential for osteoblast-osteoclast coupling	18669617	TRUE	Osteoblast differentiation, osteoblast-osteoclast coupling
Hoxb2(+)	Hoxb2(+)	cluster4	Targeted disruption of the Hoxb-2 locus in mice interferes with expression of Hoxb-1 and Hoxb-4	9012503	TRUE	Preventing sternal defects
Tcf7(+)	Tcf7(+)	cluster4	Bergamottin promotes osteoblast differentiation and bone formation via activating the Wnt/β-catenin signaling pathway	35188515	TRUE	Osteoblast differentiation
Msx2(+)	Msx2(+)	cluster1	Reciprocal roles of MSX2 in regulation of osteoblast and adipocyte differentiatin	15175325	TRUE	Osteoblast differnetiation
Prrx2(+)	Prrx2(+)	cluster1	Prx1 and Prx2 in skeletogenesis: roles in the craniofacial region, inner ear and limbs	9729491	TRUE	Bone development
Foxp2(+)	Foxp2(+)	cluster1	Foxp1/2/4 regulate endochondral ossification as a suppresser complex	25527076	TRUE	Osteoblast differentiation
En1(+)	En1(+)	cluster1	The homeoprotein engrailed 1 has pleiotropic functions in calvarial intramembranous bone formation and remodeling	16319118	TRUE	Calvarial intramembranous bone formation and remodeling
Zic1(+)	Zic1(+)	cluster1	Zic1 transcription factor in bone: neural developmental protein regulates mechanotransduction in osteocytes	20354137	TRUE	Mechanotransduction in osteocytes
Tbx15(+)	Tbx15(+)	cluster1	The T-box transcription factor Tbx15 is required for skeletal development	15652702	TRUE	Bone development
Osr2(+)	Osr2(+)	cluster1	Zinc-finger transcription factor odd-skipped related 2 is one of the regulators in osteoblast proliferation and bone formation	17547533	TRUE	osteoblast proliferation
Twist1(+)	Twist1(+)	cluster1	A twist code determines the onset of osteoblast differentiation	15030764	TRUE	onset of osteoblast differentiation
Hoxa11(+)	Hoxa11(+)	cluster1	Hox11 expressing regional skeletal stem cells are progenitors for osteoblasts, chondrocytes and adipocytes throughout life	31320650	TRUE	Markers of osteoprogenitor cells
Hdac2(+)	Hdac2(+)	cluster1	MicroRNA-455-3p promotes osteoblast differentiation via targeting HDAC2	36070969	TRUE	Osteoblast differentiation
Sox11(+)	Sox11(+)	cluster1	SOXC are critical regulators of adult bone mass	38580651	TRUE	Bone development
Trp53(+)	Trp53(+)	cluster1	P53 regulation of osteoblast differentiation is mediated through specific microRNAs	33553686	TRUE	Osteoblast differentiation
Smarca4(+)	Smarca4(+)	cluster1	SMARCA4 mutation causes human otosclerosis and a similar phenotype in mice	37399313	TRUE	Osteoblast differentiation
Ybx1(+)	Ybx1(+)	cluster1	YBX1 Promotes MSC Osteogenic Differentiation by Activating the PI3K/AKT Pathway	35929633	TRUE	Osteoblast differentiation
Hdac1(+)	Hdac1(+)	cluster1	EZH2 or HDAC1 Inhibition Reverses Multiple Myeloma-Induced Epigenetic Suppression of Osteoblast Differentiation	28119431	TRUE	Osteoblast differentiation
Nr1d1(+)	Nr1d1(+)	cluster7	Rev-erbα Negatively Regulates Osteoclast and Osteoblast Differentiation through p38 MAPK Signaling Pathway	31896234	TRUE	Osteoblast differentiation
Rel(+)	Rel(+)	cluster7	Multiple Hemopoietic Defects and Lymphoid Hyperplasia in Mice Lacking the Transcriptional Activation Domain of the c-Rel Protein	9529314	TRUE	Bone development
Etv5(+)	Etv5(+)	cluster5	Preaxial polydactyly: interactions among ETV, TWIST1 and HAND2 control anterior-posterior patterning of the limb	20826535	TRUE	Limb development
Rarb(+)	Rarb(+)	cluster6	Retinoic acid receptors are required for skeletal growth, matrix homeostasis and growth plate function in postnatal mouse	19389355	TRUE	Bone development
Mafb(+)	Mafb(+)	cluster8	Denosumab Treatment Does Not Halt Progression of Bone Lesions in Multicentric Carpotarsal Osteolysis Syndrome	37197321	TRUE	Osteoblast differentiation
Nfkb1(+)	Nfkb1(+)	cluster8	Disruption of NF-κB1 prevents bone loss caused by mechanical unloading	23322687	TRUE	Bone density
Jdp2(+)	Jdp2(+)	cluster8	The Transcription Factor T-box 3 Regulates Colony-stimulating Factor 1-dependent Jun Dimerization Protein 2 Expression and Plays an Important Role in Osteoclastogenesis	24394418	TRUE	Bone density
Pole3(+)	Pole3(+)	cluster2	Lymphocyte-Specific Function of the DNA Polymerase Epsilon Subunit Pole3 Revealed by Neomorphic Alleles	32553171	TRUE	Bone development
Tbx2(+)	Tbx2(+)	cluster4	The T-box transcription factor Tbx2: Its role in development and possible implication in cancer	19960541	TRUE	Bone development
Mafk(+)	Mafk(+)	cluster7
Zfp93(+)	Zfp93(+)	cluster5
Snai3(+)	Snai3(+)	cluster5
Zbtb7a(+)	Zbtb7a(+)	cluster5
Ubtf(+)	Ubtf(+)	cluster6
Vezf1(+)	Vezf1(+)	cluster6
Suz12(+)	Suz12(+)	cluster6
Zfp963(+)	Zfp963(+)	cluster8
Mxd4(+)	Mxd4(+)	cluster8
Tal1(+)	Tal1(+)	cluster8
Mylk(+)	Mylk(+)	cluster8
Nr1h3(+)	Nr1h3(+)	cluster8
Stat2(+)	Stat2(+)	cluster8
Zfp317(+)	Zfp317(+)	cluster10
Zfp768(+)	Zfp768(+)	cluster10
Zmiz1(+)	Zmiz1(+)	cluster10
Heyl(+)	Heyl(+)	cluster10
Zfp449(+)	Zfp449(+)	cluster10
Zscan26(+)	Zscan26(+)	cluster10
Zfp592(+)	Zfp592(+)	cluster10
Tef(+)	Tef(+)	cluster10
Zfp369(+)	Zfp369(+)	cluster10
Xrcc4(+)	Xrcc4(+)	cluster10
Rora(+)	Rora(+)	cluster10
Zfp433(+)	Zfp433(+)	cluster10
Nfia(+)	Nfia(+)	cluster9
Zfp148(+)	Zfp148(+)	cluster9
Zfp24(+)	Zfp24(+)	cluster9
Zfp322a(+)	Zfp322a(+)	cluster9
Zfp266(+)	Zfp266(+)	cluster9
Zxdc(+)	Zxdc(+)	cluster9
Zfp112(+)	Zfp112(+)	cluster9
Zfp143(+)	Zfp143(+)	cluster9
Nfyb(+)	Nfyb(+)	cluster9
Rorc(+)	Rorc(+)	cluster2
Mef2d(+)	Mef2d(+)	cluster2
Thrb(+)	Thrb(+)	cluster2
Srebf2(+)	Srebf2(+)	cluster2
Tfdp2(+)	Tfdp2(+)	cluster2
Max(+)	Max(+)	cluster3
Npdc1(+)	Npdc1(+)	cluster3
Sox7(+)	Sox7(+)	cluster3
Nfatc4(+)	Nfatc4(+)	cluster1
Smc3(+)	Smc3(+)	cluster1
Sox21(+)	Sox21(+)	cluster1
Sp5(+)	Sp5(+)	cluster1
Rxrg(+)	Rxrg(+)	cluster1
Meis1(+)	Meis1(+)	cluster1
Rad21(+)	Rad21(+)	cluster1
Hmgb3(+)	Hmgb3(+)	cluster1
Tead2(+)	Tead2(+)	cluster1
Mycn(+)	Mycn(+)	cluster1
Sap30(+)	Sap30(+)	cluster1
Psmd12(+)	Psmd12(+)	cluster1
