# Supplementary material for: Trajectory-centric framework TrajAtlas reveals multi-scale differentiation heterogeneity among cells, genes, and gene modules in osteogenesis
Source: PLoS Genet. 2024 Oct 22;20(10):e1011319. doi: 10.1371/journal.pgen.1011319 (PMC11530032; doi:10.1371/journal.pgen.1011319)
Supplement: S6 Table — (CSV) [file pgen.1011319.s031.csv]

## Description
## variable2000 : Top 2000 highly variable genes in Differentiation Atlas.
## randomForestImportance : Association betweeb gene expression with differentiation learned by randomforest
## heatmapGeneCluster: Gene cluster grouped by K-means in Supplementary Figure 13a.
## gwasTrait: GWAS summary statistics mostly were downloaded from[ GWAS Catalog](https://www.ebi.ac.uk/gwas/). We used the following data: [EFO_0007620 ](https://www.ebi.ac.uk/gwas/efotraits/EFO_0007620): volumetric bone mineral density [EFO_0003882](https://www.ebi.ac.uk/gwas/efotraits/EFO_0003882): osteoporosis [EFO_0003923]([GWAS Catalog](https://www.ebi.ac.uk/gwas/efotraits/EFO_0003923)):bone…
## archs_osteoblast,archs_K562,archs_stromal : Data mined from [archs](https://maayanlab.cloud/archs4/download.html). We download mouse osteoblast, stromal cells and K562 cell line, and calculate mean expression.
## nc_known_gene : Genes was obtained from 2021 Nature Communications [Systems genetics in diversity outbred mice inform BMD GWAS and identify determinants of bone strength](https://www.ncbi.nlm.nih.gov/pmc/articles/PMC8184749/). The author constructed a list of bone genes using GO terms and the Mouse Genome Informatics (MGI) database.
## ncBAN : Genes was obtained from 2021 Nature Communications [Systems genetics in diversity outbred mice inform BMD GWAS and identify determinants of bone strength](https://www.ncbi.nlm.nih.gov/pmc/articles/PMC8184749/). BANs were defined as genes connected in our Bayesian networks with more genes in the “known bone gene” list than would be expected by chance
## phylobone : Gene was obtained from 2023 [Phylobone: A comprehensive database of bone extracellular matrix proteins in human and model organisms](https://www.biorxiv.org/content/10.1101/2023.03.28.534628v2)
## youltenSignature : Signature genes during osteocyte differentiation collected in paper Osteocyte transcriptome mapping identifies a molecular landscape controlling skeletal homeostasis and susceptibility to skeletal disease
## human_skeletal_disorder_youlten : genes assoiciated with skeletal disorders, which is collected in paper Osteocyte transcriptome mapping identifies a molecular landscape controlling skeletal homeostasis and susceptibility to skeletal disease
## Level 2-7 annotation : Marker genes in our Multi-level tree-base annotation system.
gene	variable2000	randomForestImportance	heatmapGeneCluster	gwasTrait	archs_osteoblast	archs_K562	archs_stromal	nc_known_gene	ncBAN	phylobone	youltenSignature	human_skeletal_disorder_youlten	level7_annotation	level6_annotation	level5_annotation	level4_annotation	level3_annotation	level2_annotation
0610009B22Rik	NA	NA	NA	NA	NA	NA	NA	NA	NA	NA	NA	SED tarda, X-linked (SED-XL)	NA	NA	NA	NA	NA	NA
1110004F10Rik	FALSE	NA	NA	eBMD_natGentic2018	NA	NA	NA	NA	NA	NA	NA	NA	NA	NA	NA	NA	NA	NA
1190002N15Rik	TRUE	3.55E-05	GC_11	NA	NA	NA	NA	NA	NA	NA	NA	NA	NA	NA	NA	NA	NA	NA
1200007C13Rik	TRUE	6.17E-06	GC_7	NA	NA	NA	NA	NA	NA	NA	NA	NA	NA	NA	NA	NA	NA	NA
1500009L16Rik	TRUE	3.87E-05	GC_6	NA	NA	NA	NA	TRUE	NA	NA	NA	NA	Kng2.Esm1.Y.Adipoq.Lepr+ BMSC,Serpina3g.Esm1.Y.Adipoq.Lepr+ BMSC,Esm1.Gdpd2.Y.Adipoq.Lepr+ BMSC	Esm1.Y.Adipoq.Lepr+ BMSC	Y.Adipoq.Lepr+ BMSC	Adipoq.Lepr+ BMSC	Lepr+ BMSC	Lepr+ BMSC
1500015O10Rik	TRUE	0.000367521	GC_1	NA	NA	NA	NA	NA	NA	NA	NA	NA	Cytl1.Y.Omd.Prg4.CPC,Cilp2.Y.Omd.Prg4.CPC,Cilp.Y.Omd.Prg4.CPC,Chad.Y.Omd.Prg4.CPC,Pcp4l1.Y.Cilp.Prg4.CPC,Myoc.Y.Cilp.Prg4.CPC,Chrdl2.Y.Cilp.Prg4.CPC,Nppc.Y.Y.Y.Meninges,Lypd2.Y.Y.Y.Meninges,Y.Y.Nppc.Aspn.Fibro,Y.Slurp1.Anxa8.Aspn.Fibro,Y.Tesc.Y.Slurp1.Fibro,Y.Alas2.Crispld1.Ucma.CPC,Y.Lbhd2.Crispld1.Ucma.CPC	Y.Y.Y.Meninges,Y.Nppc.Aspn.Fibro,Slurp1.Anxa8.Aspn.Fibro,Tesc.Y.Slurp1.Fibro,Alas2.Crispld1.Ucma.CPC,Lbhd2.Crispld1.Ucma.CPC,Y.Omd.Prg4.CPC,Y.Cilp.Prg4.CPC	Y.Y.Meninges,Nppc.Aspn.Fibro,Anxa8.Aspn.Fibro,Y.Slurp1.Fibro,Omd.Prg4.CPC,Cilp.Prg4.CPC	Aspn.Fibro,Slurp1.Fibro,Prg4.CPC,Y.Meninges	Fibro,CPC,Meninges	Fibroblast,Chondro
1700010H22Rik	NA	NA	NA	NA	NA	NA	NA	NA	NA	NA	TRUE	NA	Y.Y.Y.Lipc.HC	Y.Y.Lipc.HC	Y.Lipc.HC	Lipc.HC	NA	NA
1700023F06Rik	NA	NA	NA	NA	NA	NA	NA	NA	TRUE	NA	NA	NA	NA	NA	NA	NA	NA	NA
1700026D08Rik	NA	NA	NA	NA	NA	NA	NA	NA	NA	NA	TRUE	NA	NA	NA	NA	NA	NA	NA
1700051A21Rik	NA	NA	NA	NA	NA	NA	NA	NA	TRUE	NA	NA	NA	NA	NA	NA	NA	NA	NA
1700058P15Rik	NA	NA	NA	NA	NA	NA	NA	NA	TRUE	NA	NA	NA	NA	NA	NA	NA	NA	NA
1700086L19Rik	TRUE	0.000129839	GC_1	NA	NA	NA	NA	NA	NA	NA	NA	NA	NA	NA	NA	NA	NA	NA
1700092E16Rik	NA	NA	NA	NA	NA	NA	NA	NA	TRUE	NA	NA	NA	NA	NA	NA	NA	NA	NA
1810010H24Rik	NA	NA	NA	NA	NA	NA	NA	NA	NA	NA	TRUE	NA	NA	NA	NA	NA	NA	NA
1810011O10Rik	TRUE	3.41E-05	GC_2	NA	NA	NA	NA	NA	NA	NA	TRUE	NA	Y.Y.Pln.Y.Pericyte,Y.Y.Vcan+ MP BMSC,Ptgs2.Spon2.Anxa8.Aspn.Fibro,Ocm.Ffar4.Y.Pde11a.HC	Y.Vcan+ MP BMSC,Ffar4.Y.Pde11a.HC,Y.Pln.Y.Pericyte	Pln.Y.Pericyte,Vcan+ MP BMSC	Otos.Pre-ob	NA	NA
1810041L15Rik	TRUE	5.48E-06	GC_4	NA	NA	NA	NA	NA	NA	NA	TRUE	NA	Wfdc21.Y.Y.Sfrp4.Late.MSC,Adamdec1.Y.Y.Sfrp4.Late.MSC,Clec1a.Y.Y.Sfrp4.Late.MSC	Y.Y.Sfrp4.Late.MSC	Y.Sfrp4.Late.MSC	Sfrp4.Late.MSC	NA	NA
1810043G02Rik	NA	NA	NA	NA	NA	NA	NA	NA	NA	NA	NA	Asphyxiating thoracic dysplasia (ATD; Jeune),Axial spondylometaphyseal dysplasia	NA	NA	NA	NA	NA	NA
1810062G17Rik	NA	NA	NA	NA	NA	NA	NA	NA	TRUE	NA	TRUE	NA	NA	NA	NA	NA	NA	NA
2010001A14Rik	FALSE	NA	NA	NA	NA	NA	NA	NA	TRUE	NA	NA	NA	NA	NA	NA	NA	NA	NA
2010110K18Rik	NA	NA	NA	NA	NA	NA	NA	NA	TRUE	NA	NA	NA	NA	NA	NA	NA	NA	NA
2010111I01Rik	TRUE	5.31E-05	GC_10	NA	NA	NA	NA	NA	NA	NA	NA	NA	NA	NA	NA	NA	NA	NA
2010300C02Rik	NA	NA	NA	NA	NA	NA	NA	NA	TRUE	NA	TRUE	NA	NA	NA	NA	NA	NA	NA
2200002D01Rik	TRUE	8.57E-06	GC_2	NA	NA	NA	NA	NA	NA	NA	NA	NA	Y.Pla2g10.Y.Pde11a.HC,Ocm.Ffar4.Y.Pde11a.HC,Pla2g10.Ffar4.Y.Pde11a.HC,Y.Y.Y.Ffar4+ HC	Pla2g10.Y.Pde11a.HC,Ffar4.Y.Pde11a.HC,Y.Y.Ffar4+ HC	Y.Pde11a.HC,Y.Ffar4+ HC	Pde11a.HC,Ffar4+ HC	HC	NA
2210016F16Rik	FALSE	NA	NA	eBMD_natGentic2018	NA	NA	NA	NA	NA	NA	NA	NA	NA	NA	NA	NA	NA	NA
2210039B01Rik	NA	NA	NA	NA	NA	NA	NA	NA	TRUE	NA	NA	NA	NA	NA	NA	NA	NA	NA
2210406H18Rik	NA	NA	NA	NA	NA	NA	NA	NA	TRUE	NA	NA	NA	NA	NA	NA	NA	NA	NA
2210408I21Rik	NA	NA	NA	NA	NA	NA	NA	TRUE	NA	NA	NA	NA	NA	NA	NA	NA	NA	NA
2310069G16Rik	NA	NA	NA	NA	NA	NA	NA	NA	NA	NA	TRUE	NA	NA	NA	NA	NA	NA	NA
2510009E07Rik	NA	NA	NA	NA	NA	NA	NA	NA	NA	NA	TRUE	NA	NA	NA	NA	NA	NA	NA
2610027K06Rik	FALSE	NA	NA	NA	NA	NA	NA	NA	TRUE	NA	NA	NA	NA	NA	NA	NA	NA	NA
2610034B18Rik	NA	NA	NA	NA	NA	NA	NA	NA	NA	NA	TRUE	NA	NA	NA	NA	NA	NA	NA
2610203C20Rik	NA	NA	NA	NA	NA	NA	NA	NA	NA	NA	TRUE	NA	NA	NA	NA	NA	NA	NA
2610307P16Rik	FALSE	NA	NA	NA	NA	NA	NA	NA	NA	NA	TRUE	NA	NA	NA	NA	NA	NA	NA
2700049A03Rik	NA	NA	NA	NA	NA	NA	NA	NA	NA	NA	NA	Asphyxiating thoracic dysplasia (ATD; Jeune)	NA	NA	NA	NA	NA	NA
2810001G20Rik	TRUE	2.39E-05	GC_1	NA	NA	NA	NA	NA	NA	NA	NA	NA	Y.Serpina1a+ Chondro	Serpina1a+ Chondro	NA	NA	NA	NA
2810410L24Rik	NA	NA	NA	NA	NA	NA	NA	NA	NA	NA	TRUE	NA	NA	NA	NA	NA	NA	NA
2810417H13Rik	TRUE	0.000105922	GC_9	NA	NA	NA	NA	NA	NA	NA	NA	NA	Y.Matn4.Mecom.Y.Hmmr+ CPC,Y.Matn1.Mecom.Y.Hmmr+ CPC,Y.Y.Hist1h2ap.Y.Hmmr+ CPC,Tcf7.Dmp1.Birc5.Dapk2.Pre-ob,Y.Tnn.Birc5.Dapk2.Pre-ob,Kera.Hmga2.Y.Pclaf.Early.MSC,Y.Fitm1.Y.Pclaf.Early.MSC,Hoxd13.Cenpf.Y.Pclaf.Early.MSC,Y.Agtr2.Y.Pclaf.Early.MSC,Y.Y.Y.Hoxa13.Early.MSC	Fitm1.Y.Pclaf.Early.MSC,Agtr2.Y.Pclaf.Early.MSC,Y.Y.Hoxa13.Early.MSC,Dmp1.Birc5.Dapk2.Pre-ob,Matn4.Mecom.Y.Hmmr+ CPC,Matn1.Mecom.Y.Hmmr+ CPC,Tnn.Birc5.Dapk2.Pre-ob,Y.Hist1h2ap.Y.Hmmr+ CPC	Y.Pclaf.Early.MSC,Y.Hoxa13.Early.MSC,Mecom.Y.Hmmr+ CPC,Hist1h2ap.Y.Hmmr+ CPC,Birc5.Dapk2.Pre-ob	Y.Hmmr+ CPC,Pclaf.Early.MSC,Hoxa13.Early.MSC	Hmmr+ CPC,Early.MSC	NA
2810474O19Rik	TRUE	7.26E-05	GC_2	NA	NA	NA	NA	NA	NA	NA	NA	NA	NA	NA	NA	NA	NA	NA
2900005J15Rik	NA	NA	NA	NA	NA	NA	NA	NA	TRUE	NA	NA	NA	NA	NA	NA	NA	NA	NA
2900026A02Rik	FALSE	NA	NA	eBMD_natGentic2018	NA	NA	NA	NA	NA	NA	TRUE	NA	Y.Y.Pln.Y.Pericyte	Y.Pln.Y.Pericyte	Pln.Y.Pericyte	NA	NA	NA
3010001F23Rik	NA	NA	NA	NA	NA	NA	NA	NA	NA	NA	TRUE	NA	NA	NA	NA	NA	NA	NA
3110079O15Rik	TRUE	0.000205757	GC_1	NA	NA	NA	NA	NA	NA	NA	NA	NA	Y.Y.C1qtnf3.Ucma.CPC,Cytl1.Y.Omd.Prg4.CPC,Cilp2.Y.Omd.Prg4.CPC,Chad.Y.Omd.Prg4.CPC,Y.Serpina1a+ Chondro,Pla2g10.Serpina1b.Y.Il17b.Mature Chondro,Serpina1c.Serpina1b.Y.Il17b.Mature Chondro,C1qtnf3.Serpina1d.Y.Il17b.Mature Chondro,R3hdml.Serpina1d.Y.Il17b.Mature Chondro,Serpina1a.C1qtnf3.Y.Il17b.Mature Chondro,Syt8.C1qtnf3.Y.Il17b.Mature Chondro,Panx3.C1qtnf3.Y.Il17b.Mature Chondro,Y.Ihh.Y.Il17b.Ma…	Y.Y.Ffar4+ HC,Y.Y.A2m+ Chondro,Pcp4.Crispld1.Ucma.CPC,Alas2.Crispld1.Ucma.CPC,Lbhd2.Crispld1.Ucma.CPC,Y.C1qtnf3.Ucma.CPC,Y.Omd.Prg4.CPC,Serpina1a+ Chondro,Serpina1b.Y.Il17b.Mature Chondro,Serpina1d.Y.Il17b.Mature Chondro,C1qtnf3.Y.Il17b.Mature Chondro,Ihh.Y.Il17b.Mature Chondro,Panx3.Y.Il17b.Mature Chondro,Y.Y.Ihh.Mature Chondro,Y.Il17b.Y.Hmmr+ CPC,Y.Hist1h2ap.Y.Hmmr+ CPC	Y.Ffar4+ HC,Y.A2m+ Chondro,Crispld1.Ucma.CPC,C1qtnf3.Ucma.CPC,Omd.Prg4.CPC,Y.Il17b.Mature Chondro,Y.Ihh.Mature Chondro,Il17b.Y.Hmmr+ CPC,Hist1h2ap.Y.Hmmr+ CPC	Ffar4+ HC,A2m+ Chondro,Ucma.CPC,Prg4.CPC,Il17b.Mature Chondro,Ihh.Mature Chondro,Y.Hmmr+ CPC	CPC,Mature Chondro,Hmmr+ CPC	Chondro
3222401L13Rik	TRUE	8.64E-06	GC_2	NA	NA	NA	NA	NA	NA	NA	NA	NA	NA	NA	NA	NA	NA	NA
3632451O06Rik	NA	NA	NA	NA	NA	NA	NA	NA	NA	NA	TRUE	NA	Y.Y.Y.A2m+ Chondro,Y.Lbhd2.Crispld1.Ucma.CPC	Y.Y.A2m+ Chondro,Lbhd2.Crispld1.Ucma.CPC	Y.A2m+ Chondro	A2m+ Chondro	NA	NA
3830403N18Rik	TRUE	1.64E-05	GC_10	NA	NA	NA	NA	NA	NA	NA	NA	NA	NA	NA	NA	NA	NA	NA
4632428C04Rik	NA	NA	NA	NA	NA	NA	NA	NA	NA	NA	TRUE	NA	NA	NA	NA	NA	NA	NA
4732491K20Rik	NA	NA	NA	NA	NA	NA	NA	NA	NA	NA	TRUE	NA	NA	NA	NA	NA	NA	NA
4833422C13Rik	NA	NA	NA	NA	NA	NA	NA	NA	NA	NA	TRUE	NA	Mmp13.Dmp1.Angpt4.Dapk2.Pre-ob,Col13a1.Dmp1.Angpt4.Dapk2.Pre-ob,Mmp9.Dmp1.Angpt4.Dapk2.Pre-ob,Y.Y.Vcan+ MP BMSC	Y.Vcan+ MP BMSC,Dmp1.Angpt4.Dapk2.Pre-ob	Angpt4.Dapk2.Pre-ob,Vcan+ MP BMSC	Otos.Pre-ob	NA	NA
4921504E06Rik	FALSE	NA	NA	eBMD_natGentic2018	NA	NA	NA	NA	NA	NA	NA	NA	NA	NA	NA	NA	NA	NA
4930402H24Rik	NA	NA	NA	NA	NA	NA	NA	NA	TRUE	NA	NA	NA	NA	NA	NA	NA	NA	NA
4930417O22Rik	NA	NA	NA	NA	NA	NA	NA	NA	TRUE	NA	NA	NA	NA	NA	NA	NA	NA	NA
4930430E12Rik	NA	NA	NA	NA	NA	NA	NA	NA	TRUE	NA	NA	NA	NA	NA	NA	NA	NA	NA
4930447C04Rik	FALSE	NA	NA	eBMD_natGentic2018	NA	NA	NA	NA	NA	NA	NA	NA	NA	NA	NA	NA	NA	NA
4930505A04Rik	FALSE	NA	NA	eBMD_natGentic2018	NA	NA	NA	NA	NA	NA	NA	NA	NA	NA	NA	NA	NA	NA
4930516B21Rik	NA	NA	NA	NA	NA	NA	NA	NA	TRUE	NA	NA	NA	NA	NA	NA	NA	NA	NA
4930523C07Rik	TRUE	0.000118056	GC_1	NA	NA	NA	NA	NA	NA	NA	NA	NA	Cilp.Y.Omd.Prg4.CPC,Pcp4l1.Y.Cilp.Prg4.CPC,Myoc.Y.Cilp.Prg4.CPC,Chrdl2.Y.Cilp.Prg4.CPC,Serpina1c.Serpina1b.Y.Il17b.Mature Chondro,Y.Y.Y.Ihh.Mature Chondro,Y.Y.Y.Aldh1a3+ HC,Y.Slurp1.Anxa8.Aspn.Fibro,Y.Clec3b.Y.Slurp1.Fibro,Y.Tesc.Y.Slurp1.Fibro,Y.Y.Y.A2m+ Chondro	Slurp1.Anxa8.Aspn.Fibro,Clec3b.Y.Slurp1.Fibro,Tesc.Y.Slurp1.Fibro,Y.Y.A2m+ Chondro,Y.Cilp.Prg4.CPC,Y.Y.Ihh.Mature Chondro,Y.Y.Aldh1a3+ HC	Y.Slurp1.Fibro,Y.A2m+ Chondro,Cilp.Prg4.CPC,Y.Ihh.Mature Chondro,Y.Aldh1a3+ HC	Slurp1.Fibro,A2m+ Chondro,Prg4.CPC,Ihh.Mature Chondro,Aldh1a3+ HC	CPC,Mature Chondro,Tex14+ HC	Chondro
4930556I23Rik	NA	NA	NA	NA	NA	NA	NA	NA	TRUE	NA	NA	NA	NA	NA	NA	NA	NA	NA
4930556M19Rik	NA	NA	NA	NA	NA	NA	NA	NA	NA	NA	TRUE	NA	NA	NA	NA	NA	NA	NA
4930578C19Rik	NA	NA	NA	NA	NA	NA	NA	NA	NA	NA	TRUE	NA	NA	NA	NA	NA	NA	NA
4931428F04Rik	FALSE	NA	NA	eBMD_natGentic2018	NA	NA	NA	NA	NA	NA	NA	NA	NA	NA	NA	NA	NA	NA
4932441J04Rik	FALSE	NA	NA	NA	NA	NA	NA	NA	NA	NA	TRUE	NA	NA	NA	NA	NA	NA	NA
4933400C23Rik	NA	NA	NA	NA	NA	NA	NA	NA	TRUE	NA	NA	NA	NA	NA	NA	NA	NA	NA
4933412E12Rik	NA	NA	NA	NA	NA	NA	NA	NA	TRUE	NA	NA	NA	NA	NA	NA	NA	NA	NA
4933427D14Rik	NA	NA	NA	NA	NA	NA	NA	NA	NA	NA	NA	Asphyxiating thoracic dysplasia (ATD; Jeune)	NA	NA	NA	NA	NA	NA
4933432I09Rik	NA	NA	NA	NA	NA	NA	NA	NA	TRUE	NA	NA	NA	NA	NA	NA	NA	NA	NA
5930412G12Rik	TRUE	8.94E-06	GC_8	NA	NA	NA	NA	NA	NA	NA	NA	NA	NA	NA	NA	NA	NA	NA
6330403K07Rik	TRUE	0.000126892	GC_3	NA	NA	NA	NA	NA	NA	NA	NA	NA	Y.Y.Y.Y.Cyp26a1.Chondro	Y.Y.Y.Cyp26a1.Chondro	Y.Y.Cyp26a1.Chondro	Y.Cyp26a1.Chondro	Cyp26a1.Chondro	NA
6430573F11Rik	NA	NA	NA	NA	NA	NA	NA	NA	NA	NA	TRUE	NA	Y.Y.Y.Lipc.HC	Y.Y.Lipc.HC	Y.Lipc.HC	Lipc.HC	NA	NA
6430584L05Rik	NA	NA	NA	NA	NA	NA	NA	NA	TRUE	NA	NA	NA	NA	NA	NA	NA	NA	NA
6530413G14Rik	NA	NA	NA	NA	NA	NA	NA	NA	TRUE	NA	NA	NA	NA	NA	NA	NA	NA	NA
8430408G22Rik	TRUE	3.06E-06	GC_2	NA	NA	NA	NA	NA	NA	NA	NA	NA	Ocm.Ffar4.Y.Pde11a.HC,Krt18.Ffar4.Y.Pde11a.HC	Ffar4.Y.Pde11a.HC	NA	NA	NA	NA
9130019P16Rik	FALSE	NA	NA	NA	NA	NA	NA	NA	TRUE	NA	TRUE	NA	NA	NA	NA	NA	NA	NA
9130024F11Rik	FALSE	NA	NA	NA	NA	NA	NA	NA	NA	NA	TRUE	NA	Bglap2.Y.Y.Bglap3.Y.Y.Ob	NA	NA	NA	NA	NA
9230112J17Rik	NA	NA	NA	NA	NA	NA	NA	NA	TRUE	NA	NA	NA	NA	NA	NA	NA	NA	NA
9330102E08Rik	NA	NA	NA	NA	NA	NA	NA	NA	TRUE	NA	NA	NA	NA	NA	NA	NA	NA	NA
9330151L19Rik	NA	NA	NA	NA	NA	NA	NA	NA	TRUE	NA	NA	NA	NA	NA	NA	NA	NA	NA
9330154J02Rik	NA	NA	NA	NA	NA	NA	NA	NA	TRUE	NA	TRUE	NA	NA	NA	NA	NA	NA	NA
9330159N05Rik	NA	NA	NA	NA	NA	NA	NA	NA	NA	NA	TRUE	NA	NA	NA	NA	NA	NA	NA
9330171B17Rik	NA	NA	NA	NA	NA	NA	NA	NA	TRUE	NA	NA	NA	NA	NA	NA	NA	NA	NA
9430053O09Rik	FALSE	NA	NA	NA	NA	NA	NA	NA	TRUE	NA	NA	NA	NA	NA	NA	NA	NA	NA
9430064I24Rik	NA	NA	NA	NA	NA	NA	NA	NA	TRUE	NA	NA	NA	NA	NA	NA	NA	NA	NA
9530003J23Rik	NA	NA	NA	NA	NA	NA	NA	NA	NA	TRUE	NA	NA	NA	NA	NA	NA	NA	NA
9530026P05Rik	FALSE	NA	NA	NA	NA	NA	NA	NA	NA	NA	TRUE	NA	NA	NA	NA	NA	NA	NA
A230065H16Rik	TRUE	0.0001285	GC_12	NA	NA	NA	NA	NA	NA	NA	NA	NA	Cytl1.Y.Omd.Prg4.CPC,Cilp2.Y.Omd.Prg4.CPC,Cilp.Y.Omd.Prg4.CPC,Myoc.Y.Cilp.Prg4.CPC,R3hdml.Serpina1d.Y.Il17b.Mature Chondro,Y.Matn4.Mecom.Y.Hmmr+ CPC,Y.Matn1.Mecom.Y.Hmmr+ CPC	Y.Omd.Prg4.CPC,Matn4.Mecom.Y.Hmmr+ CPC,Matn1.Mecom.Y.Hmmr+ CPC	Omd.Prg4.CPC,Mecom.Y.Hmmr+ CPC	Prg4.CPC	CPC	Chondro
A2m	TRUE	8.79E-06	GC_1	NA	NA	NA	NA	NA	NA	TRUE	NA	NA	Y.Y.Y.A2m+ Chondro,Y.Lbhd2.Crispld1.Ucma.CPC	Y.Y.A2m+ Chondro,Lbhd2.Crispld1.Ucma.CPC	Y.A2m+ Chondro	A2m+ Chondro	CPC	Chondro
A330069E16Rik	TRUE	6.97E-06	GC_10	NA	NA	NA	NA	NA	NA	NA	NA	NA	NA	NA	NA	NA	NA	NA
A430010J10Rik	NA	NA	NA	NA	8.399123694	4.495997999	216.0224816	NA	NA	NA	NA	NA	NA	NA	NA	NA	NA	NA
A630023A22Rik	NA	NA	NA	NA	NA	NA	NA	NA	TRUE	NA	NA	NA	NA	NA	NA	NA	NA	NA
A730090H04Rik	NA	NA	NA	NA	NA	NA	NA	NA	NA	NA	TRUE	NA	NA	NA	NA	NA	NA	NA
A830039N20Rik	NA	NA	NA	NA	NA	NA	NA	NA	NA	NA	TRUE	NA	NA	NA	NA	NA	NA	NA
A930001C03Rik	NA	NA	NA	NA	NA	NA	NA	NA	NA	NA	TRUE	NA	NA	NA	NA	NA	NA	NA
A930004D18Rik	FALSE	NA	NA	NA	NA	NA	NA	NA	TRUE	NA	NA	NA	NA	NA	NA	NA	NA	NA
A930015D03Rik	NA	NA	NA	NA	20.46911325	12.17333568	265.5605701	NA	NA	NA	NA	NA	NA	NA	NA	NA	NA	NA
A930017M01Rik	NA	NA	NA	NA	NA	NA	NA	NA	TRUE	NA	TRUE	NA	NA	NA	NA	NA	NA	NA
A930033H14Rik	FALSE	NA	NA	NA	NA	NA	NA	NA	NA	NA	TRUE	NA	Y.Y.Y.Aldh1a3+ HC	Y.Y.Aldh1a3+ HC	Y.Aldh1a3+ HC	Aldh1a3+ HC	Tex14+ HC	NA
AA465934	FALSE	NA	NA	NA	2.154053596	1.401772555	1099.931042	NA	NA	NA	NA	NA	NA	NA	NA	NA	NA	NA
AA986860	NA	NA	NA	NA	NA	NA	NA	NA	TRUE	NA	NA	NA	NA	NA	NA	NA	NA	NA
Aagab	FALSE	NA	NA	Total body bone mineral density	NA	NA	NA	NA	NA	NA	NA	NA	NA	NA	NA	NA	NA	NA
Aak1	NA	NA	NA	NA	103.6570385	46.3301103	51.61201178	NA	NA	NA	NA	NA	NA	NA	NA	NA	NA	NA
Aamp	NA	NA	NA	NA	100.0739403	62.91072879	77.46186153	NA	NA	NA	NA	NA	NA	NA	NA	NA	NA	NA
Aard	TRUE	6.27E-06	GC_4	NA	NA	NA	NA	NA	NA	NA	NA	NA	NA	NA	NA	NA	NA	NA
Aars	NA	NA	NA	NA	349.7878159	83.6021101	142.2259092	NA	NA	NA	NA	NA	NA	NA	NA	NA	NA	NA
AB124611	NA	NA	NA	NA	NA	NA	NA	NA	TRUE	NA	NA	NA	Wfdc21.Y.Y.Sfrp4.Late.MSC,Y.Mzb1.Y.Y.Low quality cell	Mzb1.Y.Y.Low quality cell	NA	NA	NA	NA
Abca1	TRUE	2.50E-05	GC_11	NA	113.5457109	65.84939326	89.56956628	NA	NA	NA	NA	NA	NA	NA	NA	NA	NA	NA
Abca2	NA	NA	NA	NA	NA	NA	NA	NA	TRUE	NA	NA	NA	NA	NA	NA	NA	NA	NA
Abca8a	TRUE	4.05E-05	GC_8	NA	3.676129093	150.3203018	96.35938593	NA	NA	NA	NA	NA	Adamdec1.Y.Y.Sfrp4.Late.MSC,Clec1a.Y.Y.Sfrp4.Late.MSC	Y.Y.Sfrp4.Late.MSC	Y.Sfrp4.Late.MSC	Sfrp4.Late.MSC	Lepr+ BMSC	Lepr+ BMSC
Abca9	TRUE	1.02E-05	NA	NA	NA	NA	NA	NA	NA	NA	NA	NA	NA	NA	NA	NA	NA	NA
Abcb4	NA	NA	NA	NA	NA	NA	NA	TRUE	NA	NA	NA	NA	Hist1h1b.Ctse.Y.Y.Low quality cell,Y.Rsad2.Y.Y.Low quality cell	Ctse.Y.Y.Low quality cell,Rsad2.Y.Y.Low quality cell	Y.Y.Low quality cell	Y.Low quality cell	Low quality cell	NA
Abcc1	NA	NA	NA	NA	110.5717425	42.06506229	51.8563501	NA	NA	NA	NA	NA	NA	NA	NA	NA	NA	NA
Abcc6	NA	NA	NA	NA	NA	NA	NA	TRUE	NA	NA	NA	NA	NA	NA	NA	NA	NA	NA
Abcc9	TRUE	2.40E-05	GC_9	NA	3.443201913	191.0027692	90.56562353	TRUE	NA	NA	NA	NA	Y.Il33.Ccl11.Y.Pericyte,Rgs5.Higd1b.Ccl11.Y.Pericyte,Myh11.Higd1b.Ccl11.Y.Pericyte,Mmp9.Dmp1.Angpt4.Dapk2.Pre-ob,Y.Kcnk2.Angpt4.Dapk2.Pre-ob,Y.Y.Vcan+ MP BMSC	Kcnk2.Angpt4.Dapk2.Pre-ob,Y.Vcan+ MP BMSC,Il33.Ccl11.Y.Pericyte,Higd1b.Ccl11.Y.Pericyte	Ccl11.Y.Pericyte,Angpt4.Dapk2.Pre-ob,Vcan+ MP BMSC	Y.Pericyte,Otos.Pre-ob	Pericyte	Pericyte
Abcd3	NA	NA	NA	NA	NA	NA	NA	TRUE	TRUE	NA	NA	NA	NA	NA	NA	NA	NA	NA
Abce1	NA	NA	NA	NA	193.6253088	72.94295871	85.18184692	NA	NA	NA	NA	NA	NA	NA	NA	NA	NA	NA
Abcf1	FALSE	NA	NA	NA	131.9858463	101.4411884	97.89854528	NA	NA	NA	NA	NA	NA	NA	NA	NA	NA	NA
Abhd11	NA	NA	NA	NA	NA	NA	NA	TRUE	NA	NA	NA	NA	NA	NA	NA	NA	NA	NA
Abhd2	TRUE	1.89E-05	GC_10	NA	NA	NA	NA	NA	NA	NA	NA	NA	NA	NA	NA	NA	NA	NA
Abhd8	NA	NA	NA	NA	NA	NA	NA	TRUE	TRUE	NA	NA	NA	NA	NA	NA	NA	NA	NA
Abi3bp	TRUE	7.36E-05	GC_3	NA	78.15672886	80.33911421	102.0912101	NA	NA	NA	TRUE	NA	Scg3.Sod3.Clec3b.Col6a6.Ly6a+ MSC,Cilp.Sod3.Clec3b.Col6a6.Ly6a+ MSC,Y.Y.Nppc.Aspn.Fibro,Y.Slurp1.Anxa8.Aspn.Fibro,Mmp3.Spon2.Anxa8.Aspn.Fibro,Thbs4.Y.Ptx4.Aspn.Fibro,Mstn.Y.Ptx4.Aspn.Fibro,Y.Clec3b.Y.Slurp1.Fibro,Y.Tesc.Y.Slurp1.Fibro	Sod3.Clec3b.Col6a6.Ly6a+ MSC,Y.Nppc.Aspn.Fibro,Slurp1.Anxa8.Aspn.Fibro,Spon2.Anxa8.Aspn.Fibro,Y.Ptx4.Aspn.Fibro,Clec3b.Y.Slurp1.Fibro,Tesc.Y.Slurp1.Fibro	Nppc.Aspn.Fibro,Anxa8.Aspn.Fibro,Ptx4.Aspn.Fibro,Y.Slurp1.Fibro	Aspn.Fibro,Slurp1.Fibro	Fibro	Fibroblast
Abl1	NA	NA	NA	NA	NA	NA	NA	TRUE	NA	NA	NA	NA	NA	NA	NA	NA	NA	NA
Ablim1	TRUE	1.21E-05	GC_2	NA	38.57732332	462.0701896	84.83792563	NA	NA	NA	NA	NA	Y.Mzb1.Y.Y.Low quality cell,Y.Rsad2.Y.Y.Low quality cell,Scg3.Sod3.Clec3b.Col6a6.Ly6a+ MSC,Cilp.Sod3.Clec3b.Col6a6.Ly6a+ MSC,Y.Slurp1.Y.Clic5.Ly6a+ MSC,Clec1a.Y.Y.Sfrp4.Late.MSC	Mzb1.Y.Y.Low quality cell,Rsad2.Y.Y.Low quality cell,Sod3.Clec3b.Col6a6.Ly6a+ MSC,Slurp1.Y.Clic5.Ly6a+ MSC	Y.Clic5.Ly6a+ MSC	Clic5.Ly6a+ MSC	NA	NA
Abo	FALSE	NA	NA	eBMD_natGentic2018	NA	NA	NA	NA	NA	NA	NA	NA	NA	NA	NA	NA	NA	NA
Abr	FALSE	NA	NA	eBMD_natGentic2018	NA	NA	NA	NA	TRUE	NA	NA	NA	NA	NA	NA	NA	NA	NA
Abra	NA	NA	NA	NA	0.25640664	318.537054	1.332482269	NA	NA	NA	NA	NA	NA	NA	NA	NA	NA	NA
Abraxas2	FALSE	NA	NA	Bone mineral content	NA	NA	NA	NA	NA	NA	NA	NA	NA	NA	NA	NA	NA	NA
AC149090	NA	NA	NA	NA	NA	NA	NA	NA	NA	NA	NA	SEMD, PISD type	NA	NA	NA	NA	NA	NA
Acaa2	NA	NA	NA	NA	25.84956925	168.8295557	43.61882953	NA	NA	NA	NA	NA	NA	NA	NA	NA	NA	NA
Acacb	FALSE	NA	NA	NA	3.747044178	221.429823	7.167982504	NA	NA	NA	NA	NA	NA	NA	NA	NA	NA	NA
Acadl	NA	NA	NA	NA	47.45940053	279.8998869	52.38331897	NA	NA	NA	NA	NA	NA	NA	NA	NA	NA	NA
Acadm	NA	NA	NA	NA	47.24942888	235.3683699	45.52631699	NA	NA	NA	NA	NA	NA	NA	NA	NA	NA	NA
Acadvl	NA	NA	NA	NA	64.4928231	259.177447	54.610522	NA	NA	NA	NA	NA	NA	NA	NA	NA	NA	NA
Acan	TRUE	0.000568932	GC_1	NA	NA	NA	NA	NA	TRUE	TRUE	TRUE	SED, Kimberley type,SEMD, Aggrecan type,Short stature and advanced bone age	Y.Y.C1qtnf3.Ucma.CPC,Pla2g10.Serpina1b.Y.Il17b.Mature Chondro,Serpina1c.Serpina1b.Y.Il17b.Mature Chondro,C1qtnf3.Serpina1d.Y.Il17b.Mature Chondro,R3hdml.Serpina1d.Y.Il17b.Mature Chondro,Serpina1a.C1qtnf3.Y.Il17b.Mature Chondro,Syt8.C1qtnf3.Y.Il17b.Mature Chondro,Panx3.C1qtnf3.Y.Il17b.Mature Chondro,Y.Ihh.Y.Il17b.Mature Chondro,Y.Panx3.Y.Il17b.Mature Chondro,Y.Y.Y.Ihh.Mature Chondro,Y.Y.Il17b.Y.Hm…	Pla2g10.Y.Pde11a.HC,Ffar4.Y.Pde11a.HC,Y.Y.Ffar4+ HC,Y.Y.A2m+ Chondro,Pcp4.Crispld1.Ucma.CPC,Alas2.Crispld1.Ucma.CPC,Lbhd2.Crispld1.Ucma.CPC,Y.C1qtnf3.Ucma.CPC,Serpina1b.Y.Il17b.Mature Chondro,Serpina1d.Y.Il17b.Mature Chondro,C1qtnf3.Y.Il17b.Mature Chondro,Ihh.Y.Il17b.Mature Chondro,Panx3.Y.Il17b.Mature Chondro,Y.Y.Ihh.Mature Chondro,Y.Il17b.Y.Hmmr+ CPC,Y.Hist1h2ap.Y.Hmmr+ CPC,Y.Y.Y.Col1a1.Chondro	Y.Pde11a.HC,Y.Ffar4+ HC,Y.A2m+ Chondro,C1qtnf3.Ucma.CPC,Y.Il17b.Mature Chondro,Y.Ihh.Mature Chondro,Il17b.Y.Hmmr+ CPC,Hist1h2ap.Y.Hmmr+ CPC,Y.Y.Col1a1.Chondro	Pde11a.HC,Ffar4+ HC,A2m+ Chondro,Ucma.CPC,Il17b.Mature Chondro,Ihh.Mature Chondro,Y.Hmmr+ CPC,Y.Col1a1.Chondro	HC,CPC,Mature Chondro,Hmmr+ CPC,Col1a1.Chondro	Chondro
Acap2	FALSE	NA	NA	NA	113.3532248	35.14974651	57.81664718	NA	TRUE	NA	NA	NA	NA	NA	NA	NA	NA	NA
Acat1	NA	NA	NA	NA	87.80820066	219.797597	69.83679957	NA	NA	NA	NA	NA	NA	NA	NA	NA	NA	NA
Acbd3	NA	NA	NA	NA	107.8651722	24.35465281	56.63752681	NA	NA	NA	NA	NA	NA	NA	NA	NA	NA	NA
Ace	TRUE	2.37E-05	GC_3	NA	8.971340934	105.82202	65.91844196	TRUE	TRUE	NA	NA	NA	Col13a1.Dmp1.Angpt4.Dapk2.Pre-ob,Scg3.Sod3.Clec3b.Col6a6.Ly6a+ MSC,Y.Mepe.Y.Pde11a.HC	Sod3.Clec3b.Col6a6.Ly6a+ MSC,Mepe.Y.Pde11a.HC	NA	NA	NA	NA
Ache	FALSE	NA	NA	eBMD_natGentic2018	NA	NA	NA	TRUE	NA	NA	NA	NA	NA	NA	NA	NA	NA	NA
Acin1	NA	NA	NA	NA	116.5190404	55.47326947	103.5498329	NA	NA	NA	NA	NA	NA	NA	NA	NA	NA	NA
Ackr1	NA	NA	NA	NA	NA	NA	NA	TRUE	NA	NA	NA	NA	Scg3.Sod3.Clec3b.Col6a6.Ly6a+ MSC	NA	NA	NA	NA	NA
Ackr3	TRUE	6.33E-05	GC_12	Total bone mineral density x gut microbiota (锘縢enus Dialister) interaction,Pediatric bone mineral content (hip),eBMD_natGentic2018	NA	NA	NA	NA	TRUE	NA	TRUE	NA	Chrdl2.Y.Cilp.Prg4.CPC,Y.Y.Y.Aldh1a3+ HC,Scg3.Sod3.Clec3b.Col6a6.Ly6a+ MSC,Y.Slurp1.Y.Clic5.Ly6a+ MSC,Y.Htra4.Y.Clic5.Ly6a+ MSC,Ptgs2.Spon2.Anxa8.Aspn.Fibro,Y.Clec3b.Y.Slurp1.Fibro,Y.Y.Y.Lipc.HC,Y.Mepe.Y.Pde11a.HC,Y.Pla2g10.Y.Pde11a.HC,Ocm.Ffar4.Y.Pde11a.HC,Pla2g10.Ffar4.Y.Pde11a.HC,Krt18.Ffar4.Y.Pde11a.HC	Slurp1.Y.Clic5.Ly6a+ MSC,Htra4.Y.Clic5.Ly6a+ MSC,Clec3b.Y.Slurp1.Fibro,Y.Y.Lipc.HC,Mepe.Y.Pde11a.HC,Pla2g10.Y.Pde11a.HC,Ffar4.Y.Pde11a.HC,Y.Y.Aldh1a3+ HC	Y.Clic5.Ly6a+ MSC,Y.Slurp1.Fibro,Y.Lipc.HC,Y.Pde11a.HC,Y.Aldh1a3+ HC	Clic5.Ly6a+ MSC,Slurp1.Fibro,Lipc.HC,Pde11a.HC,Aldh1a3+ HC	HC,Tex14+ HC	NA
Ackr4	TRUE	2.47E-05	GC_7	NA	NA	NA	NA	NA	NA	NA	NA	NA	Kng2.Esm1.Y.Adipoq.Lepr+ BMSC,Serpina3g.Esm1.Y.Adipoq.Lepr+ BMSC,Iigp1.Esm1.Y.Adipoq.Lepr+ BMSC,Esm1.Gdpd2.Y.Adipoq.Lepr+ BMSC,Kng2.Gdpd2.Y.Adipoq.Lepr+ BMSC,Y.Wif1.Y.Kcnk2.Lepr+ BMSC,Y.Lpl.Y.Kcnk2.Lepr+ BMSC	Esm1.Y.Adipoq.Lepr+ BMSC,Gdpd2.Y.Adipoq.Lepr+ BMSC,Wif1.Y.Kcnk2.Lepr+ BMSC,Lpl.Y.Kcnk2.Lepr+ BMSC	Y.Adipoq.Lepr+ BMSC,Y.Kcnk2.Lepr+ BMSC	Adipoq.Lepr+ BMSC,Kcnk2.Lepr+ BMSC	Lepr+ BMSC	Lepr+ BMSC
Acly	NA	NA	NA	NA	189.4890871	38.98942517	115.4644439	NA	NA	NA	NA	NA	NA	NA	NA	NA	NA	NA
Acmsd	NA	NA	NA	NA	NA	NA	NA	TRUE	NA	NA	NA	NA	NA	NA	NA	NA	NA	NA
Aco1	NA	NA	NA	NA	NA	NA	NA	NA	TRUE	NA	NA	NA	NA	NA	NA	NA	NA	NA
Aco2	NA	NA	NA	NA	164.5900709	1612.025681	94.37148289	NA	NA	NA	NA	NA	NA	NA	NA	NA	NA	NA
Acot1	TRUE	0.000237609	GC_2	NA	NA	NA	NA	NA	NA	NA	NA	NA	Ocm.Ffar4.Y.Pde11a.HC	Ffar4.Y.Pde11a.HC	NA	NA	NA	NA
Acot2	TRUE	1.78E-05	GC_2	NA	NA	NA	NA	NA	NA	NA	NA	NA	NA	NA	NA	NA	NA	NA
Acot6	NA	NA	NA	NA	NA	NA	NA	NA	TRUE	NA	NA	NA	NA	NA	NA	NA	NA	NA
Acox1	TRUE	2.23E-05	GC_2	NA	67.79826513	172.627721	52.15795569	NA	NA	NA	NA	NA	Y.Y.Y.Aldh1a3+ HC	Y.Y.Aldh1a3+ HC	Y.Aldh1a3+ HC	Aldh1a3+ HC	Tex14+ HC	NA
Acox3	TRUE	1.53E-05	NA	NA	NA	NA	NA	NA	NA	NA	NA	NA	NA	NA	NA	NA	NA	NA
Acp2	NA	NA	NA	NA	NA	NA	NA	TRUE	NA	NA	NA	NA	NA	NA	NA	NA	NA	NA
Acp5	TRUE	1.29E-05	GC_10	NA	NA	NA	NA	TRUE	TRUE	NA	NA	Spondyloenchondrodysplasia (SPENCD)	Lypd2.Y.Y.Y.Meninges,Ptgs2.Spon2.Anxa8.Aspn.Fibro	Y.Y.Y.Meninges,Spon2.Anxa8.Aspn.Fibro	Y.Y.Meninges	Y.Meninges	Meninges	NA
Acsf2	FALSE	NA	NA	eBMD_natGentic2018	NA	NA	NA	NA	NA	NA	NA	NA	NA	NA	NA	NA	NA	NA
Acsl1	NA	NA	NA	NA	33.05872066	429.1804148	24.98416749	NA	NA	NA	NA	NA	Y.Rsad2.Y.Y.Low quality cell	Rsad2.Y.Y.Low quality cell	NA	NA	NA	NA
Acsl5	NA	NA	NA	NA	NA	NA	NA	TRUE	NA	NA	NA	NA	NA	NA	NA	NA	NA	NA
Acss1	FALSE	NA	NA	Lumbar spine bone mineral density (integral)	NA	NA	NA	NA	NA	NA	NA	NA	Y.Mzb1.Y.Y.Low quality cell	Mzb1.Y.Y.Low quality cell	NA	NA	NA	NA
Acss3	TRUE	4.60E-06	GC_6	NA	NA	NA	NA	NA	NA	NA	NA	NA	NA	NA	NA	NA	NA	NA
Acta1	TRUE	2.77E-05	GC_1	NA	6.765019418	15324.45532	4.390810118	NA	TRUE	NA	NA	NA	NA	NA	NA	NA	NA	NA
Acta2	TRUE	4.92E-05	GC_4	NA	1139.146107	95.99428313	639.5101156	NA	NA	NA	TRUE	NA	Y.Ostn.Tnn.Dapk2.Pre-ob,Y.Il33.Ccl11.Y.Pericyte,Rgs5.Higd1b.Ccl11.Y.Pericyte,Myh11.Higd1b.Ccl11.Y.Pericyte,Y.Y.Pln.Y.Pericyte,Y.Y.Tnn+ Aspn+ BMSC,Y.Fitm1.Y.Pclaf.Early.MSC	Y.Tnn+ Aspn+ BMSC,Fitm1.Y.Pclaf.Early.MSC,Ostn.Tnn.Dapk2.Pre-ob,Il33.Ccl11.Y.Pericyte,Higd1b.Ccl11.Y.Pericyte,Y.Pln.Y.Pericyte	Ccl11.Y.Pericyte,Pln.Y.Pericyte,Tnn+ Aspn+ BMSC	Y.Pericyte,Ostn.Pre-ob	Pericyte	Pericyte
Actb	NA	NA	NA	NA	2625.509048	324.9071355	5475.654317	NA	NA	NA	NA	NA	NA	NA	NA	NA	NA	NA
Actg1	NA	NA	NA	NA	2188.557438	343.7291409	2286.635393	NA	NA	NA	NA	NA	NA	NA	NA	NA	NA	NA
Actg2	TRUE	1.31E-05	GC_4	NA	NA	NA	NA	NA	NA	NA	NA	NA	Myh11.Higd1b.Ccl11.Y.Pericyte,Y.Y.Pln.Y.Pericyte,Veph1.Tnmd.Y.Gas2.Middle.MSC	Higd1b.Ccl11.Y.Pericyte,Y.Pln.Y.Pericyte	Ccl11.Y.Pericyte,Pln.Y.Pericyte	Y.Pericyte	Pericyte	Pericyte
Actl7b	FALSE	NA	NA	eBMD_natGentic2018	NA	NA	NA	NA	NA	NA	NA	NA	NA	NA	NA	NA	NA	NA
Actn1	NA	NA	NA	NA	293.0739738	33.42200676	209.2450549	NA	NA	TRUE	NA	NA	NA	NA	NA	NA	NA	NA
Actn2	NA	NA	NA	NA	1.885663631	1848.931492	2.431837765	NA	NA	NA	NA	NA	NA	NA	NA	NA	NA	NA
Actn3	NA	NA	NA	NA	7.535125089	140.1216432	2.456590435	TRUE	NA	NA	NA	NA	NA	NA	NA	NA	NA	NA
Actn4	NA	NA	NA	NA	378.6947025	132.0210495	244.6651362	NA	NA	NA	NA	NA	NA	NA	NA	NA	NA	NA
Actr1a	NA	NA	NA	NA	131.0153773	97.44168018	90.4424182	NA	NA	NA	NA	NA	NA	NA	NA	NA	NA	NA
Actr1b	NA	NA	NA	NA	115.0795093	190.7955527	60.04780913	NA	NA	NA	NA	NA	NA	NA	NA	NA	NA	NA
Actr2	FALSE	NA	NA	eBMD_natGentic2018	219.4047748	63.73974746	222.9513075	NA	NA	NA	NA	NA	NA	NA	NA	NA	NA	NA
Actr3	NA	NA	NA	NA	348.2444623	79.71393661	203.8158128	NA	NA	NA	NA	NA	NA	NA	NA	NA	NA	NA
Actr5	NA	NA	NA	NA	NA	NA	NA	TRUE	NA	NA	NA	NA	NA	NA	NA	NA	NA	NA
Actrt2	FALSE	NA	NA	eBMD_natGentic2018	NA	NA	NA	NA	NA	NA	NA	NA	NA	NA	NA	NA	NA	NA
Acvr1	NA	NA	NA	NA	NA	NA	NA	TRUE	NA	NA	TRUE	Fibrodysplasia ossificans progressiva (FOP)	NA	NA	NA	NA	NA	NA
Acvr1b	NA	NA	NA	NA	NA	NA	NA	TRUE	NA	NA	NA	NA	NA	NA	NA	NA	NA	NA
Acvr1c	NA	NA	NA	NA	NA	NA	NA	TRUE	NA	NA	NA	NA	NA	NA	NA	NA	NA	NA
Acvr2a	NA	NA	NA	NA	NA	NA	NA	TRUE	TRUE	NA	NA	NA	NA	NA	NA	NA	NA	NA
Acvr2b	FALSE	NA	NA	NA	NA	NA	NA	TRUE	TRUE	NA	NA	NA	Y.Y.Y.Hoxa13.Early.MSC	Y.Y.Hoxa13.Early.MSC	Y.Hoxa13.Early.MSC	Hoxa13.Early.MSC	NA	NA
Acvrl1	NA	NA	NA	NA	NA	NA	NA	TRUE	NA	NA	NA	NA	NA	NA	NA	NA	NA	NA
Acyp2	FALSE	NA	NA	eBMD_natGentic2018	NA	NA	NA	NA	NA	NA	NA	NA	NA	NA	NA	NA	NA	NA
Adal	NA	NA	NA	NA	NA	NA	NA	TRUE	NA	NA	NA	NA	NA	NA	NA	NA	NA	NA
Adam10	NA	NA	NA	NA	142.6573885	41.5355357	100.9511529	NA	NA	NA	NA	NA	NA	NA	NA	NA	NA	NA
Adam12	TRUE	2.21E-05	GC_11	eBMD_natGentic2018	141.7263714	5.950033599	43.93902979	NA	TRUE	NA	TRUE	NA	Ptgs2.Spon2.Anxa8.Aspn.Fibro	NA	NA	NA	NA	NA
Adam17	NA	NA	NA	NA	NA	NA	NA	TRUE	NA	NA	NA	NA	NA	NA	NA	NA	NA	NA
Adam23	NA	NA	NA	NA	111.9249339	11.51001312	19.80874467	NA	NA	NA	NA	NA	Krtdap.Y.Pi16.Col6a6.Ly6a+ MSC	Y.Pi16.Col6a6.Ly6a+ MSC	Pi16.Col6a6.Ly6a+ MSC	NA	NA	NA
Adam33	TRUE	1.25E-05	GC_8	NA	NA	NA	NA	NA	NA	NA	NA	NA	Igfbp3.Y.Tac1.Alcam.Late.MSC,Chodl.Y.Tac1.Alcam.Late.MSC,Krtdap.Y.Pi16.Col6a6.Ly6a+ MSC,Aspm.Y.Pi16.Col6a6.Ly6a+ MSC,Y.Pi16.Clec3b.Col6a6.Ly6a+ MSC,Y.Kcnj8.Clec3b.Col6a6.Ly6a+ MSC,Y.Agtr2.Clec3b.Col6a6.Ly6a+ MSC,Igfbp3.Y.Y.Wnt2.Late.MSC,Clec3b.Y.Y.Wnt2.Late.MSC	Y.Tac1.Alcam.Late.MSC,Y.Y.Wnt2.Late.MSC,Y.Pi16.Col6a6.Ly6a+ MSC,Pi16.Clec3b.Col6a6.Ly6a+ MSC,Kcnj8.Clec3b.Col6a6.Ly6a+ MSC,Agtr2.Clec3b.Col6a6.Ly6a+ MSC	Pi16.Col6a6.Ly6a+ MSC,Clec3b.Col6a6.Ly6a+ MSC,Tac1.Alcam.Late.MSC,Y.Wnt2.Late.MSC	Alcam.Late.MSC,Col6a6.Ly6a+ MSC,Wnt2.Late.MSC	Late.MSC,Ly6a+ MSC	Ly6a+ MSC
Adam8	NA	NA	NA	NA	NA	NA	NA	TRUE	NA	NA	NA	NA	Wfdc21.Y.Y.Sfrp4.Late.MSC	NA	NA	NA	NA	NA
Adam9	NA	NA	NA	NA	171.7333706	77.01985009	88.31536036	NA	NA	NA	NA	NA	NA	NA	NA	NA	NA	NA
Adamdec1	TRUE	3.25E-06	GC_3	NA	NA	NA	NA	NA	NA	NA	NA	NA	Adamdec1.Y.Y.Sfrp4.Late.MSC	Y.Y.Sfrp4.Late.MSC	Y.Sfrp4.Late.MSC	Sfrp4.Late.MSC	NA	NA
Adamts1	TRUE	3.90E-05	GC_6	NA	117.2792494	53.54473852	196.4211162	NA	NA	NA	NA	NA	Wfdc21.Y.Y.Sfrp4.Late.MSC,Y.Y.Y.Aldh1a3+ HC,Ccl2.Y.Cxcl1.Col6a5.Lepr+ BMSC,Y.Ccl2.Y.Adipoq.Lepr+ BMSC	Ccl2.Y.Adipoq.Lepr+ BMSC,Y.Y.Aldh1a3+ HC	Y.Aldh1a3+ HC	Aldh1a3+ HC	Tex14+ HC	NA
Adamts10	NA	NA	NA	NA	NA	NA	NA	NA	NA	NA	NA	Weill鈥揗archesani syndrome	NA	NA	NA	NA	NA	NA
Adamts12	NA	NA	NA	NA	NA	NA	NA	TRUE	NA	NA	TRUE	NA	NA	NA	NA	NA	NA	NA
Adamts14	TRUE	1.34E-05	GC_12	eBMD_natGentic2018	NA	NA	NA	NA	NA	NA	TRUE	NA	Y.Y.Y.Lipc.HC	Y.Y.Lipc.HC	Y.Lipc.HC	Lipc.HC	NA	NA
Adamts15	TRUE	6.48E-06	GC_3	NA	NA	NA	NA	NA	NA	NA	TRUE	NA	Myh11.Higd1b.Ccl11.Y.Pericyte,Lypd2.Y.Y.Y.Meninges,Krtdap.Y.Pi16.Col6a6.Ly6a+ MSC	Y.Pi16.Col6a6.Ly6a+ MSC	Pi16.Col6a6.Ly6a+ MSC	NA	NA	NA
Adamts17	NA	NA	NA	NA	NA	NA	NA	NA	NA	NA	TRUE	Weill鈥揗archesani syndrome	Nppc.Y.Y.Y.Meninges,Lypd2.Y.Y.Y.Meninges	Y.Y.Y.Meninges	Y.Y.Meninges	Y.Meninges	Meninges	NA
Adamts18	TRUE	3.33E-05	GC_10	Bone mineral density	NA	NA	NA	NA	NA	NA	TRUE	NA	Chrdl2.Y.Cilp.Prg4.CPC,Y.Y.Ifitm5.Col22a1.Y.Y.Ob,Ifitm5.Y.Gal.Col22a1.Y.Y.Ob	Y.Ifitm5.Col22a1.Y.Y.Ob	Ifitm5.Col22a1.Y.Y.Ob	Col22a1.Y.Y.Ob	NA	NA
Adamts2	TRUE	4.72E-05	NA	NA	173.8022892	55.71247585	198.0146005	NA	TRUE	NA	TRUE	NA	NA	NA	NA	NA	NA	NA
Adamts4	TRUE	1.51E-05	GC_3	NA	NA	NA	NA	NA	TRUE	NA	TRUE	NA	Myh11.Higd1b.Ccl11.Y.Pericyte,Y.Y.Pln.Y.Pericyte,Y.Ccl2.Y.Adipoq.Lepr+ BMSC	Ccl2.Y.Adipoq.Lepr+ BMSC,Higd1b.Ccl11.Y.Pericyte,Y.Pln.Y.Pericyte	Pln.Y.Pericyte	Y.Pericyte	Pericyte	NA
Adamts5	TRUE	3.91E-05	GC_10	NA	98.6361134	26.97420442	132.7037522	NA	NA	NA	NA	NA	Krtdap.Y.Pi16.Col6a6.Ly6a+ MSC,Aspm.Y.Pi16.Col6a6.Ly6a+ MSC,Adamdec1.Y.Y.Sfrp4.Late.MSC	Y.Pi16.Col6a6.Ly6a+ MSC	Pi16.Col6a6.Ly6a+ MSC	NA	NA	NA
Adamts6	FALSE	NA	NA	eBMD_natGentic2018	NA	NA	NA	NA	NA	NA	NA	NA	NA	NA	NA	NA	NA	NA
Adamts7	NA	NA	NA	NA	NA	NA	NA	TRUE	TRUE	NA	NA	NA	NA	NA	NA	NA	NA	NA
Adamts8	TRUE	2.75E-06	GC_8	NA	NA	NA	NA	NA	NA	NA	TRUE	NA	NA	NA	NA	NA	NA	NA
Adamts9	TRUE	3.81E-05	GC_3	NA	NA	NA	NA	NA	NA	NA	TRUE	NA	NA	NA	NA	NA	NA	NA
Adamtsl1	TRUE	3.00E-05	GC_3	Total body bone mineral density (MTAG),eBMD_natGentic2018	NA	NA	NA	NA	NA	NA	NA	NA	NA	NA	NA	NA	NA	NA
Adamtsl2	NA	NA	NA	NA	NA	NA	NA	NA	NA	NA	TRUE	Geleophysic dysplasia	Chrdl2.Y.Cilp.Prg4.CPC,Y.Y.Y.Lipc.HC	Y.Y.Lipc.HC	Y.Lipc.HC	Lipc.HC	NA	NA
Adamtsl3	TRUE	5.53E-06	GC_3	NA	148.6013836	23.52487407	33.39455382	NA	NA	NA	NA	NA	NA	NA	NA	NA	NA	NA
Adap2	TRUE	3.92E-06	GC_6	NA	NA	NA	NA	NA	NA	NA	NA	NA	Rgs5.Higd1b.Ccl11.Y.Pericyte,Myh11.Higd1b.Ccl11.Y.Pericyte	Higd1b.Ccl11.Y.Pericyte	Ccl11.Y.Pericyte	Y.Pericyte	Pericyte	Pericyte
Adar	NA	NA	NA	NA	NA	NA	NA	TRUE	NA	NA	NA	NA	NA	NA	NA	NA	NA	NA
Adarb1	NA	NA	NA	NA	NA	NA	NA	NA	NA	NA	TRUE	NA	NA	NA	NA	NA	NA	NA
Adcy2	TRUE	1.89E-05	GC_6	NA	NA	NA	NA	NA	NA	NA	NA	NA	NA	NA	NA	NA	NA	NA
Adcy3	NA	NA	NA	NA	NA	NA	NA	NA	TRUE	NA	NA	NA	NA	NA	NA	NA	NA	NA
Adcy5	FALSE	NA	NA	eBMD_natGentic2018	NA	NA	NA	NA	NA	NA	NA	NA	Y.Y.Pln.Y.Pericyte	Y.Pln.Y.Pericyte	Pln.Y.Pericyte	NA	NA	NA
Adcy9	FALSE	NA	NA	Total body bone mineral density (MTAG),eBMD_natGentic2018	NA	NA	NA	NA	NA	NA	NA	NA	NA	NA	NA	NA	NA	NA
Adcyap1r1	TRUE	1.09E-06	GC_8	NA	NA	NA	NA	NA	NA	NA	NA	NA	NA	NA	NA	NA	NA	NA
Add1	NA	NA	NA	NA	201.4618406	117.3916464	128.1455001	NA	NA	NA	NA	NA	NA	NA	NA	NA	NA	NA
Add3	TRUE	3.00E-05	GC_3	NA	NA	NA	NA	NA	NA	NA	NA	NA	NA	NA	NA	NA	NA	NA
Adgra1	NA	NA	NA	NA	NA	NA	NA	NA	TRUE	NA	NA	NA	NA	NA	NA	NA	NA	NA
Adgra2	TRUE	3.34E-05	NA	NA	NA	NA	NA	NA	NA	NA	NA	NA	NA	NA	NA	NA	NA	NA
Adgrb3	FALSE	NA	NA	Femur bone mineral density x serum urate levels interaction	NA	NA	NA	NA	NA	NA	NA	NA	NA	NA	NA	NA	NA	NA
Adgrd1	TRUE	1.95E-05	GC_11	eBMD_natGentic2018	NA	NA	NA	TRUE	TRUE	NA	NA	NA	Bglap3.Y.Gal.Col22a1.Y.Y.Ob,Car3.Y.Gal.Col22a1.Y.Y.Ob,Lars2.Y.Gal.Col22a1.Y.Y.Ob,Ptprz1.Y.Y.Bglap3.Y.Y.Ob,Car3.Y.Y.Bglap3.Y.Y.Ob,Bglap2.Y.Y.Bglap3.Y.Y.Ob,Krtdap.Y.Pi16.Col6a6.Ly6a+ MSC	Y.Pi16.Col6a6.Ly6a+ MSC,Y.Gal.Col22a1.Y.Y.Ob,Y.Y.Bglap3.Y.Y.Ob	Pi16.Col6a6.Ly6a+ MSC,Gal.Col22a1.Y.Y.Ob,Y.Bglap3.Y.Y.Ob	Col22a1.Y.Y.Ob,Bglap3.Y.Y.Ob	Y.Y.Ob	Y.Ob
Adgre1	NA	NA	NA	NA	121.007187	16.65817334	33.50765478	NA	NA	NA	NA	NA	NA	NA	NA	NA	NA	NA
Adgrf5	TRUE	1.61E-05	GC_6	NA	13.70078565	271.7951981	204.2933479	TRUE	NA	NA	NA	NA	Ccl2.Y.Cxcl1.Col6a5.Lepr+ BMSC,Kng2.Esm1.Y.Adipoq.Lepr+ BMSC,Esm1.Gdpd2.Y.Adipoq.Lepr+ BMSC,Kng2.Gdpd2.Y.Adipoq.Lepr+ BMSC,Y.Ccl2.Y.Adipoq.Lepr+ BMSC,Y.Lpl.Y.Kcnk2.Lepr+ BMSC	Esm1.Y.Adipoq.Lepr+ BMSC,Gdpd2.Y.Adipoq.Lepr+ BMSC,Ccl2.Y.Adipoq.Lepr+ BMSC,Lpl.Y.Kcnk2.Lepr+ BMSC	Y.Adipoq.Lepr+ BMSC	Adipoq.Lepr+ BMSC	Lepr+ BMSC	Lepr+ BMSC
Adgrg2	TRUE	4.90E-06	GC_1	NA	NA	NA	NA	NA	NA	NA	NA	NA	NA	NA	NA	NA	NA	NA
Adgrg6	TRUE	2.63E-05	GC_2	NA	NA	NA	NA	NA	NA	NA	NA	NA	Y.Pla2g10.Y.Pde11a.HC	Pla2g10.Y.Pde11a.HC	NA	NA	NA	NA
Adgrl2	TRUE	2.92E-05	GC_6	Total bone mineral density x gut microbiota (锘縢enus Dialister) interaction	NA	NA	NA	NA	NA	NA	NA	NA	NA	NA	NA	NA	NA	NA
Adgrl3	TRUE	1.72E-05	GC_6	NA	NA	NA	NA	NA	NA	NA	NA	NA	NA	NA	NA	NA	NA	NA
Adgrv1	FALSE	NA	NA	Osteoporosis,Bone mineral density,Bone mineral content	NA	NA	NA	NA	NA	NA	NA	NA	NA	NA	NA	NA	NA	NA
Adh1	TRUE	6.50E-06	GC_6	eBMD_natGentic2018	NA	NA	NA	NA	NA	NA	NA	NA	Iigp1.Esm1.Y.Adipoq.Lepr+ BMSC	NA	NA	NA	Lepr+ BMSC	Lepr+ BMSC
Adipoq	TRUE	0.003684344	GC_6	NA	2.535760616	23.74456583	171.4787591	TRUE	TRUE	NA	NA	NA	Y.Adipoq.Slc16a9.Col6a5.Lepr+ BMSC,Ccl2.Y.Cxcl1.Col6a5.Lepr+ BMSC,Kng2.Esm1.Y.Adipoq.Lepr+ BMSC,Serpina3g.Esm1.Y.Adipoq.Lepr+ BMSC,Iigp1.Esm1.Y.Adipoq.Lepr+ BMSC,Esm1.Gdpd2.Y.Adipoq.Lepr+ BMSC,Kng2.Gdpd2.Y.Adipoq.Lepr+ BMSC,Y.Ccl2.Y.Adipoq.Lepr+ BMSC,Y.Ppbp.Y.Ppbp+ BMSC,Y.Retnlg.Y.Ppbp+ BMSC,Y.Wif1.Y.Kcnk2.Lepr+ BMSC,Y.Lpl.Y.Kcnk2.Lepr+ BMSC	Adipoq.Slc16a9.Col6a5.Lepr+ BMSC,Y.Cxcl1.Col6a5.Lepr+ BMSC,Esm1.Y.Adipoq.Lepr+ BMSC,Gdpd2.Y.Adipoq.Lepr+ BMSC,Ccl2.Y.Adipoq.Lepr+ BMSC,Ppbp.Y.Ppbp+ BMSC,Retnlg.Y.Ppbp+ BMSC,Wif1.Y.Kcnk2.Lepr+ BMSC,Lpl.Y.Kcnk2.Lepr+ BMSC	Cxcl1.Col6a5.Lepr+ BMSC,Y.Adipoq.Lepr+ BMSC,Y.Ppbp+ BMSC,Y.Kcnk2.Lepr+ BMSC	Col6a5.Lepr+ BMSC,Adipoq.Lepr+ BMSC,Ppbp+ BMSC,Kcnk2.Lepr+ BMSC	Lepr+ BMSC	Lepr+ BMSC
Adipor1	NA	NA	NA	NA	156.2032543	197.1843443	88.47743945	NA	NA	NA	NA	NA	NA	NA	NA	NA	NA	NA
Adipor2	NA	NA	NA	NA	77.7157274	107.9578161	42.0740723	NA	NA	NA	NA	NA	NA	NA	NA	NA	NA	NA
Adm	TRUE	9.03E-06	GC_12	NA	NA	NA	NA	NA	TRUE	NA	TRUE	NA	Y.Y.Y.Lipc.HC	Y.Y.Lipc.HC	Y.Lipc.HC	Lipc.HC	NA	NA
Adnp2	NA	NA	NA	NA	NA	NA	NA	TRUE	NA	NA	NA	NA	NA	NA	NA	NA	NA	NA
Adpgk	NA	NA	NA	NA	NA	NA	NA	NA	NA	TRUE	NA	NA	NA	NA	NA	NA	NA	NA
Adprhl1	NA	NA	NA	NA	0.162789916	177.2808198	0.181111567	NA	NA	NA	NA	NA	NA	NA	NA	NA	NA	NA
Adprhl2	NA	NA	NA	NA	NA	NA	NA	TRUE	NA	NA	NA	NA	NA	NA	NA	NA	NA	NA
Adra2a	TRUE	5.02E-06	NA	NA	NA	NA	NA	NA	NA	NA	NA	NA	Y.Y.Vcan+ MP BMSC	Y.Vcan+ MP BMSC	Vcan+ MP BMSC	Otos.Pre-ob	NA	NA
Adrb2	TRUE	8.12E-06	GC_6	NA	NA	NA	NA	TRUE	NA	NA	NA	NA	Y.Ccl2.Y.Adipoq.Lepr+ BMSC	Ccl2.Y.Adipoq.Lepr+ BMSC	NA	NA	NA	NA
Adrb3	TRUE	3.63E-06	GC_6	NA	NA	NA	NA	NA	NA	NA	NA	NA	NA	NA	NA	NA	NA	NA
Adssl1	NA	NA	NA	NA	5.24110532	414.8841263	7.515443398	NA	NA	NA	NA	NA	Y.Mzb1.Y.Y.Low quality cell,Y.Rsad2.Y.Y.Low quality cell	Mzb1.Y.Y.Low quality cell,Rsad2.Y.Y.Low quality cell	NA	NA	NA	NA
Aebp1	TRUE	9.70E-05	GC_4	NA	677.7544644	90.70098569	399.0366398	NA	TRUE	TRUE	NA	NA	Y.Y.Tnn+ Aspn+ BMSC,Ptgs2.Spon2.Anxa8.Aspn.Fibro	Y.Tnn+ Aspn+ BMSC	Tnn+ Aspn+ BMSC	Ostn.Pre-ob	NA	NA
Afap1l2	TRUE	8.05E-06	GC_12	NA	NA	NA	NA	NA	NA	NA	TRUE	NA	Rgs5.Higd1b.Ccl11.Y.Pericyte,Myh11.Higd1b.Ccl11.Y.Pericyte,Y.Y.Y.Lipc.HC	Y.Y.Lipc.HC,Higd1b.Ccl11.Y.Pericyte	Y.Lipc.HC,Ccl11.Y.Pericyte	Lipc.HC,Y.Pericyte	Pericyte	Pericyte
Afdn	NA	NA	NA	NA	68.99177157	108.6048527	65.64219733	NA	NA	NA	NA	NA	NA	NA	NA	NA	NA	NA
Aff1	FALSE	NA	NA	eBMD_natGentic2018	NA	NA	NA	NA	NA	NA	NA	NA	NA	NA	NA	NA	NA	NA
Aff3	TRUE	1.45E-05	GC_1	NA	NA	NA	NA	NA	NA	NA	NA	NA	NA	NA	NA	NA	NA	NA
Aff4	NA	NA	NA	NA	200.3673475	104.2924977	95.07777015	NA	NA	NA	NA	NA	NA	NA	NA	NA	NA	NA
Afm	NA	NA	NA	NA	NA	NA	NA	NA	NA	NA	NA	NA	NA	NA	NA	NA	NA	NA
Aga	NA	NA	NA	NA	NA	NA	NA	NA	NA	NA	NA	Aspartylglucosaminuria	NA	NA	NA	NA	NA	NA
Agap1	FALSE	NA	NA	NA	NA	NA	NA	NA	TRUE	NA	NA	NA	NA	NA	NA	NA	NA	NA
Agap2	FALSE	NA	NA	eBMD_natGentic2018	NA	NA	NA	NA	NA	NA	NA	NA	NA	NA	NA	NA	NA	NA
Ager	NA	NA	NA	NA	NA	NA	NA	TRUE	NA	NA	NA	NA	NA	NA	NA	NA	NA	NA
Agl	TRUE	1.62E-05	NA	NA	61.58983624	211.3466364	30.15849259	NA	NA	NA	NA	NA	NA	NA	NA	NA	NA	NA
Agmo	FALSE	NA	NA	eBMD_natGentic2018	NA	NA	NA	NA	NA	NA	NA	NA	NA	NA	NA	NA	NA	NA
Agpat1	FALSE	NA	NA	Femur bone mineral density x serum urate levels interaction	NA	NA	NA	NA	NA	NA	NA	NA	NA	NA	NA	NA	NA	NA
Agpat3	NA	NA	NA	NA	33.68554432	185.3697181	49.87210235	NA	NA	NA	NA	NA	NA	NA	NA	NA	NA	NA
Agps	NA	NA	NA	NA	NA	NA	NA	NA	NA	NA	NA	Rhizomelic CDP	NA	NA	NA	NA	NA	NA
Agr3	FALSE	NA	NA	Pediatric bone mineral content (radius)	NA	NA	NA	NA	NA	NA	NA	NA	NA	NA	NA	NA	NA	NA
Agrn	NA	NA	NA	NA	NA	NA	NA	TRUE	TRUE	TRUE	NA	NA	NA	NA	NA	NA	NA	NA
Agt	TRUE	7.81E-05	GC_6	NA	NA	NA	NA	NA	TRUE	NA	NA	NA	Ccl2.Y.Cxcl1.Col6a5.Lepr+ BMSC,Kng2.Esm1.Y.Adipoq.Lepr+ BMSC,Serpina3g.Esm1.Y.Adipoq.Lepr+ BMSC,Iigp1.Esm1.Y.Adipoq.Lepr+ BMSC,Esm1.Gdpd2.Y.Adipoq.Lepr+ BMSC,Kng2.Gdpd2.Y.Adipoq.Lepr+ BMSC,Y.Ccl2.Y.Adipoq.Lepr+ BMSC,Y.Wif1.Y.Kcnk2.Lepr+ BMSC,Y.Lpl.Y.Kcnk2.Lepr+ BMSC	Y.Cxcl1.Col6a5.Lepr+ BMSC,Esm1.Y.Adipoq.Lepr+ BMSC,Gdpd2.Y.Adipoq.Lepr+ BMSC,Ccl2.Y.Adipoq.Lepr+ BMSC,Wif1.Y.Kcnk2.Lepr+ BMSC,Lpl.Y.Kcnk2.Lepr+ BMSC	Cxcl1.Col6a5.Lepr+ BMSC,Y.Adipoq.Lepr+ BMSC,Y.Kcnk2.Lepr+ BMSC	Col6a5.Lepr+ BMSC,Adipoq.Lepr+ BMSC,Kcnk2.Lepr+ BMSC	Lepr+ BMSC	Lepr+ BMSC
Agtr1a	TRUE	5.08E-06	NA	NA	NA	NA	NA	NA	NA	NA	NA	NA	Rgs5.Higd1b.Ccl11.Y.Pericyte,Myh11.Higd1b.Ccl11.Y.Pericyte	Higd1b.Ccl11.Y.Pericyte	Ccl11.Y.Pericyte	NA	NA	NA
Agtr2	TRUE	3.70E-05	GC_8	NA	NA	NA	NA	NA	NA	NA	NA	NA	Y.Agtr2.Y.Pclaf.Early.MSC,Y.Agtr2.Y.Gas2.Middle.MSC,Krtdap.Y.Pi16.Col6a6.Ly6a+ MSC,Aspm.Y.Pi16.Col6a6.Ly6a+ MSC,Y.Pi16.Clec3b.Col6a6.Ly6a+ MSC,Y.Kcnj8.Clec3b.Col6a6.Ly6a+ MSC,Y.Agtr2.Clec3b.Col6a6.Ly6a+ MSC,Clec3b.Y.Y.Wnt2.Late.MSC	Agtr2.Y.Pclaf.Early.MSC,Agtr2.Y.Gas2.Middle.MSC,Y.Pi16.Col6a6.Ly6a+ MSC,Pi16.Clec3b.Col6a6.Ly6a+ MSC,Kcnj8.Clec3b.Col6a6.Ly6a+ MSC,Agtr2.Clec3b.Col6a6.Ly6a+ MSC	Pi16.Col6a6.Ly6a+ MSC,Clec3b.Col6a6.Ly6a+ MSC	Col6a6.Ly6a+ MSC	Ly6a+ MSC	Ly6a+ MSC
Ahcy	FALSE	NA	NA	eBMD_natGentic2018	NA	NA	NA	NA	NA	NA	NA	NA	NA	NA	NA	NA	NA	NA
Ahcyl	FALSE	NA	NA	eBMD_natGentic2018	NA	NA	NA	NA	NA	NA	NA	NA	NA	NA	NA	NA	NA	NA
Ahcyl1	FALSE	NA	NA	Total body bone mineral density,Total body bone mineral density (age over 60)	201.9711081	59.30804587	110.6764476	NA	TRUE	NA	NA	NA	NA	NA	NA	NA	NA	NA
Ahcyl2	TRUE	1.78E-05	NA	NA	NA	NA	NA	NA	NA	NA	NA	NA	NA	NA	NA	NA	NA	NA
Ahnak	FALSE	NA	NA	eBMD_natGentic2018	2077.60238	649.3177322	907.5932368	NA	NA	NA	NA	NA	NA	NA	NA	NA	NA	NA
Ahnak2	TRUE	2.31E-05	GC_2	NA	127.2096572	65.43936279	92.37819612	NA	NA	NA	TRUE	NA	Lypd2.Y.Y.Y.Meninges,Krtdap.Y.Pi16.Col6a6.Ly6a+ MSC,Aspm.Y.Pi16.Col6a6.Ly6a+ MSC,Y.Pi16.Clec3b.Col6a6.Ly6a+ MSC,Y.Kcnj8.Clec3b.Col6a6.Ly6a+ MSC,Scg3.Sod3.Clec3b.Col6a6.Ly6a+ MSC,Igfbp3.Y.Y.Wnt2.Late.MSC,Cilp.Sod3.Clec3b.Col6a6.Ly6a+ MSC,Y.Slurp1.Y.Clic5.Ly6a+ MSC,Y.Htra4.Y.Clic5.Ly6a+ MSC,Clec3b.Y.Y.Wnt2.Late.MSC,Y.Slurp1.Anxa8.Aspn.Fibro,Mmp3.Spon2.Anxa8.Aspn.Fibro,Y.Clec3b.Y.Slurp1.Fibro,Y.Tesc…	Y.Y.Wnt2.Late.MSC,Y.Pi16.Col6a6.Ly6a+ MSC,Pi16.Clec3b.Col6a6.Ly6a+ MSC,Kcnj8.Clec3b.Col6a6.Ly6a+ MSC,Sod3.Clec3b.Col6a6.Ly6a+ MSC,Slurp1.Y.Clic5.Ly6a+ MSC,Htra4.Y.Clic5.Ly6a+ MSC,Slurp1.Anxa8.Aspn.Fibro,Spon2.Anxa8.Aspn.Fibro,Clec3b.Y.Slurp1.Fibro,Tesc.Y.Slurp1.Fibro	Pi16.Col6a6.Ly6a+ MSC,Clec3b.Col6a6.Ly6a+ MSC,Y.Clic5.Ly6a+ MSC,Anxa8.Aspn.Fibro,Y.Slurp1.Fibro,Y.Wnt2.Late.MSC	Col6a6.Ly6a+ MSC,Clic5.Ly6a+ MSC,Wnt2.Late.MSC,Aspn.Fibro,Slurp1.Fibro	Fibro,Ly6a+ MSC	Ly6a+ MSC,Fibroblast
Ahsg	NA	NA	NA	NA	NA	NA	NA	TRUE	NA	TRUE	NA	NA	NA	NA	NA	NA	NA	NA
AI115009	NA	NA	NA	NA	NA	NA	NA	NA	TRUE	NA	NA	NA	NA	NA	NA	NA	NA	NA
AI506816	NA	NA	NA	NA	193.0110914	42.75101484	136.3940447	NA	NA	NA	NA	NA	R3hdml.Pcp4.Crispld1.Ucma.CPC	NA	NA	NA	NA	NA
AI838599	NA	NA	NA	NA	NA	NA	NA	NA	NA	NA	TRUE	NA	Thbs4.Y.Ptx4.Aspn.Fibro,Mstn.Y.Ptx4.Aspn.Fibro	Y.Ptx4.Aspn.Fibro	Ptx4.Aspn.Fibro	NA	NA	NA
Aif1	FALSE	NA	NA	eBMD_natGentic2018	NA	NA	NA	NA	NA	NA	NA	NA	Wfdc21.Y.Y.Sfrp4.Late.MSC	NA	NA	NA	NA	NA
Aif1l	NA	NA	NA	NA	NA	NA	NA	NA	NA	NA	TRUE	NA	NA	NA	NA	NA	NA	NA
Aifm1	NA	NA	NA	NA	NA	NA	NA	NA	NA	NA	NA	SEMD, biglycan type	NA	NA	NA	NA	NA	NA
Aig1	NA	NA	NA	NA	NA	NA	NA	NA	TRUE	NA	NA	NA	Y.Clec3b.Y.Slurp1.Fibro,Y.Tesc.Y.Slurp1.Fibro	Clec3b.Y.Slurp1.Fibro,Tesc.Y.Slurp1.Fibro	Y.Slurp1.Fibro	Slurp1.Fibro	NA	NA
Aip	NA	NA	NA	NA	NA	NA	NA	TRUE	NA	NA	NA	NA	NA	NA	NA	NA	NA	NA
Airn	NA	NA	NA	NA	NA	NA	NA	NA	NA	NA	TRUE	NA	NA	NA	NA	NA	NA	NA
Ajuba	NA	NA	NA	NA	NA	NA	NA	NA	NA	NA	TRUE	NA	Krt18.Ffar4.Y.Pde11a.HC	NA	NA	NA	NA	NA
Ak1	NA	NA	NA	NA	148.0099345	369.8736249	62.10815637	NA	NA	NA	NA	NA	NA	NA	NA	NA	NA	NA
Ak3	TRUE	2.46E-05	GC_7	NA	NA	NA	NA	NA	NA	NA	NA	NA	NA	NA	NA	NA	NA	NA
Ak5	NA	NA	NA	NA	NA	NA	NA	NA	TRUE	NA	NA	NA	NA	NA	NA	NA	NA	NA
Akap12	TRUE	2.80E-05	GC_5	eBMD_natGentic2018	165.2720889	52.27925832	195.0517792	NA	NA	NA	NA	NA	Nppc.Y.Y.Y.Meninges,Lypd2.Y.Y.Y.Meninges,Krtdap.Y.Pi16.Col6a6.Ly6a+ MSC,Aspm.Y.Pi16.Col6a6.Ly6a+ MSC,Y.Pi16.Clec3b.Col6a6.Ly6a+ MSC,Y.Kcnj8.Clec3b.Col6a6.Ly6a+ MSC,Y.Agtr2.Clec3b.Col6a6.Ly6a+ MSC,Clec3b.Y.Y.Wnt2.Late.MSC	Y.Y.Y.Meninges,Y.Pi16.Col6a6.Ly6a+ MSC,Pi16.Clec3b.Col6a6.Ly6a+ MSC,Kcnj8.Clec3b.Col6a6.Ly6a+ MSC,Agtr2.Clec3b.Col6a6.Ly6a+ MSC	Y.Y.Meninges,Pi16.Col6a6.Ly6a+ MSC,Clec3b.Col6a6.Ly6a+ MSC	Col6a6.Ly6a+ MSC,Y.Meninges	Meninges,Ly6a+ MSC	Ly6a+ MSC
Akap13	FALSE	NA	NA	NA	96.04118545	148.8044123	131.2383897	TRUE	NA	NA	NA	NA	NA	NA	NA	NA	NA	NA
Akap2	NA	NA	NA	NA	NA	NA	NA	NA	NA	NA	TRUE	NA	NA	NA	NA	NA	NA	NA
Akap5	NA	NA	NA	NA	1122.645303	3.463457938	608.9460617	NA	NA	NA	NA	NA	NA	NA	NA	NA	NA	NA
Akap6	NA	NA	NA	NA	9.536954714	112.4309999	4.980172486	NA	NA	NA	NA	NA	Y.Y.Pln.Y.Pericyte	Y.Pln.Y.Pericyte	Pln.Y.Pericyte	Y.Pericyte	Pericyte	Pericyte
Akap7	NA	NA	NA	NA	NA	NA	NA	TRUE	NA	NA	NA	NA	NA	NA	NA	NA	NA	NA
Akr1a1	NA	NA	NA	NA	390.8896497	169.482715	272.3505256	TRUE	NA	NA	NA	NA	NA	NA	NA	NA	NA	NA
Akr1b3	NA	NA	NA	NA	60.70815496	125.7803353	94.47870728	NA	NA	NA	NA	NA	NA	NA	NA	NA	NA	NA
Akr1c14	TRUE	2.16E-06	GC_8	NA	NA	NA	NA	NA	NA	NA	NA	NA	NA	NA	NA	NA	NA	NA
Akt1	NA	NA	NA	NA	213.6604356	91.13400151	105.0897923	TRUE	NA	NA	NA	Proteus syndrome	NA	NA	NA	NA	NA	NA
Akt2	NA	NA	NA	NA	112.0119857	169.2525763	87.06585361	NA	NA	NA	NA	NA	NA	NA	NA	NA	NA	NA
Aktip	FALSE	NA	NA	NA	NA	NA	NA	TRUE	NA	NA	NA	NA	NA	NA	NA	NA	NA	NA
Alas2	TRUE	9.38E-06	GC_11	NA	NA	NA	NA	NA	TRUE	NA	NA	NA	Hist1h1b.Ctse.Y.Y.Low quality cell,Ifitm6.Ctse.Y.Y.Low quality cell,Y.Rsad2.Y.Y.Low quality cell,Y.Alas2.Crispld1.Ucma.CPC	Ctse.Y.Y.Low quality cell,Rsad2.Y.Y.Low quality cell,Alas2.Crispld1.Ucma.CPC	Y.Y.Low quality cell	Y.Low quality cell	Low quality cell	NA
Alb	NA	NA	NA	NA	NA	NA	NA	NA	TRUE	NA	NA	NA	NA	NA	NA	NA	NA	NA
Alcam	TRUE	4.61E-05	GC_11	NA	100.4994467	3.060158783	18.72654588	NA	NA	NA	NA	NA	Nppc.Y.Eln.Alcam.Late.MSC,Calca.Y.Eln.Alcam.Late.MSC,Igfbp3.Y.Tac1.Alcam.Late.MSC,Veph1.Tnmd.Y.Gas2.Middle.MSC,Chodl.Y.Tac1.Alcam.Late.MSC	Y.Eln.Alcam.Late.MSC,Y.Tac1.Alcam.Late.MSC	Eln.Alcam.Late.MSC,Tac1.Alcam.Late.MSC	Alcam.Late.MSC	Late.MSC	NA
Aldh18a1	NA	NA	NA	NA	178.0233783	16.21215331	55.96899905	TRUE	NA	NA	NA	NA	NA	NA	NA	NA	NA	NA
Aldh1a2	TRUE	2.13E-05	GC_5	NA	NA	NA	NA	NA	NA	NA	NA	NA	Y.Adipoq.Slc16a9.Col6a5.Lepr+ BMSC,Ccl2.Y.Cxcl1.Col6a5.Lepr+ BMSC,Kng2.Esm1.Y.Adipoq.Lepr+ BMSC,Iigp1.Esm1.Y.Adipoq.Lepr+ BMSC,Esm1.Gdpd2.Y.Adipoq.Lepr+ BMSC,Y.Ccl2.Y.Adipoq.Lepr+ BMSC,Adamdec1.Y.Y.Sfrp4.Late.MSC	Adipoq.Slc16a9.Col6a5.Lepr+ BMSC,Y.Cxcl1.Col6a5.Lepr+ BMSC,Esm1.Y.Adipoq.Lepr+ BMSC,Gdpd2.Y.Adipoq.Lepr+ BMSC,Ccl2.Y.Adipoq.Lepr+ BMSC	Cxcl1.Col6a5.Lepr+ BMSC,Y.Adipoq.Lepr+ BMSC	Col6a5.Lepr+ BMSC,Adipoq.Lepr+ BMSC	Lepr+ BMSC	Lepr+ BMSC
Aldh1a3	TRUE	3.76E-05	GC_3	NA	NA	NA	NA	NA	NA	NA	TRUE	NA	Pla2g10.Serpina1b.Y.Il17b.Mature Chondro,Y.Y.Y.Ihh.Mature Chondro,Y.Y.Y.Aldh1a3+ HC,Y.Y.Y.Y.Col1a1.Chondro,Y.Y.Vcan+ MP BMSC,Krtdap.Y.Pi16.Col6a6.Ly6a+ MSC,Y.Htra4.Y.Clic5.Ly6a+ MSC,Y.Pla2g10.Y.Pde11a.HC,Ocm.Ffar4.Y.Pde11a.HC,Pla2g10.Ffar4.Y.Pde11a.HC,Krt18.Ffar4.Y.Pde11a.HC,Y.Y.Y.Ffar4+ HC	Y.Vcan+ MP BMSC,Y.Pi16.Col6a6.Ly6a+ MSC,Htra4.Y.Clic5.Ly6a+ MSC,Pla2g10.Y.Pde11a.HC,Ffar4.Y.Pde11a.HC,Y.Y.Ffar4+ HC,Serpina1b.Y.Il17b.Mature Chondro,Y.Y.Ihh.Mature Chondro,Y.Y.Aldh1a3+ HC,Y.Y.Y.Col1a1.Chondro	Pi16.Col6a6.Ly6a+ MSC,Y.Clic5.Ly6a+ MSC,Y.Pde11a.HC,Y.Ffar4+ HC,Y.Ihh.Mature Chondro,Y.Aldh1a3+ HC,Y.Y.Col1a1.Chondro,Vcan+ MP BMSC	Clic5.Ly6a+ MSC,Pde11a.HC,Ffar4+ HC,Ihh.Mature Chondro,Aldh1a3+ HC,Y.Col1a1.Chondro,Otos.Pre-ob	HC,Tex14+ HC,Col1a1.Chondro	NA
Aldh1l2	NA	NA	NA	NA	258.4594736	3.895674928	42.62565822	NA	NA	NA	TRUE	NA	Bglap3.Y.Gal.Col22a1.Y.Y.Ob,Car3.Y.Gal.Col22a1.Y.Y.Ob,Ptprz1.Y.Y.Bglap3.Y.Y.Ob,Car3.Y.Y.Bglap3.Y.Y.Ob	Y.Gal.Col22a1.Y.Y.Ob,Y.Y.Bglap3.Y.Y.Ob	Gal.Col22a1.Y.Y.Ob,Y.Bglap3.Y.Y.Ob	Col22a1.Y.Y.Ob,Bglap3.Y.Y.Ob	Y.Y.Ob	Y.Ob
Aldh2	NA	NA	NA	NA	160.718545	108.7585187	244.1949123	TRUE	NA	NA	NA	NA	NA	NA	NA	NA	NA	NA
Aldh3a1	TRUE	4.61E-06	GC_6	NA	NA	NA	NA	NA	NA	NA	NA	NA	NA	NA	NA	NA	NA	NA
Aldh3b1	NA	NA	NA	NA	NA	NA	NA	TRUE	NA	NA	NA	NA	Wfdc21.Y.Y.Sfrp4.Late.MSC	NA	NA	NA	NA	NA
Aldh7a1	FALSE	NA	NA	Osteoporosis	NA	NA	NA	NA	NA	NA	NA	NA	NA	NA	NA	NA	NA	NA
Aldoa	NA	NA	NA	NA	951.1940092	3454.844336	687.9166013	NA	NA	NA	NA	NA	NA	NA	NA	NA	NA	NA
Aldob	NA	NA	NA	NA	NA	NA	NA	TRUE	NA	NA	NA	NA	NA	NA	NA	NA	NA	NA
Alg13	NA	NA	NA	NA	NA	NA	NA	TRUE	TRUE	NA	NA	NA	NA	NA	NA	NA	NA	NA
Alkbh5	NA	NA	NA	NA	112.9910095	73.99040362	97.95438927	NA	NA	NA	NA	NA	NA	NA	NA	NA	NA	NA
Alox12	TRUE	6.92E-06	GC_2	NA	NA	NA	NA	NA	TRUE	NA	NA	NA	Chrdl2.Y.Cilp.Prg4.CPC,Pla2g10.Serpina1b.Y.Il17b.Mature Chondro,Y.Tesc.Y.Slurp1.Fibro,Y.Pla2g10.Y.Pde11a.HC,Ocm.Ffar4.Y.Pde11a.HC,Pla2g10.Ffar4.Y.Pde11a.HC,Krt18.Ffar4.Y.Pde11a.HC	Tesc.Y.Slurp1.Fibro,Pla2g10.Y.Pde11a.HC,Ffar4.Y.Pde11a.HC	Y.Slurp1.Fibro,Y.Pde11a.HC	Slurp1.Fibro,Pde11a.HC	HC	NA
Alox15	NA	NA	NA	NA	NA	NA	NA	TRUE	NA	NA	NA	NA	NA	NA	NA	NA	NA	NA
Alox5	NA	NA	NA	NA	NA	NA	NA	TRUE	NA	NA	NA	NA	Wfdc21.Y.Y.Sfrp4.Late.MSC	NA	NA	NA	NA	NA
Alpk3	NA	NA	NA	NA	0.349123544	312.4573875	0.847963868	NA	NA	NA	NA	NA	NA	NA	NA	NA	NA	NA
Alpl	TRUE	0.040232263	GC_10	eBMD_natGentic2018	332.6894233	19.12493785	95.34722232	TRUE	TRUE	TRUE	TRUE	Hypophosphatasia, perinatal lethal, infantile and juvenile forms,Hypophosphatasia, juvenile and adult forms	Pla2g10.Serpina1b.Y.Il17b.Mature Chondro,Y.Ihh.Y.Il17b.Mature Chondro,Y.Y.Y.Ihh.Mature Chondro,Y.Kcnk2.Tnn.Dapk2.Pre-ob,Y.Y.Ifitm5.Col22a1.Y.Y.Ob,Ifitm5.Y.Gal.Col22a1.Y.Y.Ob,Mmp13.Dmp1.Angpt4.Dapk2.Pre-ob,Mmp9.Dmp1.Angpt4.Dapk2.Pre-ob,Y.Kcnk2.Angpt4.Dapk2.Pre-ob,Y.Y.Tnn+ Aspn+ BMSC,Y.Pla2g10.Y.Pde11a.HC,Y.Y.Y.Ffar4+ HC	Kcnk2.Angpt4.Dapk2.Pre-ob,Y.Tnn+ Aspn+ BMSC,Pla2g10.Y.Pde11a.HC,Kcnk2.Tnn.Dapk2.Pre-ob,Y.Y.Ffar4+ HC,Ihh.Y.Il17b.Mature Chondro,Y.Y.Ihh.Mature Chondro,Y.Ifitm5.Col22a1.Y.Y.Ob,Dmp1.Angpt4.Dapk2.Pre-ob	Y.Ffar4+ HC,Y.Ihh.Mature Chondro,Ifitm5.Col22a1.Y.Y.Ob,Tnn.Dapk2.Pre-ob,Angpt4.Dapk2.Pre-ob,Tnn+ Aspn+ BMSC	Ffar4+ HC,Ihh.Mature Chondro,Col22a1.Y.Y.Ob,Dapk2.Pre-ob,Ostn.Pre-ob	Y.Y.Ob,Pre-ob	Y.Ob
Alx1	TRUE	4.25E-05	GC_10	NA	NA	NA	NA	NA	NA	NA	NA	Frontonasal dysplasia, type 3	Y.Y.Y.Y.Cyp26a1.Chondro	Y.Y.Y.Cyp26a1.Chondro	Y.Y.Cyp26a1.Chondro	Y.Cyp26a1.Chondro	Cyp26a1.Chondro	NA
Alx3	NA	NA	NA	NA	NA	NA	NA	NA	NA	NA	NA	Frontonasal dysplasia, type 1	NA	NA	NA	NA	NA	NA
Alx4	NA	NA	NA	NA	NA	NA	NA	TRUE	NA	NA	TRUE	Parietal foramina (isolated),Frontonasal dysplasia, type 2	NA	NA	NA	NA	NA	NA
Alyref2	NA	NA	NA	NA	NA	NA	NA	NA	NA	NA	NA	NA	NA	NA	NA	NA	NA	NA
Ambra1	FALSE	NA	NA	Total body bone mineral density	NA	NA	NA	NA	NA	NA	NA	NA	NA	NA	NA	NA	NA	NA
Amelx	NA	NA	NA	NA	NA	NA	NA	NA	NA	TRUE	NA	NA	NA	NA	NA	NA	NA	NA
Amer1	NA	NA	NA	NA	NA	NA	NA	TRUE	NA	NA	NA	Osteopathia striata with cranial sclerosis (OSCS)	NA	NA	NA	NA	NA	NA
Amfr	NA	NA	NA	NA	142.1733805	132.0362341	81.30223802	NA	NA	NA	NA	NA	NA	NA	NA	NA	NA	NA
Amh	NA	NA	NA	NA	NA	NA	NA	TRUE	NA	NA	NA	NA	NA	NA	NA	NA	NA	NA
Amhr2	NA	NA	NA	NA	NA	NA	NA	TRUE	NA	NA	NA	NA	NA	NA	NA	NA	NA	NA
Amot	TRUE	1.98E-05	GC_4	NA	81.8295199	133.3316225	22.77158295	NA	NA	NA	NA	NA	NA	NA	NA	NA	NA	NA
Amotl1	NA	NA	NA	NA	169.639963	503.2246885	128.8870937	NA	NA	NA	NA	NA	NA	NA	NA	NA	NA	NA
Amotl2	TRUE	3.69E-05	NA	NA	193.4230718	39.48026143	124.9917735	NA	TRUE	NA	TRUE	NA	Y.Y.Y.Aldh1a3+ HC	Y.Y.Aldh1a3+ HC	Y.Aldh1a3+ HC	Aldh1a3+ HC	Tex14+ HC	NA
Ampd1	NA	NA	NA	NA	0.124063323	239.7262388	0.881280154	NA	NA	NA	NA	NA	NA	NA	NA	NA	NA	NA
Amt	NA	NA	NA	NA	NA	NA	NA	NA	NA	NA	TRUE	NA	NA	NA	NA	NA	NA	NA
Amy1	TRUE	1.19E-05	GC_7	NA	NA	NA	NA	NA	NA	NA	NA	NA	Serpina3g.Esm1.Y.Adipoq.Lepr+ BMSC,Iigp1.Esm1.Y.Adipoq.Lepr+ BMSC,Esm1.Gdpd2.Y.Adipoq.Lepr+ BMSC	Esm1.Y.Adipoq.Lepr+ BMSC	Y.Adipoq.Lepr+ BMSC	Adipoq.Lepr+ BMSC	Lepr+ BMSC	Lepr+ BMSC
Amz1	FALSE	NA	NA	eBMD_natGentic2018	NA	NA	NA	NA	TRUE	NA	NA	NA	NA	NA	NA	NA	NA	NA
Anapc1	FALSE	NA	NA	eBMD_natGentic2018	184.3793115	62.92968731	80.17007635	NA	NA	NA	NA	NA	NA	NA	NA	NA	NA	NA
Anapc4	FALSE	NA	NA	eBMD_natGentic2018	NA	NA	NA	NA	NA	NA	NA	NA	NA	NA	NA	NA	NA	NA
Anapc5	NA	NA	NA	NA	268.8549801	168.1125628	173.2758067	NA	NA	NA	NA	NA	NA	NA	NA	NA	NA	NA
Angpt1	TRUE	2.75E-05	GC_6	NA	NA	NA	NA	NA	NA	NA	NA	NA	Kng2.Gdpd2.Y.Adipoq.Lepr+ BMSC	Gdpd2.Y.Adipoq.Lepr+ BMSC	Y.Adipoq.Lepr+ BMSC	Adipoq.Lepr+ BMSC	Lepr+ BMSC	Lepr+ BMSC
Angpt2	TRUE	1.44E-05	GC_11	NA	NA	NA	NA	NA	NA	NA	TRUE	NA	Y.Il33.Ccl11.Y.Pericyte,Lypd2.Y.Y.Y.Meninges	Y.Y.Y.Meninges,Il33.Ccl11.Y.Pericyte	Y.Y.Meninges	Y.Meninges	Meninges	NA
Angpt4	TRUE	2.18E-05	GC_7	NA	NA	NA	NA	NA	TRUE	NA	TRUE	NA	Ppbp.Dmp1.Birc5.Dapk2.Pre-ob,Mmp13.Dmp1.Angpt4.Dapk2.Pre-ob,Col13a1.Dmp1.Angpt4.Dapk2.Pre-ob,Lars2.Dmp1.Angpt4.Dapk2.Pre-ob,Mmp9.Dmp1.Angpt4.Dapk2.Pre-ob,Y.Kcnk2.Angpt4.Dapk2.Pre-ob,Y.Wif1.Y.Kcnk2.Lepr+ BMSC,Y.Lpl.Y.Kcnk2.Lepr+ BMSC	Kcnk2.Angpt4.Dapk2.Pre-ob,Wif1.Y.Kcnk2.Lepr+ BMSC,Lpl.Y.Kcnk2.Lepr+ BMSC,Dmp1.Angpt4.Dapk2.Pre-ob	Y.Kcnk2.Lepr+ BMSC,Angpt4.Dapk2.Pre-ob	Kcnk2.Lepr+ BMSC,Dapk2.Pre-ob	NA	NA
Angptl1	TRUE	3.00E-05	GC_4	NA	NA	NA	NA	NA	NA	TRUE	NA	NA	Cytl1.Y.Omd.Prg4.CPC,Myoc.Y.Cilp.Prg4.CPC,Krtdap.Y.Pi16.Col6a6.Ly6a+ MSC,Aspm.Y.Pi16.Col6a6.Ly6a+ MSC,Y.Pi16.Clec3b.Col6a6.Ly6a+ MSC,Y.Kcnj8.Clec3b.Col6a6.Ly6a+ MSC,Y.Agtr2.Clec3b.Col6a6.Ly6a+ MSC,Cilp.Sod3.Clec3b.Col6a6.Ly6a+ MSC,Clec3b.Y.Y.Wnt2.Late.MSC,Mmp3.Spon2.Anxa8.Aspn.Fibro,Thbs4.Y.Ptx4.Aspn.Fibro,Mstn.Y.Ptx4.Aspn.Fibro	Y.Pi16.Col6a6.Ly6a+ MSC,Pi16.Clec3b.Col6a6.Ly6a+ MSC,Kcnj8.Clec3b.Col6a6.Ly6a+ MSC,Agtr2.Clec3b.Col6a6.Ly6a+ MSC,Sod3.Clec3b.Col6a6.Ly6a+ MSC,Spon2.Anxa8.Aspn.Fibro,Y.Ptx4.Aspn.Fibro	Pi16.Col6a6.Ly6a+ MSC,Clec3b.Col6a6.Ly6a+ MSC,Ptx4.Aspn.Fibro	Col6a6.Ly6a+ MSC	Ly6a+ MSC	Ly6a+ MSC
Angptl2	TRUE	0.000123183	GC_4	NA	167.4711756	185.0483978	108.3456802	NA	NA	NA	TRUE	NA	Y.Y.Tnn+ Aspn+ BMSC,Ptgs2.Spon2.Anxa8.Aspn.Fibro	Y.Tnn+ Aspn+ BMSC	Tnn+ Aspn+ BMSC	Ostn.Pre-ob	NA	NA
Angptl4	TRUE	4.28E-05	GC_5	NA	29.95209618	16.11321104	101.2064117	NA	NA	NA	NA	NA	Serpina3g.Esm1.Y.Adipoq.Lepr+ BMSC	Esm1.Y.Adipoq.Lepr+ BMSC	Y.Adipoq.Lepr+ BMSC	Adipoq.Lepr+ BMSC	Lepr+ BMSC	Lepr+ BMSC
Angptl7	TRUE	2.88E-06	GC_8	NA	2.018786029	118.2997872	16.24477266	NA	TRUE	NA	NA	NA	Cilp.Y.Omd.Prg4.CPC,Y.Serpina1a+ Chondro,Y.Slurp1.Anxa8.Aspn.Fibro,Mmp3.Spon2.Anxa8.Aspn.Fibro,Thbs4.Y.Ptx4.Aspn.Fibro,Mstn.Y.Ptx4.Aspn.Fibro,Y.Clec3b.Y.Slurp1.Fibro,Y.Tesc.Y.Slurp1.Fibro	Slurp1.Anxa8.Aspn.Fibro,Spon2.Anxa8.Aspn.Fibro,Y.Ptx4.Aspn.Fibro,Clec3b.Y.Slurp1.Fibro,Tesc.Y.Slurp1.Fibro,Serpina1a+ Chondro	Anxa8.Aspn.Fibro,Ptx4.Aspn.Fibro,Y.Slurp1.Fibro	Aspn.Fibro,Slurp1.Fibro	Fibro	Fibroblast
Ank	TRUE	5.18E-05	GC_10	NA	102.7237281	161.6861034	65.41076949	TRUE	TRUE	NA	NA	Craniometaphyseal dysplasia,Calcium pyrophosphate deposition disease (familial chondrocalcinosis) type 2	Pcp4l1.Y.Cilp.Prg4.CPC,Myoc.Y.Cilp.Prg4.CPC,Chrdl2.Y.Cilp.Prg4.CPC,Serpina1c.Serpina1b.Y.Il17b.Mature Chondro,Col13a1.Dmp1.Angpt4.Dapk2.Pre-ob,Mmp3.Spon2.Anxa8.Aspn.Fibro,Ptgs2.Spon2.Anxa8.Aspn.Fibro,Y.Clec3b.Y.Slurp1.Fibro,Y.Tesc.Y.Slurp1.Fibro,Y.Y.Y.Lipc.HC,Y.Mepe.Y.Pde11a.HC,Pla2g10.Ffar4.Y.Pde11a.HC,Cst6.Pcp4.Crispld1.Ucma.CPC	Spon2.Anxa8.Aspn.Fibro,Clec3b.Y.Slurp1.Fibro,Tesc.Y.Slurp1.Fibro,Y.Y.Lipc.HC,Mepe.Y.Pde11a.HC,Y.Cilp.Prg4.CPC,Serpina1b.Y.Il17b.Mature Chondro	Y.Slurp1.Fibro,Y.Lipc.HC,Y.Pde11a.HC,Cilp.Prg4.CPC	Slurp1.Fibro,Lipc.HC,Pde11a.HC,Prg4.CPC	Fibro,HC	Fibroblast
Ank1	FALSE	NA	NA	NA	9.883961475	173.2820471	13.27664739	NA	NA	NA	NA	NA	Y.Fitm1.Y.Pclaf.Early.MSC,Hist1h1b.Ctse.Y.Y.Low quality cell,Ifitm6.Ctse.Y.Y.Low quality cell,Y.Rsad2.Y.Y.Low quality cell	Fitm1.Y.Pclaf.Early.MSC,Ctse.Y.Y.Low quality cell,Rsad2.Y.Y.Low quality cell	Y.Y.Low quality cell	Y.Low quality cell	Low quality cell	NA
Ank2	TRUE	1.30E-05	GC_3	NA	NA	NA	NA	NA	NA	NA	NA	NA	Lypd2.Y.Y.Y.Meninges	Y.Y.Y.Meninges	Y.Y.Meninges	Y.Meninges	Meninges	NA
Ank3	TRUE	1.36E-05	GC_10	eBMD_natGentic2018	40.63861639	114.0716531	39.62185926	NA	NA	NA	NA	NA	NA	NA	NA	NA	NA	NA
Ankfn1	FALSE	NA	NA	Bone stiffness index,eBMD_natGentic2018	NA	NA	NA	NA	NA	NA	NA	NA	NA	NA	NA	NA	NA	NA
Ankfy1	NA	NA	NA	NA	112.7600039	40.33022434	65.82747986	NA	NA	NA	NA	NA	NA	NA	NA	NA	NA	NA
Ankle2	NA	NA	NA	NA	NA	NA	NA	TRUE	NA	NA	NA	NA	NA	NA	NA	NA	NA	NA
Ankrd1	NA	NA	NA	NA	13.09270736	204.0138793	21.1746217	NA	NA	NA	NA	NA	NA	NA	NA	NA	NA	NA
Ankrd11	NA	NA	NA	NA	183.6000736	111.2280788	165.9950908	TRUE	NA	NA	NA	NA	NA	NA	NA	NA	NA	NA
Ankrd12	TRUE	5.54E-05	NA	NA	NA	NA	NA	NA	NA	NA	NA	NA	NA	NA	NA	NA	NA	NA
Ankrd17	NA	NA	NA	NA	155.2276665	88.02296768	136.6663266	NA	NA	NA	NA	NA	NA	NA	NA	NA	NA	NA
Ankrd2	NA	NA	NA	NA	0.208772589	628.9032441	0.168631306	NA	NA	NA	NA	NA	NA	NA	NA	NA	NA	NA
Ankrd23	NA	NA	NA	NA	3.292047277	1517.130771	4.257309316	NA	NA	NA	NA	NA	NA	NA	NA	NA	NA	NA
Ankrd29	NA	NA	NA	NA	NA	NA	NA	NA	NA	NA	TRUE	NA	NA	NA	NA	NA	NA	NA
Ankrd37	TRUE	1.06E-05	GC_10	NA	NA	NA	NA	NA	NA	NA	NA	NA	NA	NA	NA	NA	NA	NA
Ankrd40	NA	NA	NA	NA	64.67960679	176.7744761	41.76864297	NA	NA	NA	NA	NA	NA	NA	NA	NA	NA	NA
Ankrd44	TRUE	2.28E-05	GC_4	NA	45.80812003	10.67582948	142.6643494	NA	NA	NA	NA	NA	NA	NA	NA	NA	NA	NA
Ankrd50	NA	NA	NA	NA	105.408186	26.92450469	45.96807518	NA	NA	NA	NA	NA	NA	NA	NA	NA	NA	NA
Ankrd6	NA	NA	NA	NA	NA	NA	NA	NA	TRUE	NA	TRUE	NA	NA	NA	NA	NA	NA	NA
Anks1	FALSE	NA	NA	Total body bone mineral density (MTAG)	NA	NA	NA	NA	NA	NA	NA	NA	NA	NA	NA	NA	NA	NA
Anks1b	FALSE	NA	NA	NA	NA	NA	NA	TRUE	NA	NA	NA	NA	NA	NA	NA	NA	NA	NA
Anks6	NA	NA	NA	NA	NA	NA	NA	NA	NA	NA	TRUE	NA	NA	NA	NA	NA	NA	NA
Anln	TRUE	1.64E-05	GC_9	NA	NA	NA	NA	NA	NA	NA	NA	NA	Y.Matn1.Mecom.Y.Hmmr+ CPC,Y.Y.Hist1h2ap.Y.Hmmr+ CPC,Tcf7.Dmp1.Birc5.Dapk2.Pre-ob,Aspm.Y.Pi16.Col6a6.Ly6a+ MSC	Matn1.Mecom.Y.Hmmr+ CPC,Y.Hist1h2ap.Y.Hmmr+ CPC	Hist1h2ap.Y.Hmmr+ CPC	NA	NA	NA
Ano1	TRUE	6.94E-05	GC_11	NA	NA	NA	NA	NA	NA	NA	TRUE	NA	Myh11.Higd1b.Ccl11.Y.Pericyte,Ifitm5.Y.Gal.Col22a1.Y.Y.Ob,Bglap3.Y.Gal.Col22a1.Y.Y.Ob,Car3.Y.Gal.Col22a1.Y.Y.Ob,Lars2.Y.Gal.Col22a1.Y.Y.Ob,Ptprz1.Y.Y.Bglap3.Y.Y.Ob,Car3.Y.Y.Bglap3.Y.Y.Ob,Bglap2.Y.Y.Bglap3.Y.Y.Ob	Higd1b.Ccl11.Y.Pericyte,Y.Gal.Col22a1.Y.Y.Ob,Y.Y.Bglap3.Y.Y.Ob	Gal.Col22a1.Y.Y.Ob,Y.Bglap3.Y.Y.Ob	Col22a1.Y.Y.Ob,Bglap3.Y.Y.Ob	Y.Y.Ob	Y.Ob
Ano10	NA	NA	NA	NA	NA	NA	NA	NA	TRUE	NA	NA	NA	NA	NA	NA	NA	NA	NA
Ano5	NA	NA	NA	NA	NA	NA	NA	NA	NA	NA	NA	Gnathodiaphyseal dysplasia	NA	NA	NA	NA	NA	NA
Ano6	TRUE	3.40E-05	GC_11	NA	118.9316122	67.85803707	91.47919858	TRUE	NA	NA	NA	NA	NA	NA	NA	NA	NA	NA
Ano8	NA	NA	NA	NA	NA	NA	NA	NA	TRUE	NA	NA	NA	NA	NA	NA	NA	NA	NA
Anp32a	NA	NA	NA	NA	124.2363981	56.03720594	63.65565144	NA	NA	NA	NA	NA	NA	NA	NA	NA	NA	NA
Anp32b	NA	NA	NA	NA	284.9221915	46.9414354	161.2686766	NA	NA	NA	NA	NA	NA	NA	NA	NA	NA	NA
Anpep	TRUE	1.74E-05	GC_4	NA	NA	NA	NA	NA	TRUE	NA	NA	NA	Wfdc21.Y.Y.Sfrp4.Late.MSC,Krtdap.Y.Pi16.Col6a6.Ly6a+ MSC	Y.Pi16.Col6a6.Ly6a+ MSC	Pi16.Col6a6.Ly6a+ MSC	NA	NA	NA
Antxr1	TRUE	5.77E-05	GC_7	NA	264.9191894	88.18735531	151.0951444	NA	NA	NA	TRUE	NA	NA	NA	NA	NA	NA	NA
Antxr2	NA	NA	NA	NA	NA	NA	NA	NA	TRUE	NA	NA	Hyaline Fibromatosis syndrome	NA	NA	NA	NA	NA	NA
Anxa1	TRUE	9.59E-05	GC_10	NA	486.8900507	97.64123158	419.3538957	TRUE	NA	TRUE	NA	NA	Wfdc21.Y.Y.Sfrp4.Late.MSC,Y.Slurp1.Y.Clic5.Ly6a+ MSC,Y.Htra4.Y.Clic5.Ly6a+ MSC,Y.Ccl2.Y.Adipoq.Lepr+ BMSC	Slurp1.Y.Clic5.Ly6a+ MSC,Htra4.Y.Clic5.Ly6a+ MSC,Ccl2.Y.Adipoq.Lepr+ BMSC	Y.Clic5.Ly6a+ MSC	Clic5.Ly6a+ MSC	NA	NA
Anxa13	FALSE	NA	NA	eBMD_natGentic2018	NA	NA	NA	NA	NA	NA	NA	NA	NA	NA	NA	NA	NA	NA
Anxa2	NA	NA	NA	NA	740.1789456	168.0252447	541.7927936	TRUE	TRUE	TRUE	NA	NA	NA	NA	NA	NA	NA	NA
Anxa3	TRUE	4.41E-05	GC_2	NA	76.93645466	32.47572036	110.6852201	NA	NA	NA	NA	NA	Y.Y.Y.Aldh1a3+ HC,Krtdap.Y.Pi16.Col6a6.Ly6a+ MSC,Aspm.Y.Pi16.Col6a6.Ly6a+ MSC,Y.Slurp1.Y.Clic5.Ly6a+ MSC,Y.Htra4.Y.Clic5.Ly6a+ MSC,Y.Tesc.Y.Slurp1.Fibro,Y.Pla2g10.Y.Pde11a.HC,Ocm.Ffar4.Y.Pde11a.HC,Pla2g10.Ffar4.Y.Pde11a.HC,Krt18.Ffar4.Y.Pde11a.HC,Y.Y.Y.Ffar4+ HC	Y.Pi16.Col6a6.Ly6a+ MSC,Slurp1.Y.Clic5.Ly6a+ MSC,Htra4.Y.Clic5.Ly6a+ MSC,Tesc.Y.Slurp1.Fibro,Pla2g10.Y.Pde11a.HC,Ffar4.Y.Pde11a.HC,Y.Y.Ffar4+ HC,Y.Y.Aldh1a3+ HC	Pi16.Col6a6.Ly6a+ MSC,Y.Clic5.Ly6a+ MSC,Y.Pde11a.HC,Y.Ffar4+ HC,Y.Aldh1a3+ HC	Clic5.Ly6a+ MSC,Pde11a.HC,Ffar4+ HC,Aldh1a3+ HC	HC,Tex14+ HC	NA
Anxa4	NA	NA	NA	NA	142.3946325	53.44765834	101.0180351	NA	NA	NA	NA	NA	NA	NA	NA	NA	NA	NA
Anxa5	NA	NA	NA	NA	471.4562685	151.4215412	348.4574716	NA	NA	TRUE	NA	NA	NA	NA	NA	NA	NA	NA
Anxa6	NA	NA	NA	NA	276.3485432	205.1417627	160.159186	TRUE	NA	NA	NA	NA	NA	NA	NA	NA	NA	NA
Anxa7	NA	NA	NA	NA	133.0342612	120.6413883	87.92788108	NA	NA	NA	NA	NA	NA	NA	NA	NA	NA	NA
Anxa8	TRUE	2.46E-05	GC_1	NA	NA	NA	NA	NA	NA	NA	TRUE	NA	Cilp.Y.Omd.Prg4.CPC,Chad.Y.Omd.Prg4.CPC,Chrdl2.Y.Cilp.Prg4.CPC,Y.Serpina1a+ Chondro,Pla2g10.Serpina1b.Y.Il17b.Mature Chondro,Serpina1c.Serpina1b.Y.Il17b.Mature Chondro,R3hdml.Serpina1d.Y.Il17b.Mature Chondro,Y.Ihh.Y.Il17b.Mature Chondro,Y.Panx3.Y.Il17b.Mature Chondro,Y.Y.Y.Ihh.Mature Chondro,Cilp.Sod3.Clec3b.Col6a6.Ly6a+ MSC,Y.Slurp1.Y.Clic5.Ly6a+ MSC,Y.Slurp1.Anxa8.Aspn.Fibro,Mmp3.Spon2.Anxa8.As…	Slurp1.Y.Clic5.Ly6a+ MSC,Slurp1.Anxa8.Aspn.Fibro,Spon2.Anxa8.Aspn.Fibro,Clec3b.Y.Slurp1.Fibro,Tesc.Y.Slurp1.Fibro,Pla2g10.Y.Pde11a.HC,Ffar4.Y.Pde11a.HC,Y.Y.Ffar4+ HC,Serpina1a+ Chondro,Serpina1b.Y.Il17b.Mature Chondro,Ihh.Y.Il17b.Mature Chondro,Panx3.Y.Il17b.Mature Chondro,Y.Y.Ihh.Mature Chondro	Y.Clic5.Ly6a+ MSC,Anxa8.Aspn.Fibro,Y.Slurp1.Fibro,Y.Pde11a.HC,Y.Ffar4+ HC,Y.Il17b.Mature Chondro,Y.Ihh.Mature Chondro	Clic5.Ly6a+ MSC,Aspn.Fibro,Slurp1.Fibro,Pde11a.HC,Ffar4+ HC,Il17b.Mature Chondro,Ihh.Mature Chondro	Fibro,HC,Mature Chondro	Fibroblast,Chondro
Anxa9	NA	NA	NA	NA	NA	NA	NA	TRUE	NA	NA	NA	NA	NA	NA	NA	NA	NA	NA
Aoc3	TRUE	6.03E-05	GC_6	NA	NA	NA	NA	NA	NA	NA	TRUE	NA	Y.Il33.Ccl11.Y.Pericyte,Rgs5.Higd1b.Ccl11.Y.Pericyte,Myh11.Higd1b.Ccl11.Y.Pericyte,Y.Y.Pln.Y.Pericyte	Il33.Ccl11.Y.Pericyte,Higd1b.Ccl11.Y.Pericyte,Y.Pln.Y.Pericyte	Ccl11.Y.Pericyte,Pln.Y.Pericyte	Y.Pericyte	Pericyte	Pericyte
Aopep	FALSE	NA	NA	NA	67.72615132	103.1581839	41.18762136	NA	NA	NA	NA	NA	Y.Y.Y.Aldh1a3+ HC,Y.Pla2g10.Y.Pde11a.HC,Ocm.Ffar4.Y.Pde11a.HC,R3hdml.Pcp4.Crispld1.Ucma.CPC,Cst6.Pcp4.Crispld1.Ucma.CPC	Pla2g10.Y.Pde11a.HC,Ffar4.Y.Pde11a.HC,Y.Y.Aldh1a3+ HC	Y.Pde11a.HC,Y.Aldh1a3+ HC	Pde11a.HC,Aldh1a3+ HC	Tex14+ HC	NA
Aox4	NA	NA	NA	NA	NA	NA	NA	NA	NA	NA	TRUE	NA	NA	NA	NA	NA	NA	NA
Ap1b1	FALSE	NA	NA	eBMD_natGentic2018	NA	NA	NA	NA	NA	NA	NA	NA	NA	NA	NA	NA	NA	NA
Ap1g1	NA	NA	NA	NA	NA	NA	NA	TRUE	TRUE	NA	NA	NA	NA	NA	NA	NA	NA	NA
Ap1s2	TRUE	2.40E-05	GC_11	NA	NA	NA	NA	NA	NA	NA	NA	NA	NA	NA	NA	NA	NA	NA
Ap1s3	NA	NA	NA	NA	6.906758943	0.649549081	107.4507728	NA	NA	NA	NA	NA	Y.Mzb1.Y.Y.Low quality cell	Mzb1.Y.Y.Low quality cell	NA	NA	NA	NA
Ap2a2	NA	NA	NA	NA	154.8403262	64.61575933	83.61560476	NA	NA	NA	NA	NA	NA	NA	NA	NA	NA	NA
Ap2b1	NA	NA	NA	NA	157.7355461	58.74148169	76.45524412	NA	NA	NA	NA	NA	NA	NA	NA	NA	NA	NA
Ap2m1	NA	NA	NA	NA	340.9201165	138.4968186	268.6632937	NA	NA	NA	NA	NA	NA	NA	NA	NA	NA	NA
Ap2s1	NA	NA	NA	NA	NA	NA	NA	TRUE	TRUE	NA	NA	NA	NA	NA	NA	NA	NA	NA
Ap3b1	FALSE	NA	NA	Pediatric bone mineral content (radius)	NA	NA	NA	NA	NA	NA	NA	NA	NA	NA	NA	NA	NA	NA
Ap3d1	NA	NA	NA	NA	179.1530153	52.36328225	88.26701115	NA	NA	NA	NA	NA	NA	NA	NA	NA	NA	NA
Ap4e1	NA	NA	NA	NA	NA	NA	NA	TRUE	TRUE	NA	NA	NA	NA	NA	NA	NA	NA	NA
Ap4m1	NA	NA	NA	NA	20.52558539	13.3754616	103.0503765	NA	NA	NA	NA	NA	NA	NA	NA	NA	NA	NA
Apbb1	NA	NA	NA	NA	NA	NA	NA	NA	NA	NA	TRUE	NA	NA	NA	NA	NA	NA	NA
Apbb1ip	TRUE	4.92E-06	GC_3	NA	NA	NA	NA	NA	NA	NA	NA	NA	Wfdc21.Y.Y.Sfrp4.Late.MSC,Y.Mzb1.Y.Y.Low quality cell,Y.Rsad2.Y.Y.Low quality cell	Mzb1.Y.Y.Low quality cell,Rsad2.Y.Y.Low quality cell	Y.Y.Low quality cell	Y.Low quality cell	Low quality cell	NA
Apbb2	TRUE	3.38E-05	NA	NA	80.44549119	32.03644599	101.4877446	NA	NA	NA	TRUE	NA	NA	NA	NA	NA	NA	NA
Apc	FALSE	NA	NA	eBMD_natGentic2018	NA	NA	NA	TRUE	NA	NA	NA	NA	NA	NA	NA	NA	NA	NA
Apc2	NA	NA	NA	NA	NA	NA	NA	NA	NA	NA	NA	Sotos syndrome	NA	NA	NA	NA	NA	NA
Apcs	NA	NA	NA	NA	NA	NA	NA	NA	NA	TRUE	NA	NA	NA	NA	NA	NA	NA	NA
Api5	NA	NA	NA	NA	111.9046993	37.49178731	84.10831048	NA	NA	NA	NA	NA	NA	NA	NA	NA	NA	NA
Aplf	NA	NA	NA	NA	NA	NA	NA	NA	TRUE	NA	NA	NA	NA	NA	NA	NA	NA	NA
Apln	NA	NA	NA	NA	NA	NA	NA	NA	NA	NA	TRUE	NA	NA	NA	NA	NA	NA	NA
Aplnr	NA	NA	NA	NA	NA	NA	NA	NA	NA	NA	TRUE	NA	NA	NA	NA	NA	NA	NA
Aplp1	NA	NA	NA	NA	NA	NA	NA	NA	NA	NA	TRUE	NA	NA	NA	NA	NA	NA	NA
Aplp2	NA	NA	NA	NA	343.6310196	206.1983456	297.3927292	NA	NA	NA	NA	NA	NA	NA	NA	NA	NA	NA
Apmap	FALSE	NA	NA	Lumbar spine bone mineral density (integral)	NA	NA	NA	NA	NA	NA	NA	NA	NA	NA	NA	NA	NA	NA
Apoa1	NA	NA	NA	NA	NA	NA	NA	NA	NA	TRUE	NA	NA	NA	NA	NA	NA	NA	NA
Apoa2	NA	NA	NA	NA	NA	NA	NA	NA	TRUE	TRUE	NA	NA	NA	NA	NA	NA	NA	NA
Apoa4	NA	NA	NA	NA	NA	NA	NA	NA	NA	TRUE	NA	NA	NA	NA	NA	NA	NA	NA
Apob	NA	NA	NA	NA	NA	NA	NA	NA	NA	TRUE	NA	NA	NA	NA	NA	NA	NA	NA
Apobec2	NA	NA	NA	NA	0.239063286	1286.744543	0.239233916	TRUE	NA	NA	NA	NA	NA	NA	NA	NA	NA	NA
Apoc1	NA	NA	NA	NA	NA	NA	NA	NA	NA	TRUE	NA	NA	NA	NA	NA	NA	NA	NA
Apoc2	NA	NA	NA	NA	NA	NA	NA	NA	NA	TRUE	NA	NA	NA	NA	NA	NA	NA	NA
Apod	TRUE	0.000107865	GC_3	NA	63.33054872	92.24968808	185.1925415	NA	NA	NA	NA	NA	Wfdc21.Y.Y.Sfrp4.Late.MSC,Krtdap.Y.Pi16.Col6a6.Ly6a+ MSC,Aspm.Y.Pi16.Col6a6.Ly6a+ MSC,Y.Pi16.Clec3b.Col6a6.Ly6a+ MSC,Y.Kcnj8.Clec3b.Col6a6.Ly6a+ MSC,Scg3.Sod3.Clec3b.Col6a6.Ly6a+ MSC,Igfbp3.Y.Y.Wnt2.Late.MSC,Cilp.Sod3.Clec3b.Col6a6.Ly6a+ MSC,Clec3b.Y.Y.Wnt2.Late.MSC,Y.Y.Nppc.Aspn.Fibro,Adamdec1.Y.Y.Sfrp4.Late.MSC,Mstn.Y.Ptx4.Aspn.Fibro,Clec1a.Y.Y.Sfrp4.Late.MSC	Y.Y.Wnt2.Late.MSC,Y.Pi16.Col6a6.Ly6a+ MSC,Pi16.Clec3b.Col6a6.Ly6a+ MSC,Kcnj8.Clec3b.Col6a6.Ly6a+ MSC,Sod3.Clec3b.Col6a6.Ly6a+ MSC,Y.Y.Sfrp4.Late.MSC,Y.Nppc.Aspn.Fibro	Pi16.Col6a6.Ly6a+ MSC,Clec3b.Col6a6.Ly6a+ MSC,Nppc.Aspn.Fibro,Y.Wnt2.Late.MSC,Y.Sfrp4.Late.MSC	Col6a6.Ly6a+ MSC,Wnt2.Late.MSC,Sfrp4.Late.MSC	Ly6a+ MSC	Ly6a+ MSC
Apoe	TRUE	0.00058799	GC_6	NA	247.5876223	175.45483	755.5439163	TRUE	NA	TRUE	NA	NA	Ccl2.Y.Cxcl1.Col6a5.Lepr+ BMSC,Kng2.Esm1.Y.Adipoq.Lepr+ BMSC,Serpina3g.Esm1.Y.Adipoq.Lepr+ BMSC,Iigp1.Esm1.Y.Adipoq.Lepr+ BMSC,Esm1.Gdpd2.Y.Adipoq.Lepr+ BMSC,Y.Ccl2.Y.Adipoq.Lepr+ BMSC,Y.Ppbp.Y.Ppbp+ BMSC,Cst6.Pcp4.Crispld1.Ucma.CPC	Esm1.Y.Adipoq.Lepr+ BMSC,Gdpd2.Y.Adipoq.Lepr+ BMSC,Ccl2.Y.Adipoq.Lepr+ BMSC,Ppbp.Y.Ppbp+ BMSC	Y.Adipoq.Lepr+ BMSC	Adipoq.Lepr+ BMSC	Lepr+ BMSC	Lepr+ BMSC
Apol6	NA	NA	NA	NA	10.75331509	117.088096	8.03713059	NA	NA	NA	NA	NA	Ppbp.Dmp1.Birc5.Dapk2.Pre-ob,Mmp13.Dmp1.Angpt4.Dapk2.Pre-ob,Lars2.Dmp1.Angpt4.Dapk2.Pre-ob	NA	NA	NA	NA	NA
Apold1	TRUE	7.75E-06	GC_11	eBMD_natGentic2018	NA	NA	NA	NA	TRUE	NA	NA	NA	Rgs5.Higd1b.Ccl11.Y.Pericyte,Myh11.Higd1b.Ccl11.Y.Pericyte,Y.Y.Pln.Y.Pericyte,Y.Slurp1.Y.Clic5.Ly6a+ MSC,Y.Htra4.Y.Clic5.Ly6a+ MSC	Slurp1.Y.Clic5.Ly6a+ MSC,Htra4.Y.Clic5.Ly6a+ MSC,Higd1b.Ccl11.Y.Pericyte,Y.Pln.Y.Pericyte	Y.Clic5.Ly6a+ MSC,Ccl11.Y.Pericyte,Pln.Y.Pericyte	Clic5.Ly6a+ MSC,Y.Pericyte	Pericyte	Pericyte
Apom	NA	NA	NA	NA	NA	NA	NA	NA	NA	TRUE	NA	NA	NA	NA	NA	NA	NA	NA
App	FALSE	NA	NA	NA	909.6788629	359.788132	485.0905984	NA	NA	TRUE	NA	NA	NA	NA	NA	NA	NA	NA
Appl2	NA	NA	NA	NA	NA	NA	NA	NA	TRUE	NA	NA	NA	NA	NA	NA	NA	NA	NA
Aprt	NA	NA	NA	NA	65.51238356	14.81096029	101.6741516	NA	NA	NA	NA	NA	NA	NA	NA	NA	NA	NA
Aptx	NA	NA	NA	NA	NA	NA	NA	TRUE	NA	NA	NA	NA	NA	NA	NA	NA	NA	NA
Aqp1	TRUE	0.000155381	GC_10	Ultradistal forearm bone mineral density,Total body bone mineral density,Fractures,eBMD_natGentic2018	116.3790892	551.6857982	136.1355815	NA	NA	NA	NA	NA	Y.Y.Tnn+ Aspn+ BMSC,Scg3.Sod3.Clec3b.Col6a6.Ly6a+ MSC,Cilp.Sod3.Clec3b.Col6a6.Ly6a+ MSC,Y.Slurp1.Y.Clic5.Ly6a+ MSC,Y.Htra4.Y.Clic5.Ly6a+ MSC,Y.Slurp1.Anxa8.Aspn.Fibro,Mmp3.Spon2.Anxa8.Aspn.Fibro,Ptgs2.Spon2.Anxa8.Aspn.Fibro	Y.Tnn+ Aspn+ BMSC,Sod3.Clec3b.Col6a6.Ly6a+ MSC,Slurp1.Y.Clic5.Ly6a+ MSC,Htra4.Y.Clic5.Ly6a+ MSC,Slurp1.Anxa8.Aspn.Fibro,Spon2.Anxa8.Aspn.Fibro	Y.Clic5.Ly6a+ MSC,Anxa8.Aspn.Fibro,Tnn+ Aspn+ BMSC	Clic5.Ly6a+ MSC,Aspn.Fibro,Ostn.Pre-ob	Fibro	Fibroblast
Aqp3	NA	NA	NA	NA	NA	NA	NA	TRUE	NA	NA	NA	NA	NA	NA	NA	NA	NA	NA
Ar	TRUE	1.78E-05	GC_10	NA	NA	NA	NA	TRUE	NA	NA	NA	NA	Kng2.Esm1.Y.Adipoq.Lepr+ BMSC,Serpina3g.Esm1.Y.Adipoq.Lepr+ BMSC,Iigp1.Esm1.Y.Adipoq.Lepr+ BMSC,Esm1.Gdpd2.Y.Adipoq.Lepr+ BMSC,Kng2.Gdpd2.Y.Adipoq.Lepr+ BMSC,Y.Ccl2.Y.Adipoq.Lepr+ BMSC,Y.Lpl.Y.Kcnk2.Lepr+ BMSC	Esm1.Y.Adipoq.Lepr+ BMSC,Gdpd2.Y.Adipoq.Lepr+ BMSC,Ccl2.Y.Adipoq.Lepr+ BMSC,Lpl.Y.Kcnk2.Lepr+ BMSC	Y.Adipoq.Lepr+ BMSC	Adipoq.Lepr+ BMSC	Lepr+ BMSC	Lepr+ BMSC
Arap2	TRUE	2.11E-05	GC_2	NA	NA	NA	NA	NA	NA	NA	NA	NA	Y.Y.Y.Aldh1a3+ HC,Rgs5.Higd1b.Ccl11.Y.Pericyte,Myh11.Higd1b.Ccl11.Y.Pericyte,Y.Mepe.Y.Pde11a.HC,Y.Pla2g10.Y.Pde11a.HC,Ocm.Ffar4.Y.Pde11a.HC,Pla2g10.Ffar4.Y.Pde11a.HC,Krt18.Ffar4.Y.Pde11a.HC	Mepe.Y.Pde11a.HC,Pla2g10.Y.Pde11a.HC,Ffar4.Y.Pde11a.HC,Y.Y.Aldh1a3+ HC,Higd1b.Ccl11.Y.Pericyte	Y.Pde11a.HC,Y.Aldh1a3+ HC	Pde11a.HC,Aldh1a3+ HC	HC,Tex14+ HC	Pericyte
Arc	TRUE	5.29E-06	GC_8	NA	NA	NA	NA	NA	NA	NA	NA	NA	Serpina1c.Serpina1b.Y.Il17b.Mature Chondro,R3hdml.Serpina1d.Y.Il17b.Mature Chondro,Y.Panx3.Y.Il17b.Mature Chondro,Y.Y.Y.Ihh.Mature Chondro,Y.Y.Y.Aldh1a3+ HC,Krt18.Ffar4.Y.Pde11a.HC,Y.Y.Y.A2m+ Chondro	Y.Y.A2m+ Chondro,Serpina1b.Y.Il17b.Mature Chondro,Panx3.Y.Il17b.Mature Chondro,Y.Y.Ihh.Mature Chondro,Y.Y.Aldh1a3+ HC	Y.A2m+ Chondro,Y.Il17b.Mature Chondro,Y.Ihh.Mature Chondro,Y.Aldh1a3+ HC	A2m+ Chondro,Il17b.Mature Chondro,Ihh.Mature Chondro,Aldh1a3+ HC	Mature Chondro,Tex14+ HC	Chondro
Arcn1	NA	NA	NA	NA	377.9537079	127.3907765	167.2715353	NA	NA	NA	NA	NA	NA	NA	NA	NA	NA	NA
Arf1	NA	NA	NA	NA	375.4782076	193.9055412	277.0808714	NA	NA	NA	NA	NA	NA	NA	NA	NA	NA	NA
Arf3	FALSE	NA	NA	eBMD_natGentic2018	115.6397504	39.9048585	97.02782828	NA	NA	NA	NA	NA	NA	NA	NA	NA	NA	NA
Arf4	NA	NA	NA	NA	286.1366823	64.83461584	257.1891762	NA	NA	NA	NA	NA	NA	NA	NA	NA	NA	NA
Arfgap1	NA	NA	NA	NA	102.7950997	26.50525746	51.0658378	NA	NA	NA	NA	NA	NA	NA	NA	NA	NA	NA
Arfgap3	NA	NA	NA	NA	NA	NA	NA	NA	TRUE	NA	NA	NA	NA	NA	NA	NA	NA	NA
Arfgef3	NA	NA	NA	NA	NA	NA	NA	NA	TRUE	NA	NA	NA	NA	NA	NA	NA	NA	NA
Arfip1	NA	NA	NA	NA	NA	NA	NA	NA	TRUE	NA	NA	NA	NA	NA	NA	NA	NA	NA
Arg1	NA	NA	NA	NA	NA	NA	NA	NA	TRUE	NA	NA	NA	NA	NA	NA	NA	NA	NA
Arglu1	NA	NA	NA	NA	93.19314856	33.2082123	126.1317731	NA	NA	NA	NA	NA	NA	NA	NA	NA	NA	NA
Arhgap1	FALSE	NA	NA	Bone mineral density (hip)	NA	NA	NA	TRUE	TRUE	NA	NA	NA	NA	NA	NA	NA	NA	NA
Arhgap15	FALSE	NA	NA	eBMD_natGentic2018	NA	NA	NA	NA	NA	NA	NA	NA	Y.Mzb1.Y.Y.Low quality cell,Y.Rsad2.Y.Y.Low quality cell	Mzb1.Y.Y.Low quality cell,Rsad2.Y.Y.Low quality cell	Y.Y.Low quality cell	Y.Low quality cell	Low quality cell	NA
Arhgap18	FALSE	NA	NA	eBMD_natGentic2018	NA	NA	NA	NA	NA	NA	NA	NA	NA	NA	NA	NA	NA	NA
Arhgap20	TRUE	3.87E-05	NA	NA	NA	NA	NA	NA	NA	NA	NA	NA	Lypd2.Y.Y.Y.Meninges,Krtdap.Y.Pi16.Col6a6.Ly6a+ MSC,Aspm.Y.Pi16.Col6a6.Ly6a+ MSC,Y.Pi16.Clec3b.Col6a6.Ly6a+ MSC,Y.Kcnj8.Clec3b.Col6a6.Ly6a+ MSC,Y.Agtr2.Clec3b.Col6a6.Ly6a+ MSC,Clec3b.Y.Y.Wnt2.Late.MSC	Y.Pi16.Col6a6.Ly6a+ MSC,Pi16.Clec3b.Col6a6.Ly6a+ MSC,Kcnj8.Clec3b.Col6a6.Ly6a+ MSC,Agtr2.Clec3b.Col6a6.Ly6a+ MSC	Pi16.Col6a6.Ly6a+ MSC,Clec3b.Col6a6.Ly6a+ MSC	Col6a6.Ly6a+ MSC	Ly6a+ MSC	Ly6a+ MSC
Arhgap24	TRUE	2.05E-05	GC_12	eBMD_natGentic2018	NA	NA	NA	NA	NA	NA	NA	NA	Y.Y.Y.Lipc.HC	Y.Y.Lipc.HC	Y.Lipc.HC	Lipc.HC	NA	NA
Arhgap25	FALSE	NA	NA	Total body bone mineral density,eBMD_natGentic2018	NA	NA	NA	NA	NA	NA	NA	NA	Y.Mzb1.Y.Y.Low quality cell,Y.Rsad2.Y.Y.Low quality cell	Mzb1.Y.Y.Low quality cell,Rsad2.Y.Y.Low quality cell	NA	NA	NA	NA
Arhgap26	FALSE	NA	NA	eBMD_natGentic2018	NA	NA	NA	NA	NA	NA	NA	NA	NA	NA	NA	NA	NA	NA
Arhgap29	TRUE	2.13E-05	GC_5	NA	152.6570025	56.89079579	78.66931346	NA	NA	NA	TRUE	NA	NA	NA	NA	NA	NA	NA
Arhgap31	NA	NA	NA	NA	NA	NA	NA	NA	NA	NA	NA	Adams鈥揙liver syndrome	NA	NA	NA	NA	NA	NA
Arhgap35	NA	NA	NA	NA	109.5828648	70.81399105	65.02936465	NA	NA	NA	NA	NA	NA	NA	NA	NA	NA	NA
Arhgap42	NA	NA	NA	NA	NA	NA	NA	NA	NA	NA	TRUE	NA	NA	NA	NA	NA	NA	NA
Arhgap5	NA	NA	NA	NA	139.0884346	51.38809342	47.6738141	NA	NA	NA	NA	NA	NA	NA	NA	NA	NA	NA
Arhgap6	TRUE	6.59E-06	GC_6	NA	NA	NA	NA	NA	NA	NA	NA	NA	NA	NA	Y.Adipoq.Lepr+ BMSC	Adipoq.Lepr+ BMSC	Lepr+ BMSC	Lepr+ BMSC
Arhgap9	NA	NA	NA	NA	NA	NA	NA	NA	TRUE	NA	NA	NA	Wfdc21.Y.Y.Sfrp4.Late.MSC,Ifitm6.Ctse.Y.Y.Low quality cell,Y.Mzb1.Y.Y.Low quality cell	Mzb1.Y.Y.Low quality cell	NA	NA	NA	NA
Arhgdia	NA	NA	NA	NA	320.1570099	140.4371109	284.2261823	NA	NA	NA	NA	NA	NA	NA	NA	NA	NA	NA
Arhgdib	TRUE	5.24E-05	GC_8	NA	99.1264092	23.79041186	175.0025696	NA	NA	NA	NA	NA	Wfdc21.Y.Y.Sfrp4.Late.MSC,Y.Mzb1.Y.Y.Low quality cell,Y.Y.Y.Ffar4+ HC	Mzb1.Y.Y.Low quality cell,Y.Y.Ffar4+ HC	Y.Ffar4+ HC	Ffar4+ HC	NA	NA
Arhgef10	NA	NA	NA	NA	NA	NA	NA	NA	TRUE	NA	TRUE	NA	NA	NA	NA	NA	NA	NA
Arhgef11	FALSE	NA	NA	eBMD_natGentic2018	NA	NA	NA	NA	NA	NA	NA	NA	NA	NA	NA	NA	NA	NA
Arhgef12	NA	NA	NA	NA	121.2269534	161.7423273	112.3062189	NA	NA	NA	NA	NA	NA	NA	NA	NA	NA	NA
Arhgef15	NA	NA	NA	NA	NA	NA	NA	NA	NA	NA	TRUE	NA	NA	NA	NA	NA	NA	NA
Arhgef17	NA	NA	NA	NA	NA	NA	NA	NA	NA	NA	TRUE	NA	NA	NA	NA	NA	NA	NA
Arhgef19	NA	NA	NA	NA	NA	NA	NA	NA	TRUE	NA	TRUE	NA	NA	NA	NA	NA	NA	NA
Arhgef2	NA	NA	NA	NA	158.9016647	62.06891886	85.62140768	NA	NA	NA	NA	NA	NA	NA	NA	NA	NA	NA
Arhgef25	NA	NA	NA	NA	112.513665	19.812095	46.42282231	NA	NA	NA	TRUE	NA	NA	NA	NA	NA	NA	NA
Arhgef26	NA	NA	NA	NA	NA	NA	NA	NA	NA	NA	TRUE	NA	NA	NA	NA	NA	NA	NA
Arhgef28	NA	NA	NA	NA	NA	NA	NA	NA	NA	NA	TRUE	NA	Krt18.Ffar4.Y.Pde11a.HC	NA	NA	NA	NA	NA
Arhgef4	NA	NA	NA	NA	NA	NA	NA	TRUE	NA	NA	NA	NA	NA	NA	NA	NA	NA	NA
Arhgef40	NA	NA	NA	NA	100.1440652	40.34737556	70.35345319	NA	NA	NA	NA	NA	NA	NA	NA	NA	NA	NA
Arhgef5	NA	NA	NA	NA	NA	NA	NA	NA	NA	NA	TRUE	NA	Krt18.Ffar4.Y.Pde11a.HC	NA	NA	NA	NA	NA
Arid1a	FALSE	NA	NA	eBMD_natGentic2018	NA	NA	NA	NA	NA	NA	NA	NA	NA	NA	NA	NA	NA	NA
Arid1b	FALSE	NA	NA	eBMD_natGentic2018	NA	NA	NA	NA	NA	NA	NA	Coffin鈥揝iris syndrome	NA	NA	NA	NA	NA	NA
Arid5a	TRUE	1.42E-05	NA	NA	NA	NA	NA	NA	TRUE	NA	NA	NA	Y.Y.Y.A2m+ Chondro	Y.Y.A2m+ Chondro	Y.A2m+ Chondro	A2m+ Chondro	NA	NA
Arid5b	TRUE	3.60E-05	NA	eBMD_natGentic2018	NA	NA	NA	NA	NA	NA	NA	NA	NA	NA	NA	NA	NA	NA
Arih1	NA	NA	NA	NA	107.5651267	118.8594574	70.40199971	NA	NA	NA	NA	NA	NA	NA	NA	NA	NA	NA
Arl1	NA	NA	NA	NA	252.1771514	95.86174309	112.793159	NA	NA	NA	NA	NA	NA	NA	NA	NA	NA	NA
Arl14ep	FALSE	NA	NA	eBMD_natGentic2018	NA	NA	NA	NA	NA	NA	NA	NA	NA	NA	NA	NA	NA	NA
Arl4a	TRUE	2.90E-05	GC_11	NA	NA	NA	NA	NA	NA	NA	NA	NA	NA	NA	NA	NA	NA	NA
Arl4d	TRUE	1.75E-05	GC_11	NA	NA	NA	NA	TRUE	TRUE	NA	TRUE	NA	Y.Y.Y.Aldh1a3+ HC,Bglap3.Y.Gal.Col22a1.Y.Y.Ob,Car3.Y.Gal.Col22a1.Y.Y.Ob,Car3.Y.Y.Bglap3.Y.Y.Ob,Y.Y.Tnn+ Aspn+ BMSC	Y.Tnn+ Aspn+ BMSC,Y.Y.Aldh1a3+ HC,Y.Gal.Col22a1.Y.Y.Ob,Y.Y.Bglap3.Y.Y.Ob	Y.Aldh1a3+ HC,Gal.Col22a1.Y.Y.Ob,Y.Bglap3.Y.Y.Ob,Tnn+ Aspn+ BMSC	Aldh1a3+ HC,Bglap3.Y.Y.Ob,Ostn.Pre-ob	Tex14+ HC,Y.Y.Ob	Y.Ob
Arl6ip1	TRUE	9.59E-05	GC_9	NA	92.16608083	20.72610868	111.9512602	NA	NA	NA	NA	NA	NA	NA	NA	NA	NA	NA
Arl6ip5	NA	NA	NA	NA	99.11656877	186.8032149	56.44779521	TRUE	NA	NA	NA	NA	NA	NA	NA	NA	NA	NA
Arl8b	NA	NA	NA	NA	115.5538376	88.77310959	64.08626237	NA	NA	NA	NA	NA	NA	NA	NA	NA	NA	NA
Armc12	FALSE	NA	NA	Pediatric bone mineral content (femoral neck)	NA	NA	NA	NA	NA	NA	NA	NA	NA	NA	NA	NA	NA	NA
Armh4	NA	NA	NA	NA	NA	NA	NA	NA	TRUE	NA	NA	NA	Pla2g10.Serpina1b.Y.Il17b.Mature Chondro,Y.Y.Y.Ihh.Mature Chondro,Y.Pla2g10.Y.Pde11a.HC,Pla2g10.Ffar4.Y.Pde11a.HC,R3hdml.Pcp4.Crispld1.Ucma.CPC	Pla2g10.Y.Pde11a.HC,Y.Y.Ihh.Mature Chondro	Y.Pde11a.HC,Y.Ihh.Mature Chondro	Pde11a.HC,Ihh.Mature Chondro	HC	NA
Arnt2	NA	NA	NA	NA	NA	NA	NA	NA	NA	NA	TRUE	NA	NA	NA	NA	NA	NA	NA
Arntl	NA	NA	NA	NA	NA	NA	NA	TRUE	NA	NA	NA	NA	Y.Mzb1.Y.Y.Low quality cell	Mzb1.Y.Y.Low quality cell	NA	NA	NA	NA
Arpc1b	NA	NA	NA	NA	315.4519534	72.24510816	367.9383791	NA	NA	NA	NA	NA	NA	NA	NA	NA	NA	NA
Arpc2	NA	NA	NA	NA	250.5105656	116.3454193	246.4875097	NA	NA	NA	NA	NA	NA	NA	NA	NA	NA	NA
Arpc4	NA	NA	NA	NA	115.3130189	28.93072795	147.6432804	NA	NA	NA	NA	NA	NA	NA	NA	NA	NA	NA
Arpc5	NA	NA	NA	NA	134.7669337	37.52627466	147.539216	NA	NA	NA	NA	NA	NA	NA	NA	NA	NA	NA
Arrdc2	FALSE	NA	NA	eBMD_natGentic2018	NA	NA	NA	NA	NA	NA	NA	NA	Y.Y.Y.Aldh1a3+ HC	Y.Y.Aldh1a3+ HC	Y.Aldh1a3+ HC	Aldh1a3+ HC	Tex14+ HC	NA
Arrdc3	TRUE	2.73E-05	GC_3	NA	NA	NA	NA	NA	NA	NA	NA	NA	Y.Y.Y.Aldh1a3+ HC	Y.Y.Aldh1a3+ HC	Y.Aldh1a3+ HC	Aldh1a3+ HC	Tex14+ HC	NA
Arrdc4	TRUE	3.17E-05	GC_6	NA	NA	NA	NA	NA	NA	NA	NA	NA	Kng2.Esm1.Y.Adipoq.Lepr+ BMSC,Serpina3g.Esm1.Y.Adipoq.Lepr+ BMSC,Esm1.Gdpd2.Y.Adipoq.Lepr+ BMSC,Kng2.Gdpd2.Y.Adipoq.Lepr+ BMSC,Y.Wif1.Y.Kcnk2.Lepr+ BMSC,Y.Lpl.Y.Kcnk2.Lepr+ BMSC	Esm1.Y.Adipoq.Lepr+ BMSC,Gdpd2.Y.Adipoq.Lepr+ BMSC,Wif1.Y.Kcnk2.Lepr+ BMSC,Lpl.Y.Kcnk2.Lepr+ BMSC	Y.Adipoq.Lepr+ BMSC,Y.Kcnk2.Lepr+ BMSC	Adipoq.Lepr+ BMSC,Kcnk2.Lepr+ BMSC	Lepr+ BMSC	Lepr+ BMSC
Arsb	FALSE	NA	NA	eBMD_natGentic2018	NA	NA	NA	TRUE	NA	NA	NA	Mucopolysaccharidosis type 6	NA	NA	NA	NA	NA	NA
Arsi	TRUE	9.38E-05	GC_2	NA	NA	NA	NA	NA	NA	NA	NA	NA	Pla2g10.Serpina1b.Y.Il17b.Mature Chondro,R3hdml.Serpina1d.Y.Il17b.Mature Chondro,Krtdap.Y.Pi16.Col6a6.Ly6a+ MSC,Aspm.Y.Pi16.Col6a6.Ly6a+ MSC,Y.Pla2g10.Y.Pde11a.HC,Ocm.Ffar4.Y.Pde11a.HC,Pla2g10.Ffar4.Y.Pde11a.HC,Y.Y.Y.Ffar4+ HC,Y.Mmp9+ Chondro	Y.Pi16.Col6a6.Ly6a+ MSC,Pla2g10.Y.Pde11a.HC,Ffar4.Y.Pde11a.HC,Y.Y.Ffar4+ HC,Mmp9+ Chondro	Pi16.Col6a6.Ly6a+ MSC,Y.Pde11a.HC,Y.Ffar4+ HC	Pde11a.HC,Ffar4+ HC	HC	NA
Arsj	TRUE	1.23E-05	GC_3	NA	NA	NA	NA	NA	NA	NA	NA	NA	Krtdap.Y.Pi16.Col6a6.Ly6a+ MSC,Aspm.Y.Pi16.Col6a6.Ly6a+ MSC	Y.Pi16.Col6a6.Ly6a+ MSC	Pi16.Col6a6.Ly6a+ MSC	NA	NA	NA
Art1	NA	NA	NA	NA	0.12475609	259.9050317	0.077902611	NA	NA	NA	NA	NA	Y.Y.Y.Lipc.HC	Y.Y.Lipc.HC	Y.Lipc.HC	Lipc.HC	NA	NA
Art3	TRUE	4.10E-06	GC_1	NA	NA	NA	NA	NA	NA	NA	NA	NA	Y.Il33.Ccl11.Y.Pericyte,Rgs5.Higd1b.Ccl11.Y.Pericyte,Myh11.Higd1b.Ccl11.Y.Pericyte	Il33.Ccl11.Y.Pericyte,Higd1b.Ccl11.Y.Pericyte	Ccl11.Y.Pericyte	Y.Pericyte	Pericyte	Pericyte
Asah1	NA	NA	NA	NA	194.4507787	52.84086552	126.8495097	NA	NA	NA	NA	NA	NA	NA	NA	NA	NA	NA
Asap1	FALSE	NA	NA	NA	113.0867276	34.64847915	105.7274368	NA	NA	NA	NA	NA	NA	NA	NA	NA	NA	NA
Asap3	NA	NA	NA	NA	NA	NA	NA	NA	NA	NA	TRUE	NA	NA	NA	NA	NA	NA	NA
Asb17os	NA	NA	NA	NA	NA	NA	NA	NA	TRUE	NA	NA	NA	NA	NA	NA	NA	NA	NA
Asb2	FALSE	NA	NA	NA	2.497577487	172.6711492	4.748608167	NA	NA	NA	NA	NA	Y.Y.Pln.Y.Pericyte,Ocm.Ffar4.Y.Pde11a.HC	Ffar4.Y.Pde11a.HC,Y.Pln.Y.Pericyte	Pln.Y.Pericyte	NA	NA	NA
Asb4	TRUE	2.20E-05	GC_3	NA	NA	NA	NA	NA	NA	NA	NA	NA	Y.Y.Y.Hoxa13.Early.MSC	Y.Y.Hoxa13.Early.MSC	Y.Hoxa13.Early.MSC	Hoxa13.Early.MSC	NA	NA
Asb5	NA	NA	NA	NA	0.285340824	204.6363939	0.422573811	NA	NA	NA	NA	NA	NA	NA	NA	NA	NA	NA
Asb7	FALSE	NA	NA	Pediatric bone mineral content (spine)	NA	NA	NA	NA	NA	NA	NA	NA	NA	NA	NA	NA	NA	NA
Asb8	FALSE	NA	NA	Total body bone mineral density	NA	NA	NA	NA	NA	NA	NA	NA	NA	NA	NA	NA	NA	NA
Asf1a	NA	NA	NA	NA	NA	NA	NA	TRUE	NA	NA	NA	NA	NA	NA	NA	NA	NA	NA
Asf1b	TRUE	1.19E-05	GC_3	NA	NA	NA	NA	NA	NA	NA	NA	NA	Y.Matn1.Mecom.Y.Hmmr+ CPC,Y.Y.Hist1h2ap.Y.Hmmr+ CPC,Y.Mzb1.Y.Y.Low quality cell,Aspm.Y.Pi16.Col6a6.Ly6a+ MSC	Mzb1.Y.Y.Low quality cell,Matn1.Mecom.Y.Hmmr+ CPC,Y.Hist1h2ap.Y.Hmmr+ CPC	Hist1h2ap.Y.Hmmr+ CPC	NA	NA	NA
Asgr2	NA	NA	NA	NA	NA	NA	NA	TRUE	NA	NA	NA	NA	NA	NA	NA	NA	NA	NA
Asic3	NA	NA	NA	NA	NA	NA	NA	NA	NA	NA	TRUE	NA	NA	NA	NA	NA	NA	NA
Asns	NA	NA	NA	NA	197.6531857	7.222549642	57.57301948	NA	NA	NA	NA	NA	NA	NA	NA	NA	NA	NA
Aspa	NA	NA	NA	NA	NA	NA	NA	TRUE	NA	NA	NA	NA	Clec1a.Y.Y.Sfrp4.Late.MSC	NA	NA	NA	NA	NA
Aspg	NA	NA	NA	NA	NA	NA	NA	NA	TRUE	NA	NA	NA	NA	NA	NA	NA	NA	NA
Asph	NA	NA	NA	NA	227.9447717	167.611276	90.67881658	NA	NA	NA	NA	NA	NA	NA	NA	NA	NA	NA
Asphd2	NA	NA	NA	NA	NA	NA	NA	NA	TRUE	NA	TRUE	NA	NA	NA	NA	NA	NA	NA
Aspm	TRUE	1.57E-05	GC_9	NA	NA	NA	NA	NA	NA	NA	NA	NA	Y.Matn1.Mecom.Y.Hmmr+ CPC,Y.Y.Hist1h2ap.Y.Hmmr+ CPC,Sgol2a.Cenpf.Y.Pclaf.Early.MSC,Y.Mzb1.Y.Y.Low quality cell,Aspm.Y.Pi16.Col6a6.Ly6a+ MSC	Mzb1.Y.Y.Low quality cell,Matn1.Mecom.Y.Hmmr+ CPC,Y.Hist1h2ap.Y.Hmmr+ CPC	Hist1h2ap.Y.Hmmr+ CPC	NA	NA	NA
Aspn	TRUE	0.000480956	GC_4	NA	463.6047326	376.5844722	73.10129821	TRUE	TRUE	TRUE	TRUE	NA	Tnn.Y.Eln.Alcam.Late.MSC,Wfdc21.Y.Y.Sfrp4.Late.MSC,Y.Ostn.Tnn.Dapk2.Pre-ob,Y.Kcnk2.Tnn.Dapk2.Pre-ob,Myh11.Higd1b.Ccl11.Y.Pericyte,Y.Y.Pln.Y.Pericyte,Y.Tnn.Birc5.Dapk2.Pre-ob,Nppc.Y.Eln.Alcam.Late.MSC,Y.Y.Tnn+ Aspn+ BMSC,Igfbp3.Y.Tac1.Alcam.Late.MSC,Chodl.Y.Tac1.Alcam.Late.MSC,Krtdap.Y.Pi16.Col6a6.Ly6a+ MSC,Y.Pi16.Clec3b.Col6a6.Ly6a+ MSC,Y.Kcnj8.Clec3b.Col6a6.Ly6a+ MSC,Y.Agtr2.Clec3b.Col6a6.Ly6a+ …	Y.Eln.Alcam.Late.MSC,Y.Tnn+ Aspn+ BMSC,Y.Tac1.Alcam.Late.MSC,Y.Y.Wnt2.Late.MSC,Y.Pi16.Col6a6.Ly6a+ MSC,Pi16.Clec3b.Col6a6.Ly6a+ MSC,Kcnj8.Clec3b.Col6a6.Ly6a+ MSC,Agtr2.Clec3b.Col6a6.Ly6a+ MSC,Sod3.Clec3b.Col6a6.Ly6a+ MSC,Y.Y.Sfrp4.Late.MSC,Ostn.Tnn.Dapk2.Pre-ob,Y.Nppc.Aspn.Fibro,Y.Ptx4.Aspn.Fibro,Kcnk2.Tnn.Dapk2.Pre-ob,Tnn.Birc5.Dapk2.Pre-ob,Higd1b.Ccl11.Y.Pericyte,Y.Pln.Y.Pericyte	Eln.Alcam.Late.MSC,Pi16.Col6a6.Ly6a+ MSC,Clec3b.Col6a6.Ly6a+ MSC,Tac1.Alcam.Late.MSC,Nppc.Aspn.Fibro,Ptx4.Aspn.Fibro,Y.Wnt2.Late.MSC,Y.Sfrp4.Late.MSC,Pln.Y.Pericyte,Tnn.Dapk2.Pre-ob,Tnn+ Aspn+ BMSC	Alcam.Late.MSC,Col6a6.Ly6a+ MSC,Wnt2.Late.MSC,Aspn.Fibro,Sfrp4.Late.MSC,Ostn.Pre-ob	Late.MSC,Ly6a+ MSC	Ly6a+ MSC
Asrgl1	FALSE	NA	NA	eBMD_natGentic2018	NA	NA	NA	NA	TRUE	NA	NA	NA	NA	NA	NA	NA	NA	NA
Ass1	FALSE	NA	NA	Total body bone mineral density	NA	NA	NA	NA	NA	NA	NA	NA	Y.Mzb1.Y.Y.Low quality cell	Mzb1.Y.Y.Low quality cell	NA	NA	NA	NA
Astn2	FALSE	NA	NA	eBMD_natGentic2018	NA	NA	NA	NA	NA	NA	NA	NA	NA	NA	NA	NA	NA	NA
Asxl1	NA	NA	NA	NA	NA	NA	NA	TRUE	NA	NA	NA	NA	NA	NA	NA	NA	NA	NA
Asxl2	FALSE	NA	NA	eBMD_natGentic2018	NA	NA	NA	NA	NA	NA	NA	NA	NA	NA	NA	NA	NA	NA
Atad2	TRUE	3.48E-05	GC_9	NA	NA	NA	NA	NA	NA	NA	NA	NA	NA	NA	NA	NA	NA	NA
Atcayos	TRUE	1.77E-05	GC_7	NA	NA	NA	NA	NA	NA	NA	NA	NA	Y.Y.Y.Aldh1a3+ HC,Krt18.Ffar4.Y.Pde11a.HC	Y.Y.Aldh1a3+ HC	Y.Aldh1a3+ HC	Aldh1a3+ HC	Tex14+ HC	NA
Atf3	TRUE	4.43E-05	GC_1	NA	27.49344012	30.45127569	121.6555467	NA	NA	NA	NA	NA	Y.Serpina1a+ Chondro,Serpina1c.Serpina1b.Y.Il17b.Mature Chondro,Y.Y.Y.Aldh1a3+ HC,Y.Y.Pln.Y.Pericyte,Krt18.Ffar4.Y.Pde11a.HC,Y.Y.Y.A2m+ Chondro	Y.Y.A2m+ Chondro,Serpina1a+ Chondro,Y.Y.Aldh1a3+ HC,Y.Pln.Y.Pericyte	Y.A2m+ Chondro,Y.Aldh1a3+ HC,Pln.Y.Pericyte	A2m+ Chondro,Aldh1a3+ HC	Tex14+ HC	NA
Atf4	NA	NA	NA	NA	332.7991306	169.5520495	178.7293895	TRUE	NA	NA	NA	NA	NA	NA	NA	NA	NA	NA
Atf5	TRUE	0.000185874	NA	NA	151.9660291	92.73420625	56.54290898	NA	NA	NA	NA	NA	NA	NA	NA	NA	NA	NA
Atf7	FALSE	NA	NA	eBMD_natGentic2018	NA	NA	NA	NA	NA	NA	NA	NA	NA	NA	NA	NA	NA	NA
Atf7ip	FALSE	NA	NA	NA	63.54311981	43.78152447	119.9931989	NA	NA	NA	NA	NA	NA	NA	NA	NA	NA	NA
Atg14	NA	NA	NA	NA	NA	NA	NA	NA	TRUE	NA	NA	NA	NA	NA	NA	NA	NA	NA
Atg16l1	NA	NA	NA	NA	NA	NA	NA	NA	TRUE	NA	NA	NA	NA	NA	NA	NA	NA	NA
Atg2b	NA	NA	NA	NA	NA	NA	NA	NA	TRUE	NA	NA	NA	NA	NA	NA	NA	NA	NA
Atic	NA	NA	NA	NA	NA	NA	NA	NA	NA	NA	NA	NA	NA	NA	NA	NA	NA	NA
Atl3	NA	NA	NA	NA	201.0694522	39.76413782	88.43020176	NA	NA	NA	NA	NA	NA	NA	NA	NA	NA	NA
Atp11a	NA	NA	NA	NA	135.4855847	63.44888724	62.51158202	TRUE	NA	NA	NA	NA	NA	NA	NA	NA	NA	NA
Atp13a3	FALSE	NA	NA	NA	118.5734846	82.03552227	89.47474944	NA	NA	NA	NA	NA	NA	NA	NA	NA	NA	NA
Atp1a1	NA	NA	NA	NA	290.7959631	172.1879274	174.0901884	NA	NA	NA	NA	NA	NA	NA	NA	NA	NA	NA
Atp1a2	TRUE	2.34E-05	GC_2	NA	1.640246517	1890.546946	38.24226664	NA	NA	NA	NA	NA	Chad.Y.Omd.Prg4.CPC,Y.Y.Pln.Y.Pericyte,Y.Vtn.Y.Gas2.Middle.MSC,Vtn.Y.Cxcl1.Col6a5.Lepr+ BMSC,Cst6.Pcp4.Crispld1.Ucma.CPC	Vtn.Y.Gas2.Middle.MSC,Y.Pln.Y.Pericyte	Pln.Y.Pericyte	Y.Pericyte	Pericyte	NA
Atp1b1	TRUE	2.44E-05	GC_2	NA	26.30736611	413.3519801	38.86387063	NA	NA	NA	NA	NA	Nppc.Y.Y.Y.Meninges,Lypd2.Y.Y.Y.Meninges,Y.Mzb1.Y.Y.Low quality cell,Y.Rsad2.Y.Y.Low quality cell,Y.Agtr2.Clec3b.Col6a6.Ly6a+ MSC,Y.Atp1b1.Slc16a9.Col6a5.Lepr+ BMSC,Krt18.Ffar4.Y.Pde11a.HC	Y.Y.Y.Meninges,Mzb1.Y.Y.Low quality cell,Rsad2.Y.Y.Low quality cell,Agtr2.Clec3b.Col6a6.Ly6a+ MSC,Atp1b1.Slc16a9.Col6a5.Lepr+ BMSC	Y.Y.Meninges	Y.Meninges	Meninges	NA
Atp1b2	TRUE	5.05E-06	GC_1	NA	NA	NA	NA	NA	NA	NA	NA	NA	Rgs5.Higd1b.Ccl11.Y.Pericyte,Myh11.Higd1b.Ccl11.Y.Pericyte,Y.Y.Pln.Y.Pericyte	Higd1b.Ccl11.Y.Pericyte,Y.Pln.Y.Pericyte	Ccl11.Y.Pericyte,Pln.Y.Pericyte	Y.Pericyte	Pericyte	Pericyte
Atp1b3	NA	NA	NA	NA	102.1674918	58.02940879	114.0369627	NA	NA	NA	NA	NA	Y.Y.Y.Ihh.Mature Chondro,Y.Pla2g10.Y.Pde11a.HC	Pla2g10.Y.Pde11a.HC,Y.Y.Ihh.Mature Chondro	Y.Ihh.Mature Chondro	Ihh.Mature Chondro	NA	NA
Atp2a1	NA	NA	NA	NA	3.783804136	3084.011365	0.785265945	NA	NA	NA	NA	NA	NA	NA	NA	NA	NA	NA
Atp2a2	NA	NA	NA	NA	284.3224936	2393.198102	151.6543355	TRUE	NA	NA	NA	NA	NA	NA	NA	NA	NA	NA
Atp2b1	NA	NA	NA	NA	157.8617992	101.0460618	148.9535099	TRUE	NA	NA	NA	NA	NA	NA	NA	NA	NA	NA
Atp2b2	NA	NA	NA	NA	NA	NA	NA	NA	TRUE	NA	NA	NA	NA	NA	NA	NA	NA	NA
Atp2b4	TRUE	2.26E-05	GC_10	NA	NA	NA	NA	NA	NA	NA	NA	NA	NA	NA	NA	NA	NA	NA
Atp5a1	NA	NA	NA	NA	516.1750411	1377.473991	345.0042745	NA	NA	NA	NA	NA	NA	NA	NA	NA	NA	NA
Atp5b	NA	NA	NA	NA	749.8783195	1866.709084	579.8820972	TRUE	NA	NA	NA	NA	NA	NA	NA	NA	NA	NA
Atp5c1	NA	NA	NA	NA	160.3026186	487.2111003	169.7378086	NA	NA	NA	NA	NA	NA	NA	NA	NA	NA	NA
Atp5d	NA	NA	NA	NA	79.57052881	262.6046949	213.9339454	NA	NA	NA	NA	NA	NA	NA	NA	NA	NA	NA
Atp5f1b	NA	NA	NA	NA	NA	NA	NA	NA	NA	NA	NA	NA	NA	NA	NA	NA	NA	NA
Atp5g1	NA	NA	NA	NA	67.45372073	473.2881809	181.1428135	NA	NA	NA	NA	NA	NA	NA	NA	NA	NA	NA
Atp5g2	FALSE	NA	NA	Total body bone mineral density	NA	NA	NA	NA	NA	NA	NA	NA	NA	NA	NA	NA	NA	NA
Atp5g3	NA	NA	NA	NA	104.479118	284.8205741	155.6848257	NA	NA	NA	NA	NA	NA	NA	NA	NA	NA	NA
Atp5h	NA	NA	NA	NA	141.8568103	255.3563284	206.8698294	NA	NA	NA	NA	NA	NA	NA	NA	NA	NA	NA
Atp5j	NA	NA	NA	NA	134.8286675	235.3098174	132.0857215	NA	NA	NA	NA	NA	NA	NA	NA	NA	NA	NA
Atp5j2	NA	NA	NA	NA	62.24601716	188.8620199	98.86077533	NA	NA	NA	NA	NA	NA	NA	NA	NA	NA	NA
Atp5k	NA	NA	NA	NA	36.49103327	124.710021	47.70820226	NA	NA	NA	NA	NA	NA	NA	NA	NA	NA	NA
Atp5l	NA	NA	NA	NA	80.38406745	261.678761	381.837071	NA	NA	NA	NA	NA	NA	NA	NA	NA	NA	NA
Atp5md	NA	NA	NA	NA	58.32959537	138.1975073	81.17434717	NA	NA	NA	NA	NA	Pla2g10.Serpina1b.Y.Il17b.Mature Chondro,Y.Y.Y.Ihh.Mature Chondro,Y.Y.Y.Aldh1a3+ HC,Y.Y.Y.Y.Col1a1.Chondro,Y.Pla2g10.Y.Pde11a.HC,Ocm.Ffar4.Y.Pde11a.HC,Pla2g10.Ffar4.Y.Pde11a.HC,Y.Y.Y.Ffar4+ HC,R3hdml.Pcp4.Crispld1.Ucma.CPC	Pla2g10.Y.Pde11a.HC,Ffar4.Y.Pde11a.HC,Y.Y.Ffar4+ HC,Y.Y.Ihh.Mature Chondro,Y.Y.Aldh1a3+ HC,Y.Y.Y.Col1a1.Chondro	Y.Pde11a.HC,Y.Ffar4+ HC,Y.Ihh.Mature Chondro,Y.Aldh1a3+ HC,Y.Y.Col1a1.Chondro	Pde11a.HC,Ffar4+ HC,Ihh.Mature Chondro,Aldh1a3+ HC,Y.Col1a1.Chondro	HC,Tex14+ HC,Col1a1.Chondro	NA
Atp5mpl	NA	NA	NA	NA	39.3613358	102.0113231	40.30662814	NA	NA	NA	NA	NA	Pla2g10.Serpina1b.Y.Il17b.Mature Chondro,Y.Y.Y.Ihh.Mature Chondro,Y.Y.Y.Y.Col1a1.Chondro,Y.Pla2g10.Y.Pde11a.HC,Ocm.Ffar4.Y.Pde11a.HC,Pla2g10.Ffar4.Y.Pde11a.HC,Y.Y.Y.Ffar4+ HC,R3hdml.Pcp4.Crispld1.Ucma.CPC	Pla2g10.Y.Pde11a.HC,Ffar4.Y.Pde11a.HC,Y.Y.Ffar4+ HC,Y.Y.Ihh.Mature Chondro,Y.Y.Y.Col1a1.Chondro	Y.Pde11a.HC,Y.Ffar4+ HC,Y.Ihh.Mature Chondro,Y.Y.Col1a1.Chondro	Pde11a.HC,Ffar4+ HC,Ihh.Mature Chondro,Y.Col1a1.Chondro	HC,Col1a1.Chondro	NA
Atp5o	NA	NA	NA	NA	104.7217735	331.439394	148.9736335	NA	NA	NA	NA	NA	NA	NA	NA	NA	NA	NA
Atp5pb	NA	NA	NA	NA	159.1534539	441.7493126	176.9923358	NA	NA	NA	NA	NA	NA	NA	NA	NA	NA	NA
Atp6ap1	NA	NA	NA	NA	198.7067906	112.7107006	165.7804715	TRUE	TRUE	NA	NA	NA	NA	NA	NA	NA	NA	NA
Atp6ap2	NA	NA	NA	NA	NA	NA	NA	NA	TRUE	NA	NA	NA	NA	NA	NA	NA	NA	NA
Atp6v0a2	FALSE	NA	NA	NA	NA	NA	NA	NA	NA	NA	NA	Cutis laxa, autosomal recessive form, type 2A (ARCL2A)	NA	NA	NA	NA	NA	NA
Atp6v0a4	TRUE	6.84E-06	GC_1	NA	NA	NA	NA	TRUE	NA	NA	NA	NA	Y.Y.Y.Ihh.Mature Chondro,Y.Slurp1.Anxa8.Aspn.Fibro,Mstn.Y.Ptx4.Aspn.Fibro,Y.Clec3b.Y.Slurp1.Fibro,Y.Tesc.Y.Slurp1.Fibro,Cst6.Pcp4.Crispld1.Ucma.CPC	Slurp1.Anxa8.Aspn.Fibro,Clec3b.Y.Slurp1.Fibro,Tesc.Y.Slurp1.Fibro,Y.Y.Ihh.Mature Chondro	Y.Slurp1.Fibro,Y.Ihh.Mature Chondro	Slurp1.Fibro,Ihh.Mature Chondro	Fibro	Fibroblast
Atp6v0c	NA	NA	NA	NA	136.2069349	109.8920158	268.6685687	NA	NA	NA	NA	NA	Y.Y.Y.Aldh1a3+ HC,Y.Y.Y.Y.Col1a1.Chondro,Y.Pla2g10.Y.Pde11a.HC,Ocm.Ffar4.Y.Pde11a.HC,Y.Y.Y.Ffar4+ HC,R3hdml.Pcp4.Crispld1.Ucma.CPC	Pla2g10.Y.Pde11a.HC,Ffar4.Y.Pde11a.HC,Y.Y.Ffar4+ HC,Y.Y.Aldh1a3+ HC,Y.Y.Y.Col1a1.Chondro	Y.Pde11a.HC,Y.Ffar4+ HC,Y.Aldh1a3+ HC,Y.Y.Col1a1.Chondro	Pde11a.HC,Ffar4+ HC,Aldh1a3+ HC,Y.Col1a1.Chondro	HC,Tex14+ HC,Col1a1.Chondro	NA
Atp6v0d2	NA	NA	NA	NA	NA	NA	NA	TRUE	TRUE	NA	NA	NA	NA	NA	NA	NA	NA	NA
Atp6v0e	NA	NA	NA	NA	85.62515281	29.6748809	137.3584295	NA	NA	NA	NA	NA	NA	NA	NA	NA	NA	NA
Atp6v1a	NA	NA	NA	NA	138.9982624	39.63040398	87.53280749	NA	TRUE	NA	NA	NA	NA	NA	NA	NA	NA	NA
Atp6v1b2	NA	NA	NA	NA	NA	NA	NA	NA	TRUE	NA	NA	NA	NA	NA	NA	NA	NA	NA
Atp6v1e1	NA	NA	NA	NA	NA	NA	NA	NA	TRUE	NA	NA	NA	NA	NA	NA	NA	NA	NA
Atp6v1g1	NA	NA	NA	NA	140.5816521	79.38601276	185.2496193	NA	NA	NA	NA	NA	NA	NA	NA	NA	NA	NA
Atp6v1h	NA	NA	NA	NA	NA	NA	NA	TRUE	TRUE	NA	NA	NA	NA	NA	NA	NA	NA	NA
Atp7a	NA	NA	NA	NA	NA	NA	NA	TRUE	NA	NA	NA	NA	NA	NA	NA	NA	NA	NA
Atp7b	NA	NA	NA	NA	NA	NA	NA	TRUE	NA	NA	NA	NA	NA	NA	NA	NA	NA	NA
Atp8b2	NA	NA	NA	NA	166.5255725	36.81610355	49.87941904	NA	NA	NA	NA	NA	NA	NA	NA	NA	NA	NA
Atp9a	NA	NA	NA	NA	NA	NA	NA	NA	NA	NA	TRUE	NA	NA	NA	NA	NA	NA	NA
Atpaf2	FALSE	NA	NA	Total body bone mineral density	NA	NA	NA	NA	NA	NA	NA	NA	NA	NA	NA	NA	NA	NA
Atpif1	NA	NA	NA	NA	123.1088464	21.45644858	94.24458073	NA	NA	NA	NA	NA	NA	NA	NA	NA	NA	NA
Atr	NA	NA	NA	NA	NA	NA	NA	TRUE	TRUE	NA	NA	Microcephalic osteodysplastic primordial dwarfism (other types)	NA	NA	NA	NA	NA	NA
Atraid	NA	NA	NA	NA	NA	NA	NA	TRUE	NA	NA	NA	NA	NA	NA	NA	NA	NA	NA
Atrip	NA	NA	NA	NA	17.068069	11.38591629	128.0463123	NA	NA	NA	NA	NA	NA	NA	NA	NA	NA	NA
Atrx	NA	NA	NA	NA	172.1945806	70.8016828	146.9345927	NA	NA	NA	NA	NA	NA	NA	NA	NA	NA	NA
Atxn1	FALSE	NA	NA	Total body bone mineral density	NA	NA	NA	NA	NA	NA	NA	NA	NA	NA	NA	NA	NA	NA
Atxn10	FALSE	NA	NA	eBMD_natGentic2018	127.9534842	65.80784135	109.3519039	TRUE	TRUE	NA	NA	NA	NA	NA	NA	NA	NA	NA
Atxn7l1	FALSE	NA	NA	eBMD_natGentic2018	NA	NA	NA	NA	NA	NA	NA	NA	NA	NA	NA	NA	NA	NA
Atxn7l3b	NA	NA	NA	NA	128.4506249	23.86420213	127.3056743	NA	NA	NA	NA	NA	NA	NA	NA	NA	NA	NA
AU021092	NA	NA	NA	NA	NA	NA	NA	NA	NA	NA	TRUE	NA	NA	NA	NA	NA	NA	NA
AU040320	NA	NA	NA	NA	NA	NA	NA	TRUE	NA	NA	NA	NA	NA	NA	NA	NA	NA	NA
Aurka	TRUE	1.31E-05	GC_9	NA	NA	NA	NA	NA	NA	NA	NA	NA	Y.Matn1.Mecom.Y.Hmmr+ CPC,Y.Y.Hist1h2ap.Y.Hmmr+ CPC,Sgol2a.Cenpf.Y.Pclaf.Early.MSC,Y.Mzb1.Y.Y.Low quality cell,Aspm.Y.Pi16.Col6a6.Ly6a+ MSC	Cenpf.Y.Pclaf.Early.MSC,Mzb1.Y.Y.Low quality cell,Matn1.Mecom.Y.Hmmr+ CPC,Y.Hist1h2ap.Y.Hmmr+ CPC	Y.Pclaf.Early.MSC,Hist1h2ap.Y.Hmmr+ CPC	Pclaf.Early.MSC	Early.MSC	NA
Aurkaip1	FALSE	NA	NA	Osteoporosis,eBMD_natGentic2018	NA	NA	NA	NA	NA	NA	NA	NA	NA	NA	NA	NA	NA	NA
Aurkb	TRUE	1.25E-05	GC_9	NA	NA	NA	NA	NA	NA	NA	NA	NA	Y.Matn1.Mecom.Y.Hmmr+ CPC,Y.Y.Hist1h2ap.Y.Hmmr+ CPC,Sgol2a.Cenpf.Y.Pclaf.Early.MSC,Y.Mzb1.Y.Y.Low quality cell,Aspm.Y.Pi16.Col6a6.Ly6a+ MSC	Cenpf.Y.Pclaf.Early.MSC,Mzb1.Y.Y.Low quality cell,Matn1.Mecom.Y.Hmmr+ CPC,Y.Hist1h2ap.Y.Hmmr+ CPC	Y.Pclaf.Early.MSC,Hist1h2ap.Y.Hmmr+ CPC	Pclaf.Early.MSC	Early.MSC	NA
Auts2	NA	NA	NA	NA	NA	NA	NA	NA	NA	NA	TRUE	NA	NA	NA	NA	NA	NA	NA
Avpr1a	TRUE	6.35E-06	GC_6	NA	NA	NA	NA	NA	NA	NA	NA	NA	Y.Y.Pln.Y.Pericyte,Y.Y.Y.A2m+ Chondro	Y.Y.A2m+ Chondro,Y.Pln.Y.Pericyte	Y.A2m+ Chondro,Pln.Y.Pericyte	A2m+ Chondro	NA	NA
AW112010	TRUE	1.56E-05	GC_2	NA	NA	NA	NA	NA	NA	NA	NA	NA	Serpina1c.Serpina1b.Y.Il17b.Mature Chondro,Kng2.Esm1.Y.Adipoq.Lepr+ BMSC,Serpina3g.Esm1.Y.Adipoq.Lepr+ BMSC,Iigp1.Esm1.Y.Adipoq.Lepr+ BMSC,Esm1.Gdpd2.Y.Adipoq.Lepr+ BMSC,Y.Ccl2.Y.Adipoq.Lepr+ BMSC,Y.Ppbp.Y.Ppbp+ BMSC	Esm1.Y.Adipoq.Lepr+ BMSC,Gdpd2.Y.Adipoq.Lepr+ BMSC,Ccl2.Y.Adipoq.Lepr+ BMSC,Ppbp.Y.Ppbp+ BMSC,Serpina1b.Y.Il17b.Mature Chondro	Y.Adipoq.Lepr+ BMSC,Y.Ppbp+ BMSC	Adipoq.Lepr+ BMSC,Ppbp+ BMSC	Lepr+ BMSC	Lepr+ BMSC
AW551984	TRUE	1.07E-05	NA	NA	NA	NA	NA	NA	NA	NA	NA	NA	Igfbp3.Y.Tac1.Alcam.Late.MSC,Krtdap.Y.Pi16.Col6a6.Ly6a+ MSC,Aspm.Y.Pi16.Col6a6.Ly6a+ MSC,Y.Pi16.Clec3b.Col6a6.Ly6a+ MSC,Y.Kcnj8.Clec3b.Col6a6.Ly6a+ MSC,Y.Agtr2.Clec3b.Col6a6.Ly6a+ MSC,Igfbp3.Y.Y.Wnt2.Late.MSC,Clec3b.Y.Y.Wnt2.Late.MSC	Y.Tac1.Alcam.Late.MSC,Y.Y.Wnt2.Late.MSC,Y.Pi16.Col6a6.Ly6a+ MSC,Pi16.Clec3b.Col6a6.Ly6a+ MSC,Kcnj8.Clec3b.Col6a6.Ly6a+ MSC,Agtr2.Clec3b.Col6a6.Ly6a+ MSC	Pi16.Col6a6.Ly6a+ MSC,Clec3b.Col6a6.Ly6a+ MSC,Tac1.Alcam.Late.MSC,Y.Wnt2.Late.MSC	Col6a6.Ly6a+ MSC,Wnt2.Late.MSC	Ly6a+ MSC	Ly6a+ MSC
AW822252	NA	NA	NA	NA	6.169815238	3.140355641	258.4278792	NA	NA	NA	NA	NA	NA	NA	NA	NA	NA	NA
Axin1	FALSE	NA	NA	Osteoporosis,Lumbar spine bone mineral density,Total body bone mineral density,Lumbar spine bone mineral density (integral),Lumbar spine bone mineral density (trabecular),eBMD_natGentic2018	NA	NA	NA	NA	NA	NA	NA	NA	NA	NA	NA	NA	NA	NA
Axin2	FALSE	NA	NA	eBMD_natGentic2018	NA	NA	NA	TRUE	NA	NA	NA	NA	NA	NA	NA	NA	NA	NA
Axl	TRUE	2.03E-05	GC_3	eBMD_natGentic2018	189.2519969	201.2002936	218.9062508	NA	TRUE	NA	NA	NA	Krtdap.Y.Pi16.Col6a6.Ly6a+ MSC,Aspm.Y.Pi16.Col6a6.Ly6a+ MSC,Y.Pi16.Clec3b.Col6a6.Ly6a+ MSC,Scg3.Sod3.Clec3b.Col6a6.Ly6a+ MSC,Y.Slurp1.Y.Clic5.Ly6a+ MSC,Y.Htra4.Y.Clic5.Ly6a+ MSC,Mstn.Y.Ptx4.Aspn.Fibro	Y.Pi16.Col6a6.Ly6a+ MSC,Pi16.Clec3b.Col6a6.Ly6a+ MSC,Sod3.Clec3b.Col6a6.Ly6a+ MSC,Slurp1.Y.Clic5.Ly6a+ MSC,Htra4.Y.Clic5.Ly6a+ MSC	Pi16.Col6a6.Ly6a+ MSC,Clec3b.Col6a6.Ly6a+ MSC,Y.Clic5.Ly6a+ MSC	Col6a6.Ly6a+ MSC,Clic5.Ly6a+ MSC	Ly6a+ MSC	Ly6a+ MSC
AY036118	NA	NA	NA	NA	351.7982365	8.388411971	604.4478114	NA	NA	NA	NA	NA	Lars2.Y.Gal.Col22a1.Y.Y.Ob,Lars2.Dmp1.Angpt4.Dapk2.Pre-ob,Y.Y.Y.Ffar4+ HC	Y.Y.Ffar4+ HC	Y.Ffar4+ HC	Ffar4+ HC	NA	NA
Azin1	NA	NA	NA	NA	134.018139	78.18682791	92.53346094	NA	NA	NA	NA	NA	Y.Y.Y.Aldh1a3+ HC	Y.Y.Aldh1a3+ HC	Y.Aldh1a3+ HC	Aldh1a3+ HC	Tex14+ HC	NA
B020010K11Rik	NA	NA	NA	NA	3.09551659	0.091736223	111.7210036	NA	NA	NA	NA	NA	NA	NA	NA	NA	NA	NA
B230217C12Rik	NA	NA	NA	NA	NA	NA	NA	NA	NA	NA	TRUE	NA	NA	NA	NA	NA	NA	NA
B230219D22Rik	NA	NA	NA	NA	100.7604438	57.47120221	51.70460735	NA	NA	NA	NA	NA	NA	NA	NA	NA	NA	NA
B230312C02Rik	TRUE	2.63E-06	GC_10	NA	NA	NA	NA	NA	NA	NA	NA	NA	Hoxd13.Cenpf.Y.Pclaf.Early.MSC	NA	NA	NA	NA	NA
B2m	NA	NA	NA	NA	519.7639727	197.2387974	1312.16237	NA	NA	TRUE	NA	NA	NA	NA	NA	NA	NA	NA
B3galnt1	TRUE	1.01E-05	GC_5	NA	NA	NA	NA	NA	NA	NA	NA	NA	NA	NA	NA	NA	NA	NA
B3galt2	TRUE	2.31E-05	GC_2	NA	NA	NA	NA	NA	NA	NA	NA	NA	Y.Y.Y.Aldh1a3+ HC,Y.Y.Y.Lipc.HC,Y.Pla2g10.Y.Pde11a.HC,Ocm.Ffar4.Y.Pde11a.HC,Pla2g10.Ffar4.Y.Pde11a.HC,Y.Y.Y.Ffar4+ HC	Y.Y.Lipc.HC,Pla2g10.Y.Pde11a.HC,Ffar4.Y.Pde11a.HC,Y.Y.Ffar4+ HC,Y.Y.Aldh1a3+ HC	Y.Lipc.HC,Y.Pde11a.HC,Y.Ffar4+ HC,Y.Aldh1a3+ HC	Lipc.HC,Pde11a.HC,Ffar4+ HC,Aldh1a3+ HC	HC,Tex14+ HC	NA
B3galt6	NA	NA	NA	NA	NA	NA	NA	TRUE	NA	NA	NA	SEMD with joint laxity (SEMD-JL), Beighton type	NA	NA	NA	NA	NA	NA
B3gat3	NA	NA	NA	NA	NA	NA	NA	NA	NA	NA	NA	B3GAT3 deficiency	NA	NA	NA	NA	NA	NA
B3gnt9	NA	NA	NA	NA	NA	NA	NA	NA	TRUE	NA	TRUE	NA	NA	NA	NA	NA	NA	NA
B4galnt3	FALSE	NA	NA	eBMD_natGentic2018	NA	NA	NA	NA	TRUE	NA	TRUE	NA	NA	NA	NA	NA	NA	NA
B4galt1	NA	NA	NA	NA	119.3813397	46.63765804	126.7626433	NA	NA	NA	NA	NA	NA	NA	NA	NA	NA	NA
B4galt2	NA	NA	NA	NA	NA	NA	NA	NA	NA	NA	TRUE	NA	NA	NA	NA	NA	NA	NA
B4galt7	NA	NA	NA	NA	NA	NA	NA	NA	TRUE	NA	NA	Ehlers鈥揇anlos syndrome, spondylodysplastic type	NA	NA	NA	NA	NA	NA
B830012L14Rik	TRUE	5.89E-06	GC_3	NA	NA	NA	NA	NA	NA	NA	NA	NA	Y.Y.Y.A2m+ Chondro	Y.Y.A2m+ Chondro	Y.A2m+ Chondro	A2m+ Chondro	NA	NA
B930036N10Rik	TRUE	2.00E-05	GC_3	NA	NA	NA	NA	NA	NA	NA	NA	NA	Y.Y.Y.Aldh1a3+ HC	Y.Y.Aldh1a3+ HC	Y.Aldh1a3+ HC	Aldh1a3+ HC	Tex14+ HC	NA
B930041F14Rik	NA	NA	NA	NA	NA	NA	NA	NA	NA	NA	TRUE	NA	NA	NA	NA	NA	NA	NA
B930095G15Rik	NA	NA	NA	NA	NA	NA	NA	NA	NA	NA	TRUE	NA	NA	NA	NA	NA	NA	NA
Bace1	NA	NA	NA	NA	107.3913179	57.25335988	48.75204635	NA	NA	NA	NA	NA	NA	NA	NA	NA	NA	NA
Bace2	TRUE	3.53E-05	GC_3	NA	NA	NA	NA	NA	NA	NA	NA	NA	Nppc.Y.Y.Y.Meninges,Lypd2.Y.Y.Y.Meninges,Mstn.Y.Ptx4.Aspn.Fibro	Y.Y.Y.Meninges	Y.Y.Meninges	Y.Meninges	Meninges	NA
Bach1	TRUE	2.40E-05	NA	NA	NA	NA	NA	NA	NA	NA	NA	NA	NA	NA	NA	NA	NA	NA
Bach2	FALSE	NA	NA	NA	NA	NA	NA	TRUE	TRUE	NA	NA	NA	Y.Mzb1.Y.Y.Low quality cell,Y.Rsad2.Y.Y.Low quality cell	Mzb1.Y.Y.Low quality cell,Rsad2.Y.Y.Low quality cell	NA	NA	NA	NA
Bach2it1	NA	NA	NA	NA	NA	NA	NA	NA	TRUE	NA	NA	NA	NA	NA	NA	NA	NA	NA
Bad	FALSE	NA	NA	eBMD_natGentic2018	NA	NA	NA	NA	NA	NA	NA	NA	NA	NA	NA	NA	NA	NA
Bag1	NA	NA	NA	NA	127.9639039	181.2430158	63.57383262	NA	NA	NA	NA	NA	NA	NA	NA	NA	NA	NA
Bag3	NA	NA	NA	NA	61.4396449	222.1103184	68.37984805	NA	NA	NA	NA	NA	Y.Y.Y.Aldh1a3+ HC	Y.Y.Aldh1a3+ HC	Y.Aldh1a3+ HC	Aldh1a3+ HC	Tex14+ HC	NA
Bag6	NA	NA	NA	NA	112.7878633	107.2301517	92.00567407	NA	NA	NA	NA	NA	NA	NA	NA	NA	NA	NA
Bahcc1	FALSE	NA	NA	eBMD_natGentic2018	NA	NA	NA	NA	NA	NA	NA	NA	NA	NA	NA	NA	NA	NA
Baiap2	TRUE	2.92E-05	GC_10	NA	NA	NA	NA	NA	NA	NA	NA	NA	NA	NA	NA	NA	NA	NA
Baiap2l2	NA	NA	NA	NA	NA	NA	NA	NA	NA	NA	TRUE	NA	Ptprz1.Y.Y.Bglap3.Y.Y.Ob,Y.Y.Y.Lipc.HC	Y.Y.Lipc.HC	Y.Lipc.HC	Lipc.HC	NA	NA
Bambi	TRUE	7.97E-05	GC_12	NA	NA	NA	NA	NA	TRUE	NA	TRUE	NA	Ptprz1.Y.Y.Bglap3.Y.Y.Ob,Car3.Y.Y.Bglap3.Y.Y.Ob,Bglap2.Y.Y.Bglap3.Y.Y.Ob,Y.Y.Y.Lipc.HC	Y.Y.Lipc.HC,Y.Y.Bglap3.Y.Y.Ob	Y.Lipc.HC,Y.Bglap3.Y.Y.Ob	Lipc.HC,Bglap3.Y.Y.Ob	Y.Y.Ob	Y.Ob
Banf1	NA	NA	NA	NA	51.48945215	43.83128426	116.1321741	NA	NA	NA	NA	NA	NA	NA	NA	NA	NA	NA
Banf2	FALSE	NA	NA	eBMD_natGentic2018	NA	NA	NA	NA	NA	NA	NA	NA	NA	NA	NA	NA	NA	NA
Barx1	TRUE	2.11E-05	GC_4	NA	NA	NA	NA	NA	NA	NA	NA	NA	Cytl1.Y.Omd.Prg4.CPC,Cilp2.Y.Omd.Prg4.CPC,Chad.Y.Omd.Prg4.CPC,Pcp4l1.Y.Cilp.Prg4.CPC,Myoc.Y.Cilp.Prg4.CPC,Chrdl2.Y.Cilp.Prg4.CPC,Y.Htra4.Y.Clic5.Ly6a+ MSC,Y.Tesc.Y.Slurp1.Fibro	Htra4.Y.Clic5.Ly6a+ MSC,Tesc.Y.Slurp1.Fibro,Y.Omd.Prg4.CPC,Y.Cilp.Prg4.CPC	Y.Clic5.Ly6a+ MSC,Omd.Prg4.CPC,Cilp.Prg4.CPC	Clic5.Ly6a+ MSC,Prg4.CPC	NA	NA
Barx2	TRUE	8.28E-06	GC_1	NA	NA	NA	NA	NA	NA	NA	NA	NA	Ptgs2.Spon2.Anxa8.Aspn.Fibro	NA	NA	NA	NA	NA
Basp1	TRUE	6.79E-05	GC_8	Pediatric bone mineral content (spine)	NA	NA	NA	NA	TRUE	NA	NA	NA	NA	NA	NA	NA	NA	NA
Batf3	TRUE	2.24E-05	GC_1	NA	NA	NA	NA	NA	NA	NA	NA	NA	Y.Ihh.Y.Il17b.Mature Chondro,Y.Y.Y.Ihh.Mature Chondro	Ihh.Y.Il17b.Mature Chondro,Y.Y.Ihh.Mature Chondro	Y.Il17b.Mature Chondro,Y.Ihh.Mature Chondro	Il17b.Mature Chondro,Ihh.Mature Chondro	Mature Chondro	NA
Baz1a	FALSE	NA	NA	eBMD_natGentic2018	NA	NA	NA	NA	NA	NA	NA	NA	NA	NA	NA	NA	NA	NA
Baz1b	NA	NA	NA	NA	177.9623275	59.73113251	102.7480138	NA	NA	NA	NA	NA	NA	NA	NA	NA	NA	NA
Bbs5	NA	NA	NA	NA	NA	NA	NA	TRUE	NA	NA	NA	NA	NA	NA	NA	NA	NA	NA
Bbx	NA	NA	NA	NA	NA	NA	NA	TRUE	NA	NA	NA	NA	NA	NA	NA	NA	NA	NA
BC004004	NA	NA	NA	NA	60.9976774	68.2794704	102.8131333	NA	NA	NA	NA	NA	NA	NA	NA	NA	NA	NA
BC005537	FALSE	NA	NA	NA	128.8214012	104.2818246	112.4538764	NA	NA	NA	NA	NA	NA	NA	NA	NA	NA	NA
BC028528	TRUE	1.22E-05	GC_7	NA	NA	NA	NA	NA	NA	NA	NA	NA	Y.Y.Vcan+ MP BMSC	Y.Vcan+ MP BMSC	Vcan+ MP BMSC	Otos.Pre-ob	NA	NA
BC034090	FALSE	NA	NA	eBMD_natGentic2018	NA	NA	NA	NA	NA	NA	TRUE	NA	NA	NA	NA	NA	NA	NA
BC055324	NA	NA	NA	NA	NA	NA	NA	TRUE	NA	NA	NA	NA	NA	NA	NA	NA	NA	NA
Bcam	NA	NA	NA	NA	1.924481873	112.9617812	17.47019904	NA	NA	NA	NA	NA	Rgs5.Higd1b.Ccl11.Y.Pericyte,Myh11.Higd1b.Ccl11.Y.Pericyte,Y.Y.Pln.Y.Pericyte	Higd1b.Ccl11.Y.Pericyte,Y.Pln.Y.Pericyte	Ccl11.Y.Pericyte,Pln.Y.Pericyte	Y.Pericyte	Pericyte	Pericyte
Bcan	NA	NA	NA	NA	NA	NA	NA	NA	NA	NA	TRUE	NA	Bglap3.Y.Gal.Col22a1.Y.Y.Ob,Car3.Y.Gal.Col22a1.Y.Y.Ob,Ptprz1.Y.Y.Bglap3.Y.Y.Ob,Car3.Y.Y.Bglap3.Y.Y.Ob,Bglap2.Y.Y.Bglap3.Y.Y.Ob	Y.Gal.Col22a1.Y.Y.Ob,Y.Y.Bglap3.Y.Y.Ob	Gal.Col22a1.Y.Y.Ob,Y.Bglap3.Y.Y.Ob	Col22a1.Y.Y.Ob,Bglap3.Y.Y.Ob	Y.Y.Ob	Y.Ob
Bcap29	NA	NA	NA	NA	NA	NA	NA	TRUE	NA	NA	NA	NA	NA	NA	NA	NA	NA	NA
Bcap31	NA	NA	NA	NA	106.186346	45.81673466	121.270364	NA	NA	NA	NA	NA	NA	NA	NA	NA	NA	NA
Bcar1	NA	NA	NA	NA	NA	NA	NA	NA	NA	NA	TRUE	NA	NA	NA	NA	NA	NA	NA
Bcar3	FALSE	NA	NA	NA	NA	NA	NA	NA	TRUE	NA	TRUE	NA	Lars2.Y.Gal.Col22a1.Y.Y.Ob	Y.Gal.Col22a1.Y.Y.Ob	Gal.Col22a1.Y.Y.Ob	NA	Y.Y.Ob	Y.Ob
Bcas3	FALSE	NA	NA	eBMD_natGentic2018	NA	NA	NA	NA	NA	NA	NA	NA	NA	NA	NA	NA	NA	NA
Bcat1	FALSE	NA	NA	NA	113.197592	1.473563332	33.56734063	NA	NA	NA	NA	NA	NA	NA	NA	NA	NA	NA
Bcl11a	FALSE	NA	NA	eBMD_natGentic2018	NA	NA	NA	NA	NA	NA	NA	NA	Lef1.Pax3.Y.Pclaf.Early.MSC	NA	NA	NA	NA	MSC
Bcl11b	TRUE	1.73E-05	GC_4	NA	NA	NA	NA	NA	NA	NA	NA	NA	Y.Stmn2.Y.Y.Irx1+ MSC,Hoxd1.Irx1.Y.Y.Irx1+ MSC	Stmn2.Y.Y.Irx1+ MSC	Y.Y.Irx1+ MSC	Y.Irx1+ MSC	Irx1+ MSC	MSC
Bcl2	TRUE	2.77E-05	NA	eBMD_natGentic2018	NA	NA	NA	TRUE	TRUE	NA	NA	NA	NA	NA	NA	NA	NA	NA
Bcl2l1	NA	NA	NA	NA	NA	NA	NA	TRUE	NA	NA	NA	NA	Y.Rsad2.Y.Y.Low quality cell	Rsad2.Y.Y.Low quality cell	NA	NA	NA	NA
Bcl2l11	TRUE	3.67E-05	GC_2	eBMD_natGentic2018	NA	NA	NA	NA	NA	NA	NA	NA	Y.Y.Y.Aldh1a3+ HC,Y.Mepe.Y.Pde11a.HC,Ocm.Ffar4.Y.Pde11a.HC,Krt18.Ffar4.Y.Pde11a.HC	Mepe.Y.Pde11a.HC,Ffar4.Y.Pde11a.HC,Y.Y.Aldh1a3+ HC	Y.Pde11a.HC,Y.Aldh1a3+ HC	Pde11a.HC,Aldh1a3+ HC	Tex14+ HC	NA
Bcl3	TRUE	1.22E-05	GC_11	NA	NA	NA	NA	NA	NA	NA	NA	NA	NA	NA	NA	NA	NA	NA
Bcl6b	NA	NA	NA	NA	NA	NA	NA	NA	TRUE	NA	TRUE	NA	NA	NA	NA	NA	NA	NA
Bclaf1	NA	NA	NA	NA	176.5285853	54.81835758	139.4541437	NA	NA	NA	NA	NA	NA	NA	NA	NA	NA	NA
Bco1	NA	NA	NA	NA	NA	NA	NA	NA	TRUE	NA	NA	NA	NA	NA	NA	NA	NA	NA
Bcor	FALSE	NA	NA	NA	NA	NA	NA	TRUE	NA	NA	NA	NA	Y.Y.Y.Aldh1a3+ HC,Krt18.Ffar4.Y.Pde11a.HC	Y.Y.Aldh1a3+ HC	Y.Aldh1a3+ HC	Aldh1a3+ HC	Tex14+ HC	NA
Bdh2	NA	NA	NA	NA	NA	NA	NA	NA	TRUE	NA	NA	NA	NA	NA	NA	NA	NA	NA
Bdkrb2	NA	NA	NA	NA	NA	NA	NA	TRUE	NA	NA	NA	NA	NA	NA	NA	NA	NA	NA
Bdnf	TRUE	7.92E-06	GC_8	NA	NA	NA	NA	NA	NA	NA	NA	NA	NA	NA	NA	NA	NA	NA
Begain	NA	NA	NA	NA	NA	NA	NA	NA	NA	NA	TRUE	NA	NA	NA	NA	NA	NA	NA
Bend6	NA	NA	NA	NA	NA	NA	NA	NA	TRUE	NA	NA	NA	NA	NA	NA	NA	NA	NA
Bend7	NA	NA	NA	NA	NA	NA	NA	NA	NA	NA	TRUE	NA	NA	NA	NA	NA	NA	NA
Best3	FALSE	NA	NA	Peak hip bone mineral content	NA	NA	NA	NA	NA	NA	NA	NA	NA	NA	NA	NA	NA	NA
Bex1	TRUE	1.99E-05	GC_8	NA	NA	NA	NA	NA	NA	NA	NA	NA	Y.Fitm1.Y.Pclaf.Early.MSC,Hoxd13.Cenpf.Y.Pclaf.Early.MSC	Fitm1.Y.Pclaf.Early.MSC,Cenpf.Y.Pclaf.Early.MSC	Y.Pclaf.Early.MSC	Pclaf.Early.MSC	Early.MSC	MSC
Bex2	TRUE	3.98E-05	GC_1	NA	NA	NA	NA	NA	NA	NA	NA	NA	Y.Msx1.Y.Pclaf.Early.MSC,Y.Hist1h2ae.Y.Pclaf.Early.MSC,Sgol2a.Cenpf.Y.Pclaf.Early.MSC,Hoxd13.Cenpf.Y.Pclaf.Early.MSC	Msx1.Y.Pclaf.Early.MSC,Hist1h2ae.Y.Pclaf.Early.MSC,Cenpf.Y.Pclaf.Early.MSC	Y.Pclaf.Early.MSC	Pclaf.Early.MSC	Early.MSC	NA
Bglap	TRUE	0.002846584	GC_12	NA	210.7750661	0	225.2309671	TRUE	TRUE	NA	TRUE	NA	Bglap3.Y.Gal.Col22a1.Y.Y.Ob,Car3.Y.Gal.Col22a1.Y.Y.Ob,Lars2.Y.Gal.Col22a1.Y.Y.Ob,Ptprz1.Y.Y.Bglap3.Y.Y.Ob,Car3.Y.Y.Bglap3.Y.Y.Ob,Bglap2.Y.Y.Bglap3.Y.Y.Ob,Y.Y.Y.Lipc.HC	Y.Y.Lipc.HC,Y.Gal.Col22a1.Y.Y.Ob,Y.Y.Bglap3.Y.Y.Ob	Y.Lipc.HC,Gal.Col22a1.Y.Y.Ob,Y.Bglap3.Y.Y.Ob	Lipc.HC,Col22a1.Y.Y.Ob,Bglap3.Y.Y.Ob	Y.Y.Ob	Y.Ob
Bglap2	TRUE	0.004401196	GC_12	NA	173.5811187	0	128.8844933	TRUE	TRUE	NA	TRUE	NA	Ifitm5.Y.Gal.Col22a1.Y.Y.Ob,Bglap3.Y.Gal.Col22a1.Y.Y.Ob,Car3.Y.Gal.Col22a1.Y.Y.Ob,Lars2.Y.Gal.Col22a1.Y.Y.Ob,Ptprz1.Y.Y.Bglap3.Y.Y.Ob,Car3.Y.Y.Bglap3.Y.Y.Ob,Bglap2.Y.Y.Bglap3.Y.Y.Ob,Y.Y.Y.Lipc.HC	Y.Y.Lipc.HC,Y.Gal.Col22a1.Y.Y.Ob,Y.Y.Bglap3.Y.Y.Ob	Y.Lipc.HC,Gal.Col22a1.Y.Y.Ob,Y.Bglap3.Y.Y.Ob	Lipc.HC,Col22a1.Y.Y.Ob,Bglap3.Y.Y.Ob	Y.Y.Ob	Y.Ob
Bglap3	TRUE	9.92E-05	GC_12	NA	NA	NA	NA	TRUE	TRUE	NA	NA	NA	Ifitm5.Y.Gal.Col22a1.Y.Y.Ob,Bglap3.Y.Gal.Col22a1.Y.Y.Ob,Car3.Y.Gal.Col22a1.Y.Y.Ob,Lars2.Y.Gal.Col22a1.Y.Y.Ob,Ptprz1.Y.Y.Bglap3.Y.Y.Ob,Car3.Y.Y.Bglap3.Y.Y.Ob,Bglap2.Y.Y.Bglap3.Y.Y.Ob,Ifitm6.Ctse.Y.Y.Low quality cell,Y.Y.Y.Lipc.HC	Y.Y.Lipc.HC,Y.Gal.Col22a1.Y.Y.Ob,Y.Y.Bglap3.Y.Y.Ob	Y.Lipc.HC,Gal.Col22a1.Y.Y.Ob,Y.Bglap3.Y.Y.Ob	Lipc.HC,Col22a1.Y.Y.Ob,Bglap3.Y.Y.Ob	Y.Y.Ob	Y.Ob
Bgn	NA	NA	NA	NA	1964.684784	688.4651052	1116.191285	TRUE	NA	TRUE	TRUE	SEMD with leukodystrophy, AIFM1 type,Meester鈥揕oeys syndrome	NA	NA	NA	NA	NA	NA
Bhlha9	NA	NA	NA	NA	NA	NA	NA	NA	NA	NA	NA	Split-hand-foot malformation with long bone deficiency (SHFLD),Gollop鈥揥olfgang syndrome,Syndactyly, Malik鈥揚ercin type	NA	NA	NA	NA	NA	NA
Bhlhe40	TRUE	3.53E-05	GC_1	NA	98.25659756	91.78500214	129.5244347	TRUE	TRUE	NA	NA	NA	Y.Serpina1a+ Chondro,Serpina1c.Serpina1b.Y.Il17b.Mature Chondro,Y.Y.Y.Aldh1a3+ HC,Y.Y.Y.A2m+ Chondro	Y.Y.A2m+ Chondro,Serpina1a+ Chondro,Serpina1b.Y.Il17b.Mature Chondro,Y.Y.Aldh1a3+ HC	Y.A2m+ Chondro,Y.Aldh1a3+ HC	A2m+ Chondro,Aldh1a3+ HC	Tex14+ HC	NA
Bhlhe41	TRUE	1.26E-05	GC_1	NA	19.53114668	25.8604558	110.2477511	NA	NA	NA	NA	NA	Y.Serpina1a+ Chondro,Serpina1c.Serpina1b.Y.Il17b.Mature Chondro,C1qtnf3.Serpina1d.Y.Il17b.Mature Chondro,R3hdml.Serpina1d.Y.Il17b.Mature Chondro,Serpina1a.C1qtnf3.Y.Il17b.Mature Chondro,Syt8.C1qtnf3.Y.Il17b.Mature Chondro,Panx3.C1qtnf3.Y.Il17b.Mature Chondro,R3hdml.Pcp4.Crispld1.Ucma.CPC,Cst6.Pcp4.Crispld1.Ucma.CPC	Pcp4.Crispld1.Ucma.CPC,Serpina1a+ Chondro,Serpina1b.Y.Il17b.Mature Chondro,Serpina1d.Y.Il17b.Mature Chondro,C1qtnf3.Y.Il17b.Mature Chondro	Y.Il17b.Mature Chondro	Il17b.Mature Chondro	Mature Chondro	Chondro
Bicc1	TRUE	5.64E-05	GC_3	eBMD_natGentic2018	238.6035056	49.91437749	122.8840938	NA	TRUE	NA	TRUE	NA	NA	NA	NA	NA	NA	NA
Bicdl1	FALSE	NA	NA	Total body bone mineral density (MTAG)	NA	NA	NA	NA	NA	NA	NA	NA	NA	NA	NA	NA	NA	NA
Bin1	NA	NA	NA	NA	73.15003031	398.8044264	41.09750486	NA	NA	NA	NA	NA	NA	NA	NA	NA	NA	NA
Bin3	FALSE	NA	NA	eBMD_natGentic2018	NA	NA	NA	NA	NA	NA	NA	NA	NA	NA	NA	NA	NA	NA
Birc3	TRUE	1.22E-05	NA	NA	NA	NA	NA	NA	NA	NA	NA	NA	NA	NA	NA	NA	NA	NA
Birc5	TRUE	0.002848733	GC_9	NA	NA	NA	NA	NA	NA	NA	NA	NA	Y.Matn4.Mecom.Y.Hmmr+ CPC,Y.Matn1.Mecom.Y.Hmmr+ CPC,Y.Y.Hist1h2ap.Y.Hmmr+ CPC,Tcf7.Dmp1.Birc5.Dapk2.Pre-ob,Y.Msx1.Y.Pclaf.Early.MSC,Cenpf.Pax3.Y.Pclaf.Early.MSC,Lef1.Pax3.Y.Pclaf.Early.MSC,Kera.Hmga2.Y.Pclaf.Early.MSC,Y.Foxd1.Y.Pclaf.Early.MSC,Sgol2a.Cenpf.Y.Pclaf.Early.MSC,Hoxd13.Cenpf.Y.Pclaf.Early.MSC,Hmmr.Irx1.Y.Y.Irx1+ MSC,Y.Mzb1.Y.Y.Low quality cell,Aspm.Y.Pi16.Col6a6.Ly6a+ MSC	Msx1.Y.Pclaf.Early.MSC,Pax3.Y.Pclaf.Early.MSC,Foxd1.Y.Pclaf.Early.MSC,Cenpf.Y.Pclaf.Early.MSC,Mzb1.Y.Y.Low quality cell,Matn4.Mecom.Y.Hmmr+ CPC,Matn1.Mecom.Y.Hmmr+ CPC,Y.Hist1h2ap.Y.Hmmr+ CPC	Y.Pclaf.Early.MSC,Mecom.Y.Hmmr+ CPC,Hist1h2ap.Y.Hmmr+ CPC	Y.Hmmr+ CPC,Pclaf.Early.MSC	Hmmr+ CPC,Early.MSC	NA
Birc6	NA	NA	NA	NA	170.325727	84.75517869	126.9720167	NA	NA	NA	NA	NA	NA	NA	NA	NA	NA	NA
Blzf1	NA	NA	NA	NA	NA	NA	NA	NA	TRUE	NA	NA	NA	NA	NA	NA	NA	NA	NA
Bmf	NA	NA	NA	NA	NA	NA	NA	NA	TRUE	NA	NA	NA	Krt18.Ffar4.Y.Pde11a.HC	NA	NA	NA	NA	NA
Bmp1	FALSE	NA	NA	NA	211.953111	68.81934225	117.9839673	TRUE	NA	TRUE	TRUE	Osteogenesis imperfecta, progressively deforming type (OI type 3)	NA	NA	NA	NA	NA	NA
Bmp15	NA	NA	NA	NA	NA	NA	NA	TRUE	NA	NA	NA	NA	NA	NA	NA	NA	NA	NA
Bmp2	TRUE	4.86E-05	GC_12	eBMD_natGentic2018	NA	NA	NA	TRUE	TRUE	NA	TRUE	Brachydactyly type A2	Pcp4l1.Y.Cilp.Prg4.CPC,Chrdl2.Y.Cilp.Prg4.CPC,Pla2g10.Serpina1b.Y.Il17b.Mature Chondro,Serpina1c.Serpina1b.Y.Il17b.Mature Chondro,Y.Y.Y.Aldh1a3+ HC,Y.Y.Y.Lipc.HC,Y.Mepe.Y.Pde11a.HC,Y.Pla2g10.Y.Pde11a.HC,Ocm.Ffar4.Y.Pde11a.HC,Krt18.Ffar4.Y.Pde11a.HC	Y.Y.Lipc.HC,Mepe.Y.Pde11a.HC,Pla2g10.Y.Pde11a.HC,Ffar4.Y.Pde11a.HC,Y.Cilp.Prg4.CPC,Serpina1b.Y.Il17b.Mature Chondro,Y.Y.Aldh1a3+ HC	Y.Lipc.HC,Y.Pde11a.HC,Cilp.Prg4.CPC,Y.Aldh1a3+ HC	Lipc.HC,Pde11a.HC,Aldh1a3+ HC	HC,Tex14+ HC	NA
Bmp2k	TRUE	2.65E-05	GC_10	NA	64.1713411	15.44212976	149.3061278	TRUE	NA	NA	NA	NA	NA	NA	NA	NA	NA	NA
Bmp3	TRUE	5.61E-05	GC_10	NA	NA	NA	NA	TRUE	TRUE	TRUE	TRUE	NA	Y.Y.Ifitm5.Col22a1.Y.Y.Ob,Ifitm5.Y.Gal.Col22a1.Y.Y.Ob,Bglap3.Y.Gal.Col22a1.Y.Y.Ob,Car3.Y.Gal.Col22a1.Y.Y.Ob,Ptprz1.Y.Y.Bglap3.Y.Y.Ob,Car3.Y.Y.Bglap3.Y.Y.Ob,Bglap2.Y.Y.Bglap3.Y.Y.Ob,Mmp13.Dmp1.Angpt4.Dapk2.Pre-ob,Col13a1.Dmp1.Angpt4.Dapk2.Pre-ob,Y.Y.Y.Lipc.HC,Y.Mepe.Y.Pde11a.HC	Y.Y.Lipc.HC,Mepe.Y.Pde11a.HC,Y.Ifitm5.Col22a1.Y.Y.Ob,Y.Gal.Col22a1.Y.Y.Ob,Y.Y.Bglap3.Y.Y.Ob	Y.Lipc.HC,Ifitm5.Col22a1.Y.Y.Ob,Gal.Col22a1.Y.Y.Ob,Y.Bglap3.Y.Y.Ob	Lipc.HC,Col22a1.Y.Y.Ob,Bglap3.Y.Y.Ob	Y.Y.Ob	Y.Ob
Bmp4	TRUE	4.27E-05	GC_12	Bone stiffness index,eBMD_natGentic2018	NA	NA	NA	TRUE	NA	TRUE	TRUE	NA	Kng2.Gdpd2.Y.Adipoq.Lepr+ BMSC,Y.Y.Y.Lipc.HC	Gdpd2.Y.Adipoq.Lepr+ BMSC,Y.Y.Lipc.HC	Y.Lipc.HC	Lipc.HC	NA	NA
Bmp5	TRUE	2.48E-05	GC_5	eBMD_natGentic2018	NA	NA	NA	TRUE	NA	NA	NA	NA	NA	NA	NA	NA	NA	NA
Bmp6	NA	NA	NA	NA	NA	NA	NA	TRUE	NA	NA	NA	NA	Pla2g10.Serpina1b.Y.Il17b.Mature Chondro,Y.Y.Y.Aldh1a3+ HC,Kng2.Gdpd2.Y.Adipoq.Lepr+ BMSC,Y.Pla2g10.Y.Pde11a.HC,Pla2g10.Ffar4.Y.Pde11a.HC	Pla2g10.Y.Pde11a.HC,Y.Y.Aldh1a3+ HC	Y.Adipoq.Lepr+ BMSC,Y.Pde11a.HC,Y.Aldh1a3+ HC	Adipoq.Lepr+ BMSC,Pde11a.HC,Aldh1a3+ HC	HC,Tex14+ HC	NA
Bmp7	TRUE	3.04E-05	GC_10	NA	NA	NA	NA	TRUE	TRUE	NA	TRUE	NA	NA	NA	NA	NA	NA	NA
Bmp8a	TRUE	4.84E-05	GC_12	NA	NA	NA	NA	TRUE	TRUE	NA	TRUE	NA	Pla2g10.Serpina1b.Y.Il17b.Mature Chondro,Serpina1c.Serpina1b.Y.Il17b.Mature Chondro,Ptprz1.Y.Y.Bglap3.Y.Y.Ob,Col13a1.Dmp1.Angpt4.Dapk2.Pre-ob,Y.Y.Y.Lipc.HC,Y.Mepe.Y.Pde11a.HC,Y.Pla2g10.Y.Pde11a.HC,Ocm.Ffar4.Y.Pde11a.HC,Pla2g10.Ffar4.Y.Pde11a.HC	Y.Y.Lipc.HC,Mepe.Y.Pde11a.HC,Pla2g10.Y.Pde11a.HC,Ffar4.Y.Pde11a.HC,Serpina1b.Y.Il17b.Mature Chondro	Y.Lipc.HC,Y.Pde11a.HC	Lipc.HC,Pde11a.HC	HC	NA
Bmp8b	NA	NA	NA	NA	NA	NA	NA	TRUE	TRUE	NA	TRUE	NA	NA	NA	NA	NA	NA	NA
Bmper	TRUE	1.97E-05	GC_3	NA	NA	NA	NA	TRUE	TRUE	TRUE	NA	Diaphanospondylodysostosis	NA	NA	NA	NA	NA	NA
Bmpr1a	NA	NA	NA	NA	128.4020131	82.55139593	50.40824516	TRUE	NA	NA	NA	NA	NA	NA	NA	NA	NA	NA
Bmpr1b	FALSE	NA	NA	eBMD_natGentic2018	NA	NA	NA	TRUE	NA	NA	NA	Grebe dysplasia,Acromesomelic dysplasia, Osebold鈥揜emondini type,Brachydactyly type A2	NA	NA	NA	NA	NA	NA
Bmpr2	NA	NA	NA	NA	103.8223453	122.8056909	141.9232074	TRUE	TRUE	NA	NA	NA	NA	NA	NA	NA	NA	NA
Bms1	FALSE	NA	NA	Pediatric bone mineral content (radius)	NA	NA	NA	NA	NA	NA	NA	NA	NA	NA	NA	NA	NA	NA
Bmx	TRUE	1.06E-05	GC_8	NA	NA	NA	NA	TRUE	NA	NA	NA	NA	NA	NA	NA	NA	NA	NA
Bnc2	TRUE	1.24E-05	GC_3	eBMD_natGentic2018	NA	NA	NA	TRUE	NA	NA	TRUE	NA	Nppc.Y.Y.Y.Meninges,Lypd2.Y.Y.Y.Meninges	Y.Y.Y.Meninges	Y.Y.Meninges	Y.Meninges	Meninges	NA
Bnip2	NA	NA	NA	NA	118.622678	65.23656286	75.28746282	NA	NA	NA	NA	NA	NA	NA	NA	NA	NA	NA
Bnip3	TRUE	3.41E-05	GC_1	NA	193.4329326	302.82857	110.1442812	NA	NA	NA	NA	NA	Chrdl2.Y.Cilp.Prg4.CPC,Y.Panx3.Y.Il17b.Mature Chondro,Y.Y.Y.Ihh.Mature Chondro	Panx3.Y.Il17b.Mature Chondro,Y.Y.Ihh.Mature Chondro	Y.Ihh.Mature Chondro	Ihh.Mature Chondro	NA	NA
Bnip3l	NA	NA	NA	NA	98.25810372	74.37255598	170.9087261	NA	NA	NA	NA	NA	Y.Rsad2.Y.Y.Low quality cell	Rsad2.Y.Y.Low quality cell	NA	NA	NA	NA
Boc	TRUE	1.79E-05	GC_11	NA	NA	NA	NA	NA	TRUE	NA	TRUE	NA	Cytl1.Y.Omd.Prg4.CPC,Y.Y.Y.A2m+ Chondro	Y.Y.A2m+ Chondro	Y.A2m+ Chondro	A2m+ Chondro	NA	NA
Bok	TRUE	2.22E-05	GC_10	NA	NA	NA	NA	NA	NA	NA	NA	NA	Y.Tnn.Birc5.Dapk2.Pre-ob,Ptgs2.Spon2.Anxa8.Aspn.Fibro	Tnn.Birc5.Dapk2.Pre-ob	NA	NA	NA	NA
Bpnt2	NA	NA	NA	NA	174.5560387	80.31454105	73.09535903	NA	NA	NA	NA	NA	NA	NA	NA	NA	NA	NA
Bptf	NA	NA	NA	NA	111.2048739	53.36413043	104.6230329	NA	NA	NA	NA	NA	NA	NA	NA	NA	NA	NA
Braf	NA	NA	NA	NA	NA	NA	NA	TRUE	NA	NA	NA	NA	NA	NA	NA	NA	NA	NA
Brd2	NA	NA	NA	NA	188.5918303	91.48567554	403.9914177	NA	NA	NA	NA	NA	NA	NA	NA	NA	NA	NA
Brd4	NA	NA	NA	NA	72.13877754	43.77476218	132.4474513	NA	NA	NA	NA	NA	NA	NA	NA	NA	NA	NA
Bri3	NA	NA	NA	NA	27.08337118	23.52149646	100.9380946	NA	NA	NA	NA	NA	NA	NA	NA	NA	NA	NA
Brpf1	NA	NA	NA	NA	33.38561199	16.85158626	109.2969286	TRUE	NA	NA	NA	NA	NA	NA	NA	NA	NA	NA
Brwd1	NA	NA	NA	NA	113.5954426	57.8994757	60.45788514	NA	NA	NA	NA	NA	NA	NA	NA	NA	NA	NA
Bsdc1	NA	NA	NA	NA	NA	NA	NA	NA	TRUE	NA	NA	NA	NA	NA	NA	NA	NA	NA
Bsg	NA	NA	NA	NA	650.2721028	250.6055899	391.1433349	NA	NA	NA	NA	NA	NA	NA	NA	NA	NA	NA
Bst2	TRUE	3.00E-05	GC_7	NA	NA	NA	NA	NA	NA	NA	NA	NA	Kng2.Esm1.Y.Adipoq.Lepr+ BMSC,Serpina3g.Esm1.Y.Adipoq.Lepr+ BMSC,Y.Ccl2.Y.Adipoq.Lepr+ BMSC,Y.Wif1.Y.Kcnk2.Lepr+ BMSC,Y.Lpl.Y.Kcnk2.Lepr+ BMSC	Esm1.Y.Adipoq.Lepr+ BMSC,Ccl2.Y.Adipoq.Lepr+ BMSC,Wif1.Y.Kcnk2.Lepr+ BMSC,Lpl.Y.Kcnk2.Lepr+ BMSC	Y.Adipoq.Lepr+ BMSC,Y.Kcnk2.Lepr+ BMSC	Adipoq.Lepr+ BMSC,Kcnk2.Lepr+ BMSC	Lepr+ BMSC	Lepr+ BMSC
Btbd1	NA	NA	NA	NA	77.79947225	184.2761157	32.16916134	NA	NA	NA	NA	NA	NA	NA	NA	NA	NA	NA
Btbd16	FALSE	NA	NA	Total body bone mineral density,eBMD_natGentic2018	NA	NA	NA	NA	NA	NA	NA	NA	NA	NA	NA	NA	NA	NA
Btbd3	TRUE	2.91E-05	NA	NA	NA	NA	NA	NA	NA	NA	TRUE	NA	NA	NA	NA	NA	NA	NA
Btbd7	NA	NA	NA	NA	NA	NA	NA	NA	TRUE	NA	NA	NA	NA	NA	NA	NA	NA	NA
Btbd8	FALSE	NA	NA	Obesity-related traits	NA	NA	NA	NA	NA	NA	NA	NA	NA	NA	NA	NA	NA	NA
Btf3	NA	NA	NA	NA	307.1136329	107.9546753	193.6313265	NA	NA	NA	NA	NA	NA	NA	NA	NA	NA	NA
Btg1	NA	NA	NA	NA	127.0912767	21.64955099	300.0587232	NA	NA	NA	NA	NA	Y.Y.Y.Aldh1a3+ HC	Y.Y.Aldh1a3+ HC	Y.Aldh1a3+ HC	Aldh1a3+ HC	Tex14+ HC	NA
Btg2	TRUE	6.50E-05	GC_1	NA	63.59059555	41.55876013	243.9793993	NA	NA	NA	NA	NA	Serpina1c.Serpina1b.Y.Il17b.Mature Chondro,Y.Y.Y.Aldh1a3+ HC,Y.Y.Y.A2m+ Chondro	Y.Y.A2m+ Chondro,Y.Y.Aldh1a3+ HC	Y.A2m+ Chondro,Y.Aldh1a3+ HC	A2m+ Chondro,Aldh1a3+ HC	Tex14+ HC	NA
Btg3	NA	NA	NA	NA	NA	NA	NA	NA	TRUE	NA	NA	NA	Y.Y.Y.Ihh.Mature Chondro,Y.Y.Y.Aldh1a3+ HC,Y.Pla2g10.Y.Pde11a.HC	Pla2g10.Y.Pde11a.HC,Y.Y.Ihh.Mature Chondro,Y.Y.Aldh1a3+ HC	Y.Ihh.Mature Chondro,Y.Aldh1a3+ HC	Ihh.Mature Chondro,Aldh1a3+ HC	Tex14+ HC	NA
Btk	NA	NA	NA	NA	NA	NA	NA	TRUE	NA	NA	NA	NA	Y.Mzb1.Y.Y.Low quality cell,Y.Rsad2.Y.Y.Low quality cell	Mzb1.Y.Y.Low quality cell,Rsad2.Y.Y.Low quality cell	Y.Y.Low quality cell	Y.Low quality cell	Low quality cell	NA
Bub1	TRUE	1.40E-05	GC_9	NA	NA	NA	NA	NA	NA	NA	NA	NA	Y.Matn1.Mecom.Y.Hmmr+ CPC,Sgol2a.Cenpf.Y.Pclaf.Early.MSC	Cenpf.Y.Pclaf.Early.MSC,Matn1.Mecom.Y.Hmmr+ CPC	Y.Pclaf.Early.MSC	Pclaf.Early.MSC	Early.MSC	NA
Bzw1	NA	NA	NA	NA	273.6488635	82.57283796	190.3017549	NA	NA	NA	NA	NA	NA	NA	NA	NA	NA	NA
Bzw2	NA	NA	NA	NA	52.93520253	113.3868209	65.49659179	TRUE	NA	NA	NA	NA	NA	NA	NA	NA	NA	NA
C130021I20Rik	FALSE	NA	NA	NA	NA	NA	NA	NA	TRUE	NA	TRUE	NA	NA	NA	NA	NA	NA	NA
C130050O18Rik	NA	NA	NA	NA	NA	NA	NA	NA	TRUE	NA	NA	NA	Y.Y.Y.Lipc.HC	Y.Y.Lipc.HC	Y.Lipc.HC	Lipc.HC	NA	NA
C130074G19Rik	NA	NA	NA	NA	NA	NA	NA	NA	TRUE	NA	TRUE	NA	NA	NA	NA	NA	NA	NA
C1qa	TRUE	4.82E-06	GC_11	NA	NA	NA	NA	NA	TRUE	NA	NA	NA	Wfdc21.Y.Y.Sfrp4.Late.MSC	NA	NA	NA	NA	NA
C1qb	TRUE	1.63E-05	GC_10	NA	53.87360657	49.23224957	154.1511313	NA	NA	NA	NA	NA	NA	NA	NA	NA	NA	NA
C1qc	TRUE	6.32E-06	NA	NA	NA	NA	NA	NA	NA	NA	NA	NA	Wfdc21.Y.Y.Sfrp4.Late.MSC	NA	NA	NA	NA	NA
C1qtnf1	FALSE	NA	NA	NA	NA	NA	NA	NA	NA	NA	TRUE	NA	Chad.Y.Omd.Prg4.CPC	NA	NA	NA	NA	NA
C1qtnf2	TRUE	1.69E-05	GC_8	NA	NA	NA	NA	NA	NA	NA	NA	NA	Nppc.Y.Y.Y.Meninges,Lypd2.Y.Y.Y.Meninges,Igfbp3.Y.Tac1.Alcam.Late.MSC,Mmp3.Spon2.Anxa8.Aspn.Fibro	Y.Y.Y.Meninges,Spon2.Anxa8.Aspn.Fibro	Y.Y.Meninges	Y.Meninges	Meninges	NA
C1qtnf3	TRUE	9.82E-05	GC_1	NA	134.3374323	13.99159176	12.24960236	NA	TRUE	NA	NA	NA	Y.Y.C1qtnf3.Ucma.CPC,C1qtnf3.Serpina1d.Y.Il17b.Mature Chondro,Serpina1a.C1qtnf3.Y.Il17b.Mature Chondro,Syt8.C1qtnf3.Y.Il17b.Mature Chondro,Panx3.C1qtnf3.Y.Il17b.Mature Chondro,Y.Panx3.Y.Il17b.Mature Chondro,Y.Y.Y.Ihh.Mature Chondro,Y.Y.Il17b.Y.Hmmr+ CPC,Y.Y.Hist1h2ap.Y.Hmmr+ CPC,Igfbp3.Y.Tac1.Alcam.Late.MSC,Igfbp3.Y.Y.Wnt2.Late.MSC,Clec3b.Y.Y.Wnt2.Late.MSC,Ptgs2.Spon2.Anxa8.Aspn.Fibro,Y.Y.Y.A2m+ …	Y.Y.Wnt2.Late.MSC,Y.Y.A2m+ Chondro,Alas2.Crispld1.Ucma.CPC,Y.C1qtnf3.Ucma.CPC,Serpina1d.Y.Il17b.Mature Chondro,C1qtnf3.Y.Il17b.Mature Chondro,Panx3.Y.Il17b.Mature Chondro,Y.Y.Ihh.Mature Chondro,Y.Il17b.Y.Hmmr+ CPC,Y.Hist1h2ap.Y.Hmmr+ CPC	Y.Wnt2.Late.MSC,Y.A2m+ Chondro,C1qtnf3.Ucma.CPC,Y.Il17b.Mature Chondro,Y.Ihh.Mature Chondro,Il17b.Y.Hmmr+ CPC,Hist1h2ap.Y.Hmmr+ CPC	Wnt2.Late.MSC,A2m+ Chondro,Il17b.Mature Chondro,Ihh.Mature Chondro,Y.Hmmr+ CPC	Mature Chondro,Hmmr+ CPC	Chondro
C1qtnf4	TRUE	1.93E-05	GC_1	NA	NA	NA	NA	NA	NA	NA	NA	NA	NA	NA	NA	NA	NA	NA
C1qtnf5	NA	NA	NA	NA	NA	NA	NA	NA	NA	NA	TRUE	NA	NA	NA	NA	NA	NA	NA
C1qtnf6	NA	NA	NA	NA	NA	NA	NA	NA	NA	NA	TRUE	NA	NA	NA	NA	NA	NA	NA
C1qtnf7	TRUE	5.54E-06	GC_8	NA	NA	NA	NA	NA	TRUE	NA	TRUE	NA	Y.Y.Pln.Y.Pericyte,Krtdap.Y.Pi16.Col6a6.Ly6a+ MSC,Aspm.Y.Pi16.Col6a6.Ly6a+ MSC,Y.Pi16.Clec3b.Col6a6.Ly6a+ MSC,Y.Htra4.Y.Clic5.Ly6a+ MSC,Clec1a.Y.Y.Sfrp4.Late.MSC	Y.Pi16.Col6a6.Ly6a+ MSC,Pi16.Clec3b.Col6a6.Ly6a+ MSC,Htra4.Y.Clic5.Ly6a+ MSC,Y.Pln.Y.Pericyte	Pi16.Col6a6.Ly6a+ MSC,Pln.Y.Pericyte	Col6a6.Ly6a+ MSC	Ly6a+ MSC	Ly6a+ MSC
C1qtnf9	NA	NA	NA	NA	NA	NA	NA	NA	NA	TRUE	NA	NA	NA	NA	NA	NA	NA	NA
C1ra	TRUE	3.21E-05	GC_5	NA	137.9986696	37.90734882	313.8724672	NA	NA	NA	NA	NA	Wfdc21.Y.Y.Sfrp4.Late.MSC,Ccl2.Y.Cxcl1.Col6a5.Lepr+ BMSC,Kng2.Esm1.Y.Adipoq.Lepr+ BMSC,Serpina3g.Esm1.Y.Adipoq.Lepr+ BMSC,Iigp1.Esm1.Y.Adipoq.Lepr+ BMSC,Esm1.Gdpd2.Y.Adipoq.Lepr+ BMSC,Kng2.Gdpd2.Y.Adipoq.Lepr+ BMSC,Y.Ccl2.Y.Adipoq.Lepr+ BMSC,Adamdec1.Y.Y.Sfrp4.Late.MSC,Clec1a.Y.Y.Sfrp4.Late.MSC	Y.Y.Sfrp4.Late.MSC,Y.Cxcl1.Col6a5.Lepr+ BMSC,Esm1.Y.Adipoq.Lepr+ BMSC,Gdpd2.Y.Adipoq.Lepr+ BMSC,Ccl2.Y.Adipoq.Lepr+ BMSC	Cxcl1.Col6a5.Lepr+ BMSC,Y.Adipoq.Lepr+ BMSC,Y.Sfrp4.Late.MSC	Col6a5.Lepr+ BMSC,Adipoq.Lepr+ BMSC,Sfrp4.Late.MSC	Lepr+ BMSC	Lepr+ BMSC
C1s1	TRUE	2.42E-05	GC_5	NA	116.3672298	100.0511011	194.9544853	NA	NA	NA	NA	NA	Wfdc21.Y.Y.Sfrp4.Late.MSC,Ccl2.Y.Cxcl1.Col6a5.Lepr+ BMSC,Kng2.Esm1.Y.Adipoq.Lepr+ BMSC,Serpina3g.Esm1.Y.Adipoq.Lepr+ BMSC,Iigp1.Esm1.Y.Adipoq.Lepr+ BMSC,Esm1.Gdpd2.Y.Adipoq.Lepr+ BMSC,Y.Ccl2.Y.Adipoq.Lepr+ BMSC,Adamdec1.Y.Y.Sfrp4.Late.MSC,Clec1a.Y.Y.Sfrp4.Late.MSC	Y.Y.Sfrp4.Late.MSC,Y.Cxcl1.Col6a5.Lepr+ BMSC,Esm1.Y.Adipoq.Lepr+ BMSC,Gdpd2.Y.Adipoq.Lepr+ BMSC,Ccl2.Y.Adipoq.Lepr+ BMSC	Cxcl1.Col6a5.Lepr+ BMSC,Y.Adipoq.Lepr+ BMSC,Y.Sfrp4.Late.MSC	Adipoq.Lepr+ BMSC,Sfrp4.Late.MSC	Lepr+ BMSC	Lepr+ BMSC
C1sa	NA	NA	NA	NA	NA	NA	NA	NA	NA	NA	NA	NA	NA	NA	NA	NA	NA	NA
C2	TRUE	1.25E-05	GC_5	NA	NA	NA	NA	NA	NA	TRUE	NA	NA	Kng2.Esm1.Y.Adipoq.Lepr+ BMSC,Serpina3g.Esm1.Y.Adipoq.Lepr+ BMSC,Iigp1.Esm1.Y.Adipoq.Lepr+ BMSC,Esm1.Gdpd2.Y.Adipoq.Lepr+ BMSC,Y.Ppbp.Y.Ppbp+ BMSC,Clec1a.Y.Y.Sfrp4.Late.MSC	Esm1.Y.Adipoq.Lepr+ BMSC,Ppbp.Y.Ppbp+ BMSC	Y.Adipoq.Lepr+ BMSC,Y.Ppbp+ BMSC	Adipoq.Lepr+ BMSC,Ppbp+ BMSC	Lepr+ BMSC	Lepr+ BMSC
C230062I16Rik	NA	NA	NA	NA	10.45847494	2.319021861	142.8391908	NA	NA	NA	NA	NA	NA	NA	NA	NA	NA	NA
C2cd2l	FALSE	NA	NA	eBMD_natGentic2018	NA	NA	NA	NA	NA	NA	NA	NA	NA	NA	NA	NA	NA	NA
C2cd4b	TRUE	5.16E-06	GC_11	NA	NA	NA	NA	NA	NA	NA	NA	NA	NA	NA	NA	NA	NA	NA
C3	TRUE	2.01E-05	GC_6	NA	73.3703781	40.86277431	465.5078636	TRUE	TRUE	TRUE	NA	NA	Scg3.Sod3.Clec3b.Col6a6.Ly6a+ MSC,Cilp.Sod3.Clec3b.Col6a6.Ly6a+ MSC,Y.Adipoq.Slc16a9.Col6a5.Lepr+ BMSC,Ccl2.Y.Cxcl1.Col6a5.Lepr+ BMSC,Kng2.Esm1.Y.Adipoq.Lepr+ BMSC,Serpina3g.Esm1.Y.Adipoq.Lepr+ BMSC,Iigp1.Esm1.Y.Adipoq.Lepr+ BMSC,Esm1.Gdpd2.Y.Adipoq.Lepr+ BMSC,Y.Ccl2.Y.Adipoq.Lepr+ BMSC,Adamdec1.Y.Y.Sfrp4.Late.MSC	Sod3.Clec3b.Col6a6.Ly6a+ MSC,Adipoq.Slc16a9.Col6a5.Lepr+ BMSC,Y.Cxcl1.Col6a5.Lepr+ BMSC,Esm1.Y.Adipoq.Lepr+ BMSC,Gdpd2.Y.Adipoq.Lepr+ BMSC,Ccl2.Y.Adipoq.Lepr+ BMSC	Cxcl1.Col6a5.Lepr+ BMSC,Y.Adipoq.Lepr+ BMSC	Col6a5.Lepr+ BMSC,Adipoq.Lepr+ BMSC	Lepr+ BMSC	Lepr+ BMSC
C3ar1	NA	NA	NA	NA	NA	NA	NA	TRUE	NA	NA	NA	NA	NA	NA	NA	NA	NA	NA
C4b	TRUE	3.11E-05	GC_5	NA	16.14958736	33.5806676	221.5334144	NA	TRUE	NA	NA	NA	Ccl2.Y.Cxcl1.Col6a5.Lepr+ BMSC,Kng2.Esm1.Y.Adipoq.Lepr+ BMSC,Serpina3g.Esm1.Y.Adipoq.Lepr+ BMSC,Iigp1.Esm1.Y.Adipoq.Lepr+ BMSC,Esm1.Gdpd2.Y.Adipoq.Lepr+ BMSC,Kng2.Gdpd2.Y.Adipoq.Lepr+ BMSC,Y.Ccl2.Y.Adipoq.Lepr+ BMSC	Y.Cxcl1.Col6a5.Lepr+ BMSC,Esm1.Y.Adipoq.Lepr+ BMSC,Gdpd2.Y.Adipoq.Lepr+ BMSC,Ccl2.Y.Adipoq.Lepr+ BMSC	Cxcl1.Col6a5.Lepr+ BMSC,Y.Adipoq.Lepr+ BMSC	Col6a5.Lepr+ BMSC,Adipoq.Lepr+ BMSC	Lepr+ BMSC	Lepr+ BMSC
C5ar1	NA	NA	NA	NA	NA	NA	NA	TRUE	NA	NA	NA	NA	Wfdc21.Y.Y.Sfrp4.Late.MSC	NA	NA	NA	NA	NA
C5ar2	TRUE	1.60E-05	GC_2	NA	NA	NA	NA	NA	NA	NA	NA	NA	NA	NA	NA	NA	NA	NA
C6	TRUE	5.26E-06	GC_8	NA	NA	NA	NA	NA	NA	NA	NA	NA	Kng2.Gdpd2.Y.Adipoq.Lepr+ BMSC,Y.Lpl.Y.Kcnk2.Lepr+ BMSC	Lpl.Y.Kcnk2.Lepr+ BMSC	Y.Adipoq.Lepr+ BMSC	Adipoq.Lepr+ BMSC	Lepr+ BMSC	Lepr+ BMSC
C77080	NA	NA	NA	NA	NA	NA	NA	NA	TRUE	NA	NA	NA	NA	NA	NA	NA	NA	NA
C8a	NA	NA	NA	NA	NA	NA	NA	NA	TRUE	NA	NA	NA	NA	NA	NA	NA	NA	NA
Cab39	NA	NA	NA	NA	124.1423422	231.0992897	55.94079228	NA	NA	NA	NA	NA	Y.Y.Y.Ihh.Mature Chondro	Y.Y.Ihh.Mature Chondro	Y.Ihh.Mature Chondro	Ihh.Mature Chondro	NA	NA
Cables1	FALSE	NA	NA	eBMD_natGentic2018	NA	NA	NA	NA	NA	NA	NA	NA	NA	NA	NA	NA	NA	NA
Cabp1	FALSE	NA	NA	NA	NA	NA	NA	NA	TRUE	NA	TRUE	NA	Y.Y.Pln.Y.Pericyte	Y.Pln.Y.Pericyte	Pln.Y.Pericyte	Y.Pericyte	Pericyte	Pericyte
Cacna1a	NA	NA	NA	NA	NA	NA	NA	NA	NA	NA	TRUE	NA	NA	NA	NA	NA	NA	NA
Cacna1c	FALSE	NA	NA	Lumbar spine bone mineral density (integral),Lumbar spine bone mineral density (trabecular),eBMD_natGentic2018	NA	NA	NA	NA	NA	NA	TRUE	NA	NA	NA	NA	NA	NA	NA
Cacna1e	FALSE	NA	NA	Lumbar spine bone mineral density (integral)	NA	NA	NA	NA	NA	NA	NA	NA	Y.Rsad2.Y.Y.Low quality cell	Rsad2.Y.Y.Low quality cell	NA	NA	NA	NA
Cacna1s	NA	NA	NA	NA	0.904764187	456.293349	0.411973806	NA	NA	NA	NA	NA	NA	NA	NA	NA	NA	NA
Cacna2d1	NA	NA	NA	NA	62.91086606	228.8855691	27.00313642	NA	NA	NA	NA	NA	NA	NA	NA	NA	NA	NA
Cacna2d3	FALSE	NA	NA	NA	NA	NA	NA	NA	NA	NA	TRUE	NA	Lars2.Y.Gal.Col22a1.Y.Y.Ob	NA	NA	NA	NA	NA
Cacnb1	NA	NA	NA	NA	5.973703608	130.692593	3.066246925	NA	NA	NA	NA	NA	NA	NA	NA	NA	NA	NA
Cacnb3	NA	NA	NA	NA	NA	NA	NA	NA	NA	NA	TRUE	NA	NA	NA	NA	NA	NA	NA
Cacng1	NA	NA	NA	NA	0.274507872	112.4346224	0.267804588	NA	NA	NA	NA	NA	NA	NA	NA	NA	NA	NA
Cacng6	NA	NA	NA	NA	NA	NA	NA	TRUE	NA	NA	NA	NA	NA	NA	NA	NA	NA	NA
Cadm1	TRUE	0.000142083	GC_11	eBMD_natGentic2018	NA	NA	NA	TRUE	TRUE	NA	TRUE	NA	Y.Y.Ifitm5.Col22a1.Y.Y.Ob,Ifitm5.Y.Gal.Col22a1.Y.Y.Ob,Bglap3.Y.Gal.Col22a1.Y.Y.Ob,Car3.Y.Gal.Col22a1.Y.Y.Ob,Ptprz1.Y.Y.Bglap3.Y.Y.Ob,Car3.Y.Y.Bglap3.Y.Y.Ob,Bglap2.Y.Y.Bglap3.Y.Y.Ob,Col13a1.Dmp1.Angpt4.Dapk2.Pre-ob	Y.Ifitm5.Col22a1.Y.Y.Ob,Y.Gal.Col22a1.Y.Y.Ob,Y.Y.Bglap3.Y.Y.Ob	Ifitm5.Col22a1.Y.Y.Ob,Gal.Col22a1.Y.Y.Ob,Y.Bglap3.Y.Y.Ob	Col22a1.Y.Y.Ob,Bglap3.Y.Y.Ob	Y.Y.Ob	Y.Ob
Cadm3	TRUE	2.79E-06	GC_8	NA	NA	NA	NA	NA	NA	NA	NA	NA	Krtdap.Y.Pi16.Col6a6.Ly6a+ MSC,Y.Pi16.Clec3b.Col6a6.Ly6a+ MSC,Scg3.Sod3.Clec3b.Col6a6.Ly6a+ MSC,Cilp.Sod3.Clec3b.Col6a6.Ly6a+ MSC	Y.Pi16.Col6a6.Ly6a+ MSC,Pi16.Clec3b.Col6a6.Ly6a+ MSC,Sod3.Clec3b.Col6a6.Ly6a+ MSC	Pi16.Col6a6.Ly6a+ MSC,Clec3b.Col6a6.Ly6a+ MSC	Col6a6.Ly6a+ MSC	Ly6a+ MSC	Ly6a+ MSC
Cadps2	FALSE	NA	NA	NA	NA	NA	NA	NA	NA	NA	TRUE	NA	NA	NA	NA	NA	NA	NA
Calb1	NA	NA	NA	NA	0.635721801	0.075509635	336.7737467	NA	NA	NA	NA	NA	Y.Stmn2.Y.Y.Irx1+ MSC	Stmn2.Y.Y.Irx1+ MSC	NA	NA	NA	NA
Calca	TRUE	2.28E-05	GC_10	NA	NA	NA	NA	NA	NA	NA	NA	NA	Y.Fitm1.Y.Pclaf.Early.MSC,Y.Atp1b1.Slc16a9.Col6a5.Lepr+ BMSC,Y.Adipoq.Slc16a9.Col6a5.Lepr+ BMSC	Fitm1.Y.Pclaf.Early.MSC,Atp1b1.Slc16a9.Col6a5.Lepr+ BMSC,Adipoq.Slc16a9.Col6a5.Lepr+ BMSC	Slc16a9.Col6a5.Lepr+ BMSC	NA	NA	NA
Calcr	NA	NA	NA	NA	NA	NA	NA	TRUE	TRUE	NA	NA	NA	NA	NA	NA	NA	NA	NA
Calcrl	TRUE	5.60E-06	GC_8	eBMD_natGentic2018	NA	NA	NA	NA	NA	NA	NA	NA	Krtdap.Y.Pi16.Col6a6.Ly6a+ MSC,Y.Htra4.Y.Clic5.Ly6a+ MSC	Y.Pi16.Col6a6.Ly6a+ MSC,Htra4.Y.Clic5.Ly6a+ MSC	Pi16.Col6a6.Ly6a+ MSC,Y.Clic5.Ly6a+ MSC	Clic5.Ly6a+ MSC	NA	NA
Cald1	FALSE	NA	NA	NA	1058.636192	106.8088739	475.4428546	NA	NA	NA	NA	NA	NA	NA	NA	NA	NA	NA
Calhm5	NA	NA	NA	NA	NA	NA	NA	NA	TRUE	NA	NA	NA	NA	NA	NA	NA	NA	NA
Calm1	NA	NA	NA	NA	493.225577	231.5458837	623.140484	NA	NA	NA	NA	NA	NA	NA	NA	NA	NA	NA
Calm2	NA	NA	NA	NA	482.3654555	157.9486254	345.3290536	NA	NA	NA	NA	NA	NA	NA	NA	NA	NA	NA
Calm3	NA	NA	NA	NA	282.549059	111.9331386	96.68540907	NA	NA	NA	NA	NA	NA	NA	NA	NA	NA	NA
Calml3	TRUE	2.04E-05	GC_1	NA	NA	NA	NA	NA	NA	NA	NA	NA	Y.Y.C1qtnf3.Ucma.CPC,Cytl1.Y.Omd.Prg4.CPC,Cilp2.Y.Omd.Prg4.CPC,Chad.Y.Omd.Prg4.CPC,Y.Serpina1a+ Chondro,C1qtnf3.Serpina1d.Y.Il17b.Mature Chondro,R3hdml.Serpina1d.Y.Il17b.Mature Chondro,Serpina1a.C1qtnf3.Y.Il17b.Mature Chondro,Y.Y.Y.A2m+ Chondro,Dlk1.Pcp4.Crispld1.Ucma.CPC,R3hdml.Pcp4.Crispld1.Ucma.CPC,Cst6.Pcp4.Crispld1.Ucma.CPC,Y.Alas2.Crispld1.Ucma.CPC,Y.Lbhd2.Crispld1.Ucma.CPC	Y.Y.A2m+ Chondro,Pcp4.Crispld1.Ucma.CPC,Alas2.Crispld1.Ucma.CPC,Lbhd2.Crispld1.Ucma.CPC,Y.C1qtnf3.Ucma.CPC,Y.Omd.Prg4.CPC,Serpina1a+ Chondro,Serpina1d.Y.Il17b.Mature Chondro	Y.A2m+ Chondro,Crispld1.Ucma.CPC,C1qtnf3.Ucma.CPC,Omd.Prg4.CPC,Y.Il17b.Mature Chondro	A2m+ Chondro,Ucma.CPC,Il17b.Mature Chondro	CPC,Mature Chondro	Chondro
Caln1	TRUE	7.37E-06	GC_4	NA	NA	NA	NA	NA	NA	NA	NA	NA	Y.Y.Y.Y.Cyp26a1.Chondro	Y.Y.Y.Cyp26a1.Chondro	Y.Y.Cyp26a1.Chondro	Y.Cyp26a1.Chondro	Cyp26a1.Chondro	NA
Calr	NA	NA	NA	NA	1285.239582	203.5221461	602.929347	NA	NA	NA	NA	NA	NA	NA	NA	NA	NA	NA
Calu	NA	NA	NA	NA	1318.538774	350.4073361	372.4909907	NA	NA	TRUE	NA	NA	NA	NA	NA	NA	NA	NA
Camk2b	NA	NA	NA	NA	1.249333454	131.9954948	2.790767789	NA	NA	NA	NA	NA	NA	NA	NA	NA	NA	NA
Camk2n1	TRUE	3.06E-05	GC_2	NA	NA	NA	NA	NA	NA	NA	TRUE	NA	NA	NA	NA	NA	NA	NA
Camk4	TRUE	9.74E-06	GC_4	NA	NA	NA	NA	TRUE	NA	NA	NA	NA	Y.Y.Nppc.Aspn.Fibro	Y.Nppc.Aspn.Fibro	Nppc.Aspn.Fibro	NA	NA	NA
Camp	TRUE	4.76E-05	GC_4	NA	14.86829683	0.016528172	111.8810051	NA	NA	NA	NA	NA	Wfdc21.Y.Y.Sfrp4.Late.MSC,Ppbp.Dmp1.Birc5.Dapk2.Pre-ob,Hist1h1b.Ctse.Y.Y.Low quality cell,Ifitm6.Ctse.Y.Y.Low quality cell,Y.Mzb1.Y.Y.Low quality cell,Y.Rsad2.Y.Y.Low quality cell,Y.Ppbp.Y.Ppbp+ BMSC,Y.Retnlg.Y.Ppbp+ BMSC	Ctse.Y.Y.Low quality cell,Mzb1.Y.Y.Low quality cell,Rsad2.Y.Y.Low quality cell,Y.Y.Sfrp4.Late.MSC,Ppbp.Y.Ppbp+ BMSC,Retnlg.Y.Ppbp+ BMSC	Y.Y.Low quality cell,Y.Ppbp+ BMSC,Y.Sfrp4.Late.MSC	Y.Low quality cell,Ppbp+ BMSC,Sfrp4.Late.MSC	Low quality cell	NA
Camsap2	FALSE	NA	NA	eBMD_natGentic2018	NA	NA	NA	NA	NA	NA	NA	NA	NA	NA	NA	NA	NA	NA
Camsap3	NA	NA	NA	NA	NA	NA	NA	TRUE	NA	NA	NA	NA	NA	NA	NA	NA	NA	NA
Cand1	NA	NA	NA	NA	164.219745	26.67318015	76.03182271	NA	NA	NA	NA	NA	NA	NA	NA	NA	NA	NA
Cand2	NA	NA	NA	NA	17.25758994	111.018076	29.09667604	NA	NA	NA	NA	NA	NA	NA	NA	NA	NA	NA
Cant1	NA	NA	NA	NA	NA	NA	NA	TRUE	NA	NA	NA	Desbuquois dysplasia type 1 (with accessory ossification center in index finger),Desbuquois dysplasia with short metacarpals and elongated phalanges (Kim type),Multiple epiphyseal dysplasia, recessive type	NA	NA	NA	NA	NA	NA
Canx	NA	NA	NA	NA	786.004408	180.990481	433.6980505	NA	NA	NA	NA	NA	NA	NA	NA	NA	NA	NA
Cap1	NA	NA	NA	NA	274.9890065	63.6781022	147.2575249	NA	NA	NA	NA	NA	NA	NA	NA	NA	NA	NA
Cap2	NA	NA	NA	NA	5.035281722	271.67735	3.126824348	NA	NA	NA	NA	NA	Y.Y.Pln.Y.Pericyte	Y.Pln.Y.Pericyte	Pln.Y.Pericyte	Y.Pericyte	Pericyte	Pericyte
Capg	TRUE	3.77E-05	GC_10	NA	83.08553026	36.94532142	108.6963636	NA	NA	TRUE	NA	NA	Wfdc21.Y.Y.Sfrp4.Late.MSC,Cilp.Y.Omd.Prg4.CPC,Pcp4l1.Y.Cilp.Prg4.CPC,Myoc.Y.Cilp.Prg4.CPC,Chrdl2.Y.Cilp.Prg4.CPC,Y.Serpina1a+ Chondro,Scg3.Sod3.Clec3b.Col6a6.Ly6a+ MSC,Cilp.Sod3.Clec3b.Col6a6.Ly6a+ MSC,Y.Slurp1.Y.Clic5.Ly6a+ MSC,Y.Htra4.Y.Clic5.Ly6a+ MSC,Y.Slurp1.Anxa8.Aspn.Fibro,Mmp3.Spon2.Anxa8.Aspn.Fibro,Ptgs2.Spon2.Anxa8.Aspn.Fibro,Mstn.Y.Ptx4.Aspn.Fibro,Y.Clec3b.Y.Slurp1.Fibro,Y.Tesc.Y.Slurp…	Sod3.Clec3b.Col6a6.Ly6a+ MSC,Slurp1.Y.Clic5.Ly6a+ MSC,Htra4.Y.Clic5.Ly6a+ MSC,Slurp1.Anxa8.Aspn.Fibro,Spon2.Anxa8.Aspn.Fibro,Clec3b.Y.Slurp1.Fibro,Tesc.Y.Slurp1.Fibro,Y.Cilp.Prg4.CPC,Serpina1a+ Chondro	Y.Clic5.Ly6a+ MSC,Anxa8.Aspn.Fibro,Y.Slurp1.Fibro,Cilp.Prg4.CPC	Clic5.Ly6a+ MSC,Aspn.Fibro,Slurp1.Fibro	Fibro	Fibroblast
Capn1	NA	NA	NA	NA	NA	NA	NA	NA	NA	TRUE	NA	NA	NA	NA	NA	NA	NA	NA
Capn2	NA	NA	NA	NA	266.6685236	134.4604608	124.5782451	NA	NA	TRUE	NA	NA	NA	NA	NA	NA	NA	NA
Capn6	TRUE	0.000150992	GC_1	NA	145.6289203	12.66954949	16.74843696	NA	TRUE	NA	TRUE	NA	Y.Y.Y.Y.Cyp26a1.Chondro,Y.Y.Y.A2m+ Chondro	Y.Y.A2m+ Chondro,Y.Y.Y.Cyp26a1.Chondro	Y.A2m+ Chondro,Y.Y.Cyp26a1.Chondro	A2m+ Chondro,Y.Cyp26a1.Chondro	Cyp26a1.Chondro	NA
Capns1	NA	NA	NA	NA	188.3598276	188.5275366	139.4969879	NA	NA	TRUE	NA	NA	NA	NA	NA	NA	NA	NA
Caprin1	NA	NA	NA	NA	406.2933932	115.6623479	202.1868151	NA	NA	NA	NA	NA	NA	NA	NA	NA	NA	NA
Caprin2	TRUE	7.72E-06	GC_10	NA	NA	NA	NA	NA	NA	NA	NA	NA	Y.Y.Y.Aldh1a3+ HC	Y.Y.Aldh1a3+ HC	Y.Aldh1a3+ HC	Aldh1a3+ HC	Tex14+ HC	NA
Capza1	NA	NA	NA	NA	149.9292748	49.86823897	149.5130906	NA	NA	NA	NA	NA	NA	NA	NA	NA	NA	NA
Capza2	NA	NA	NA	NA	170.714917	129.6672093	288.2178864	NA	NA	NA	NA	NA	NA	NA	NA	NA	NA	NA
Capzb	FALSE	NA	NA	eBMD_natGentic2018	227.3043895	177.892596	240.5421707	NA	NA	NA	NA	NA	NA	NA	NA	NA	NA	NA
Car12	TRUE	2.03E-05	GC_12	NA	NA	NA	NA	NA	NA	NA	TRUE	NA	Y.Serpina1a+ Chondro,Serpina1a.C1qtnf3.Y.Il17b.Mature Chondro,Syt8.C1qtnf3.Y.Il17b.Mature Chondro,Panx3.C1qtnf3.Y.Il17b.Mature Chondro,Y.Ihh.Y.Il17b.Mature Chondro,Y.Panx3.Y.Il17b.Mature Chondro,Y.Y.Y.Ihh.Mature Chondro,Y.Y.Il17b.Y.Hmmr+ CPC,Y.Y.Hist1h2ap.Y.Hmmr+ CPC,Y.Y.Y.Lipc.HC	Y.Y.Lipc.HC,Serpina1a+ Chondro,C1qtnf3.Y.Il17b.Mature Chondro,Ihh.Y.Il17b.Mature Chondro,Panx3.Y.Il17b.Mature Chondro,Y.Y.Ihh.Mature Chondro,Y.Il17b.Y.Hmmr+ CPC,Y.Hist1h2ap.Y.Hmmr+ CPC	Y.Lipc.HC,Y.Il17b.Mature Chondro,Y.Ihh.Mature Chondro,Il17b.Y.Hmmr+ CPC,Hist1h2ap.Y.Hmmr+ CPC	Lipc.HC,Il17b.Mature Chondro,Ihh.Mature Chondro,Y.Hmmr+ CPC	Mature Chondro,Hmmr+ CPC	Chondro
Car2	TRUE	2.99E-05	GC_11	NA	7.946731887	27.04683328	116.9862921	TRUE	NA	NA	NA	Osteopetrosis with renal tubular acidosis (OPTB3)	Ppbp.Dmp1.Birc5.Dapk2.Pre-ob,Y.Y.Vcan+ MP BMSC,Hist1h1b.Ctse.Y.Y.Low quality cell,Ifitm6.Ctse.Y.Y.Low quality cell,Y.Mzb1.Y.Y.Low quality cell,Y.Rsad2.Y.Y.Low quality cell,Y.Ppbp.Y.Ppbp+ BMSC,Y.Alas2.Crispld1.Ucma.CPC	Y.Vcan+ MP BMSC,Ctse.Y.Y.Low quality cell,Mzb1.Y.Y.Low quality cell,Rsad2.Y.Y.Low quality cell,Ppbp.Y.Ppbp+ BMSC,Alas2.Crispld1.Ucma.CPC	Y.Y.Low quality cell,Y.Ppbp+ BMSC,Vcan+ MP BMSC	Y.Low quality cell,Ppbp+ BMSC,Otos.Pre-ob	Low quality cell	NA
Car3	TRUE	0.04451562	GC_10	NA	33.6452708	1785.212987	87.22129626	NA	TRUE	NA	NA	NA	Y.Y.Ifitm5.Col22a1.Y.Y.Ob,Ifitm5.Y.Gal.Col22a1.Y.Y.Ob,Bglap3.Y.Gal.Col22a1.Y.Y.Ob,Car3.Y.Gal.Col22a1.Y.Y.Ob,Lars2.Y.Gal.Col22a1.Y.Y.Ob,Ptprz1.Y.Y.Bglap3.Y.Y.Ob,Car3.Y.Y.Bglap3.Y.Y.Ob,Bglap2.Y.Y.Bglap3.Y.Y.Ob,Mmp13.Dmp1.Angpt4.Dapk2.Pre-ob,Col13a1.Dmp1.Angpt4.Dapk2.Pre-ob,Y.Y.Y.Lipc.HC	Y.Y.Lipc.HC,Y.Ifitm5.Col22a1.Y.Y.Ob,Y.Gal.Col22a1.Y.Y.Ob,Y.Y.Bglap3.Y.Y.Ob	Y.Lipc.HC,Ifitm5.Col22a1.Y.Y.Ob,Gal.Col22a1.Y.Y.Ob,Y.Bglap3.Y.Y.Ob	Lipc.HC,Col22a1.Y.Y.Ob,Bglap3.Y.Y.Ob	Y.Y.Ob	Y.Ob
Car8	TRUE	1.97E-05	GC_1	NA	NA	NA	NA	NA	TRUE	NA	TRUE	NA	Y.Serpina1a+ Chondro,Panx3.C1qtnf3.Y.Il17b.Mature Chondro,Y.Ihh.Y.Il17b.Mature Chondro,Y.Panx3.Y.Il17b.Mature Chondro,Y.Y.Y.Ihh.Mature Chondro,Y.Htra4.Y.Clic5.Ly6a+ MSC,R3hdml.Pcp4.Crispld1.Ucma.CPC,Cst6.Pcp4.Crispld1.Ucma.CPC,Y.Lbhd2.Crispld1.Ucma.CPC	Htra4.Y.Clic5.Ly6a+ MSC,Lbhd2.Crispld1.Ucma.CPC,Serpina1a+ Chondro,Ihh.Y.Il17b.Mature Chondro,Panx3.Y.Il17b.Mature Chondro,Y.Y.Ihh.Mature Chondro	Y.Il17b.Mature Chondro,Y.Ihh.Mature Chondro	Il17b.Mature Chondro,Ihh.Mature Chondro	Mature Chondro	Chondro
Card9	NA	NA	NA	NA	NA	NA	NA	TRUE	NA	NA	NA	NA	NA	NA	NA	NA	NA	NA
Carm1	NA	NA	NA	NA	NA	NA	NA	TRUE	NA	NA	NA	NA	NA	NA	NA	NA	NA	NA
Cartpt	NA	NA	NA	NA	NA	NA	NA	TRUE	TRUE	NA	NA	NA	NA	NA	NA	NA	NA	NA
Cask	NA	NA	NA	NA	110.5583983	18.44546684	70.9366956	NA	NA	NA	NA	NA	NA	NA	NA	NA	NA	NA
Caskin1	NA	NA	NA	NA	NA	NA	NA	TRUE	NA	NA	NA	NA	NA	NA	NA	NA	NA	NA
Casp12	TRUE	1.26E-05	GC_8	NA	NA	NA	NA	NA	NA	NA	NA	NA	NA	NA	NA	NA	NA	NA
Casp3	NA	NA	NA	NA	NA	NA	NA	TRUE	NA	NA	NA	NA	NA	NA	NA	NA	NA	NA
Casp4	TRUE	1.79E-05	GC_5	NA	NA	NA	NA	NA	NA	NA	NA	NA	Ccl2.Y.Cxcl1.Col6a5.Lepr+ BMSC,Y.Ccl2.Y.Adipoq.Lepr+ BMSC	Y.Cxcl1.Col6a5.Lepr+ BMSC,Ccl2.Y.Adipoq.Lepr+ BMSC	Cxcl1.Col6a5.Lepr+ BMSC	NA	NA	NA
Casp8	NA	NA	NA	NA	NA	NA	NA	NA	TRUE	NA	NA	NA	NA	NA	NA	NA	NA	NA
Casq1	NA	NA	NA	NA	0.57275058	763.2714027	0.305156807	NA	NA	NA	NA	NA	NA	NA	NA	NA	NA	NA
Casq2	TRUE	3.77E-06	NA	NA	0.857371346	381.8472644	1.286517772	NA	NA	NA	NA	NA	Rgs5.Higd1b.Ccl11.Y.Pericyte,Myh11.Higd1b.Ccl11.Y.Pericyte,Y.Y.Pln.Y.Pericyte	Higd1b.Ccl11.Y.Pericyte,Y.Pln.Y.Pericyte	Ccl11.Y.Pericyte,Pln.Y.Pericyte	Y.Pericyte	Pericyte	Pericyte
Casr	NA	NA	NA	NA	NA	NA	NA	TRUE	NA	NA	NA	Neonatal hyperparathyroidism, severe form,Familial hypocalciuric hypercalcemia with transient neonatal hyperparathyroidism	Cytl1.Y.Omd.Prg4.CPC,Cilp.Y.Omd.Prg4.CPC,Pcp4l1.Y.Cilp.Prg4.CPC,Myoc.Y.Cilp.Prg4.CPC	Y.Cilp.Prg4.CPC	Cilp.Prg4.CPC	Prg4.CPC	NA	NA
Cast	NA	NA	NA	NA	147.857927	213.0245345	121.5545447	TRUE	NA	NA	NA	NA	NA	NA	NA	NA	NA	NA
Castor2	NA	NA	NA	NA	15.88042563	112.3286693	16.22581111	NA	NA	NA	NA	NA	NA	NA	NA	NA	NA	NA
Casz1	NA	NA	NA	NA	NA	NA	NA	NA	TRUE	NA	NA	NA	NA	NA	NA	NA	NA	NA
Cat	NA	NA	NA	NA	97.18663176	259.3723235	67.96663946	TRUE	NA	NA	NA	NA	Y.Rsad2.Y.Y.Low quality cell	Rsad2.Y.Y.Low quality cell	NA	NA	NA	NA
Catsper3	FALSE	NA	NA	eBMD_natGentic2018	NA	NA	NA	NA	NA	NA	NA	NA	NA	NA	NA	NA	NA	NA
Catsperz	NA	NA	NA	NA	NA	NA	NA	TRUE	NA	NA	NA	NA	NA	NA	NA	NA	NA	NA
Cav1	TRUE	2.02E-05	GC_8	NA	141.9227916	284.4429518	208.3236933	TRUE	NA	NA	TRUE	NA	Cilp.Y.Omd.Prg4.CPC,Pcp4l1.Y.Cilp.Prg4.CPC,Rgs5.Higd1b.Ccl11.Y.Pericyte,Myh11.Higd1b.Ccl11.Y.Pericyte,Y.Y.Pln.Y.Pericyte,Scg3.Sod3.Clec3b.Col6a6.Ly6a+ MSC,Cilp.Sod3.Clec3b.Col6a6.Ly6a+ MSC,Y.Slurp1.Y.Clic5.Ly6a+ MSC,Y.Htra4.Y.Clic5.Ly6a+ MSC,Y.Slurp1.Anxa8.Aspn.Fibro,Mmp3.Spon2.Anxa8.Aspn.Fibro,Ptgs2.Spon2.Anxa8.Aspn.Fibro,Y.Clec3b.Y.Slurp1.Fibro	Sod3.Clec3b.Col6a6.Ly6a+ MSC,Slurp1.Y.Clic5.Ly6a+ MSC,Htra4.Y.Clic5.Ly6a+ MSC,Slurp1.Anxa8.Aspn.Fibro,Spon2.Anxa8.Aspn.Fibro,Clec3b.Y.Slurp1.Fibro,Higd1b.Ccl11.Y.Pericyte,Y.Pln.Y.Pericyte	Y.Clic5.Ly6a+ MSC,Anxa8.Aspn.Fibro,Y.Slurp1.Fibro,Ccl11.Y.Pericyte,Pln.Y.Pericyte	Clic5.Ly6a+ MSC,Aspn.Fibro,Slurp1.Fibro,Y.Pericyte	Fibro,Pericyte	Fibroblast,Pericyte
Cav2	NA	NA	NA	NA	NA	NA	NA	NA	NA	NA	TRUE	NA	Y.Serpina1a+ Chondro,Myh11.Higd1b.Ccl11.Y.Pericyte,Y.Y.Pln.Y.Pericyte,Y.Slurp1.Y.Clic5.Ly6a+ MSC,Ptgs2.Spon2.Anxa8.Aspn.Fibro	Slurp1.Y.Clic5.Ly6a+ MSC,Serpina1a+ Chondro,Higd1b.Ccl11.Y.Pericyte,Y.Pln.Y.Pericyte	Pln.Y.Pericyte	Y.Pericyte	Pericyte	NA
Cavin1	FALSE	NA	NA	NA	470.4535446	244.0448016	333.6843835	TRUE	NA	NA	NA	NA	Aspm.Y.Pi16.Col6a6.Ly6a+ MSC	NA	NA	NA	NA	NA
Cavin2	TRUE	1.73E-05	GC_6	NA	36.02080812	123.1321974	75.31717137	NA	NA	NA	NA	NA	Aspm.Y.Pi16.Col6a6.Ly6a+ MSC,Y.Pi16.Clec3b.Col6a6.Ly6a+ MSC,Y.Agtr2.Clec3b.Col6a6.Ly6a+ MSC	Pi16.Clec3b.Col6a6.Ly6a+ MSC,Agtr2.Clec3b.Col6a6.Ly6a+ MSC	Clec3b.Col6a6.Ly6a+ MSC	Col6a6.Ly6a+ MSC	NA	NA
Cavin3	NA	NA	NA	NA	79.9103201	32.71795438	115.9101979	NA	NA	NA	NA	NA	Aspm.Y.Pi16.Col6a6.Ly6a+ MSC,Y.Pi16.Clec3b.Col6a6.Ly6a+ MSC,Y.Agtr2.Clec3b.Col6a6.Ly6a+ MSC,Clec3b.Y.Y.Wnt2.Late.MSC,R3hdml.Pcp4.Crispld1.Ucma.CPC	Pi16.Clec3b.Col6a6.Ly6a+ MSC,Agtr2.Clec3b.Col6a6.Ly6a+ MSC	NA	NA	NA	NA
Cavin4	NA	NA	NA	NA	10.98165165	147.1270912	3.60462765	NA	NA	NA	NA	NA	NA	NA	NA	NA	NA	NA
Cbfa2t3	TRUE	1.21E-05	GC_11	NA	NA	NA	NA	NA	TRUE	NA	NA	NA	Myh11.Higd1b.Ccl11.Y.Pericyte,Y.Y.Vcan+ MP BMSC,Y.Rsad2.Y.Y.Low quality cell	Y.Vcan+ MP BMSC,Rsad2.Y.Y.Low quality cell,Higd1b.Ccl11.Y.Pericyte	Vcan+ MP BMSC	Otos.Pre-ob	NA	NA
Cbfb	NA	NA	NA	NA	151.6682756	41.07327691	53.61848573	TRUE	NA	NA	NA	NA	NA	NA	NA	NA	NA	NA
Cbl	NA	NA	NA	NA	NA	NA	NA	TRUE	NA	NA	NA	NA	NA	NA	NA	NA	NA	NA
Cbln1	TRUE	8.61E-05	GC_6	NA	NA	NA	NA	NA	NA	NA	NA	NA	Y.Adipoq.Slc16a9.Col6a5.Lepr+ BMSC,Ccl2.Y.Cxcl1.Col6a5.Lepr+ BMSC,Kng2.Esm1.Y.Adipoq.Lepr+ BMSC,Serpina3g.Esm1.Y.Adipoq.Lepr+ BMSC,Iigp1.Esm1.Y.Adipoq.Lepr+ BMSC,Esm1.Gdpd2.Y.Adipoq.Lepr+ BMSC,Y.Ccl2.Y.Adipoq.Lepr+ BMSC	Adipoq.Slc16a9.Col6a5.Lepr+ BMSC,Y.Cxcl1.Col6a5.Lepr+ BMSC,Esm1.Y.Adipoq.Lepr+ BMSC,Gdpd2.Y.Adipoq.Lepr+ BMSC,Ccl2.Y.Adipoq.Lepr+ BMSC	Cxcl1.Col6a5.Lepr+ BMSC,Y.Adipoq.Lepr+ BMSC	Col6a5.Lepr+ BMSC,Adipoq.Lepr+ BMSC	Lepr+ BMSC	Lepr+ BMSC
Cbln2	TRUE	9.84E-06	GC_8	NA	NA	NA	NA	NA	NA	NA	NA	NA	Y.Y.Y.Ihh.Mature Chondro,Krtdap.Y.Pi16.Col6a6.Ly6a+ MSC,Y.Pi16.Clec3b.Col6a6.Ly6a+ MSC	Pi16.Clec3b.Col6a6.Ly6a+ MSC,Y.Y.Ihh.Mature Chondro	Y.Ihh.Mature Chondro	Ihh.Mature Chondro	NA	NA
Cbr1	NA	NA	NA	NA	NA	NA	NA	NA	NA	NA	NA	NA	NA	NA	NA	NA	NA	NA
Cbr3	TRUE	1.87E-05	GC_10	NA	NA	NA	NA	NA	TRUE	NA	NA	NA	Y.Y.Vcan+ MP BMSC	Y.Vcan+ MP BMSC	Vcan+ MP BMSC	Otos.Pre-ob	NA	NA
Cbs	NA	NA	NA	NA	NA	NA	NA	TRUE	TRUE	NA	NA	NA	NA	NA	NA	NA	NA	NA
Cbx1	NA	NA	NA	NA	71.00872204	20.06760276	102.2617643	NA	NA	NA	NA	NA	NA	NA	NA	NA	NA	NA
Cbx3	NA	NA	NA	NA	171.4606253	44.04298869	364.2740658	NA	NA	NA	NA	NA	NA	NA	NA	NA	NA	NA
Cbx5	FALSE	NA	NA	NA	150.5014913	52.67748006	92.83096588	NA	NA	NA	NA	NA	NA	NA	NA	NA	NA	NA
Cbx6	NA	NA	NA	NA	112.3409391	55.08302159	67.84801912	NA	NA	NA	NA	NA	NA	NA	NA	NA	NA	NA
Cc2d2a	NA	NA	NA	NA	NA	NA	NA	NA	NA	NA	TRUE	Meckel syndrome types 1鈥6	NA	NA	NA	NA	NA	NA
Ccar1	NA	NA	NA	NA	107.0886932	41.12735905	87.54007573	NA	NA	NA	NA	NA	NA	NA	NA	NA	NA	NA
Ccbe1	TRUE	8.44E-06	GC_6	NA	NA	NA	NA	TRUE	NA	NA	NA	NA	NA	NA	NA	NA	Lepr+ BMSC	Lepr+ BMSC
Ccdc102a	TRUE	1.92E-05	GC_3	NA	NA	NA	NA	NA	NA	NA	NA	NA	NA	NA	NA	NA	NA	NA
Ccdc141	FALSE	NA	NA	Femur total bone mineral density x gut microbiota (锘縢enus Lactococcus) interaction	NA	NA	NA	NA	NA	NA	NA	NA	NA	NA	NA	NA	NA	NA
Ccdc152	NA	NA	NA	NA	2.030516903	3.125354788	117.0113397	NA	NA	NA	NA	NA	NA	NA	NA	NA	NA	NA
Ccdc159	NA	NA	NA	NA	NA	NA	NA	NA	NA	NA	TRUE	NA	NA	NA	NA	NA	NA	NA
Ccdc170	FALSE	NA	NA	Osteoporosis,Bone mineral density,Bone mineral density (hip),Bone mineral density (spine),Lumbar spine bone mineral density,Ultradistal forearm bone mineral density,Total body bone mineral density,Total body bone mineral density (age 30-45),Total body bone mineral density (age 45-60),Total body bone mineral density (age over 60),Bone stiffness index,Fractures,Lumbar spine bone mineral density (in…	NA	NA	NA	NA	NA	NA	TRUE	NA	NA	NA	NA	NA	NA	NA
Ccdc183	NA	NA	NA	NA	NA	NA	NA	NA	TRUE	NA	NA	NA	NA	NA	NA	NA	NA	NA
Ccdc188	NA	NA	NA	NA	NA	NA	NA	NA	TRUE	NA	NA	NA	NA	NA	NA	NA	NA	NA
Ccdc194	NA	NA	NA	NA	NA	NA	NA	NA	TRUE	NA	NA	NA	Bglap2.Y.Y.Bglap3.Y.Y.Ob	NA	NA	NA	NA	NA
Ccdc3	TRUE	3.00E-05	GC_4	NA	NA	NA	NA	NA	TRUE	NA	TRUE	NA	Y.Y.Pln.Y.Pericyte,Y.Y.Tnn+ Aspn+ BMSC,Y.Slurp1.Y.Clic5.Ly6a+ MSC,Y.Htra4.Y.Clic5.Ly6a+ MSC,Y.Y.Nppc.Aspn.Fibro,Mmp3.Spon2.Anxa8.Aspn.Fibro,Y.Clec3b.Y.Slurp1.Fibro,Y.Tesc.Y.Slurp1.Fibro	Y.Tnn+ Aspn+ BMSC,Slurp1.Y.Clic5.Ly6a+ MSC,Htra4.Y.Clic5.Ly6a+ MSC,Y.Nppc.Aspn.Fibro,Spon2.Anxa8.Aspn.Fibro,Clec3b.Y.Slurp1.Fibro,Tesc.Y.Slurp1.Fibro,Y.Pln.Y.Pericyte	Y.Clic5.Ly6a+ MSC,Nppc.Aspn.Fibro,Anxa8.Aspn.Fibro,Y.Slurp1.Fibro,Pln.Y.Pericyte,Tnn+ Aspn+ BMSC	Clic5.Ly6a+ MSC,Aspn.Fibro,Slurp1.Fibro,Ostn.Pre-ob	Fibro	Fibroblast
Ccdc34	TRUE	0.000129621	GC_10	Bone mineral density (paediatric, skull),Total body bone mineral density,Bone stiffness index,eBMD_natGentic2018	NA	NA	NA	NA	NA	NA	NA	NA	NA	NA	NA	NA	NA	NA
Ccdc47	NA	NA	NA	NA	152.5228749	89.24348747	71.47791783	NA	NA	NA	NA	NA	NA	NA	NA	NA	NA	NA
Ccdc50	NA	NA	NA	NA	100.9426884	75.19791712	63.84155543	NA	NA	NA	NA	NA	NA	NA	NA	NA	NA	NA
Ccdc6	FALSE	NA	NA	eBMD_natGentic2018	NA	NA	NA	NA	NA	NA	NA	NA	NA	NA	NA	NA	NA	NA
Ccdc8	NA	NA	NA	NA	NA	NA	NA	NA	NA	NA	NA	3-M syndrome	NA	NA	NA	NA	NA	NA
Ccdc80	TRUE	0.00022103	GC_1	NA	539.7432832	124.3099004	234.5056187	NA	NA	TRUE	TRUE	NA	Serpina1c.Serpina1b.Y.Il17b.Mature Chondro,Y.Ihh.Y.Il17b.Mature Chondro,Y.Y.Y.Ihh.Mature Chondro,Y.Pla2g10.Y.Pde11a.HC,Y.Y.Y.Ffar4+ HC,Y.Mmp9+ Chondro	Pla2g10.Y.Pde11a.HC,Y.Y.Ffar4+ HC,Mmp9+ Chondro,Ihh.Y.Il17b.Mature Chondro,Y.Y.Ihh.Mature Chondro	Y.Ffar4+ HC,Y.Ihh.Mature Chondro	Ffar4+ HC,Ihh.Mature Chondro	NA	NA
Ccdc91	FALSE	NA	NA	Lumbar spine bone mineral density (trabecular),eBMD_natGentic2018	NA	NA	NA	NA	NA	NA	NA	NA	NA	NA	NA	NA	NA	NA
Cck	TRUE	3.08E-06	GC_10	NA	NA	NA	NA	NA	NA	NA	NA	NA	Y.Y.Pln.Y.Pericyte	Y.Pln.Y.Pericyte	Pln.Y.Pericyte	NA	NA	NA
Ccl11	TRUE	3.25E-06	GC_8	NA	NA	NA	NA	NA	NA	NA	NA	NA	Y.Il33.Ccl11.Y.Pericyte,Rgs5.Higd1b.Ccl11.Y.Pericyte,Myh11.Higd1b.Ccl11.Y.Pericyte,Krtdap.Y.Pi16.Col6a6.Ly6a+ MSC,Aspm.Y.Pi16.Col6a6.Ly6a+ MSC,Y.Pi16.Clec3b.Col6a6.Ly6a+ MSC,Y.Kcnj8.Clec3b.Col6a6.Ly6a+ MSC	Y.Pi16.Col6a6.Ly6a+ MSC,Pi16.Clec3b.Col6a6.Ly6a+ MSC,Kcnj8.Clec3b.Col6a6.Ly6a+ MSC,Il33.Ccl11.Y.Pericyte,Higd1b.Ccl11.Y.Pericyte	Pi16.Col6a6.Ly6a+ MSC,Clec3b.Col6a6.Ly6a+ MSC,Ccl11.Y.Pericyte	Col6a6.Ly6a+ MSC,Y.Pericyte	Pericyte,Ly6a+ MSC	Ly6a+ MSC,Pericyte
Ccl19	TRUE	1.62E-05	GC_6	NA	NA	NA	NA	NA	NA	NA	NA	NA	Ccl2.Y.Cxcl1.Col6a5.Lepr+ BMSC,Kng2.Esm1.Y.Adipoq.Lepr+ BMSC,Serpina3g.Esm1.Y.Adipoq.Lepr+ BMSC,Iigp1.Esm1.Y.Adipoq.Lepr+ BMSC,Y.Ccl2.Y.Adipoq.Lepr+ BMSC,Adamdec1.Y.Y.Sfrp4.Late.MSC	Y.Cxcl1.Col6a5.Lepr+ BMSC,Esm1.Y.Adipoq.Lepr+ BMSC,Ccl2.Y.Adipoq.Lepr+ BMSC	Cxcl1.Col6a5.Lepr+ BMSC,Y.Adipoq.Lepr+ BMSC	Adipoq.Lepr+ BMSC	Lepr+ BMSC	Lepr+ BMSC
Ccl2	TRUE	2.05E-05	GC_6	NA	22.14627591	1.597739086	172.8990041	TRUE	NA	NA	NA	NA	Wfdc21.Y.Y.Sfrp4.Late.MSC,Rgs5.Higd1b.Ccl11.Y.Pericyte,Ccl2.Y.Cxcl1.Col6a5.Lepr+ BMSC,Kng2.Esm1.Y.Adipoq.Lepr+ BMSC,Y.Ccl2.Y.Adipoq.Lepr+ BMSC	Y.Cxcl1.Col6a5.Lepr+ BMSC,Esm1.Y.Adipoq.Lepr+ BMSC,Ccl2.Y.Adipoq.Lepr+ BMSC	Cxcl1.Col6a5.Lepr+ BMSC,Y.Adipoq.Lepr+ BMSC	Col6a5.Lepr+ BMSC,Adipoq.Lepr+ BMSC	Lepr+ BMSC	Lepr+ BMSC
Ccl21a	NA	NA	NA	NA	0.034137658	14.46813228	162.7126221	NA	NA	NA	NA	NA	NA	NA	NA	NA	NA	NA
Ccl3	TRUE	5.80E-06	GC_2	NA	NA	NA	NA	TRUE	NA	NA	NA	NA	Wfdc21.Y.Y.Sfrp4.Late.MSC,Y.Y.Vcan+ MP BMSC	Y.Vcan+ MP BMSC	Vcan+ MP BMSC	Otos.Pre-ob	NA	NA
Ccl5	TRUE	1.99E-05	GC_12	NA	NA	NA	NA	TRUE	NA	NA	NA	NA	NA	NA	NA	NA	NA	NA
Ccl6	NA	NA	NA	NA	NA	NA	NA	NA	TRUE	NA	NA	NA	Wfdc21.Y.Y.Sfrp4.Late.MSC,Ifitm6.Ctse.Y.Y.Low quality cell,Y.Rsad2.Y.Y.Low quality cell	Rsad2.Y.Y.Low quality cell	NA	NA	NA	NA
Ccl7	TRUE	1.51E-05	GC_6	NA	30.3697778	0.526717739	109.0799228	NA	NA	NA	NA	NA	Scg3.Sod3.Clec3b.Col6a6.Ly6a+ MSC,Ccl2.Y.Cxcl1.Col6a5.Lepr+ BMSC,Y.Ccl2.Y.Adipoq.Lepr+ BMSC	Y.Cxcl1.Col6a5.Lepr+ BMSC,Ccl2.Y.Adipoq.Lepr+ BMSC	Cxcl1.Col6a5.Lepr+ BMSC,Y.Adipoq.Lepr+ BMSC	Adipoq.Lepr+ BMSC	Lepr+ BMSC	Lepr+ BMSC
Ccl9	TRUE	1.59E-05	GC_6	NA	NA	NA	NA	NA	NA	NA	NA	NA	Y.Ppbp.Y.Ppbp+ BMSC	Ppbp.Y.Ppbp+ BMSC	Y.Ppbp+ BMSC	Ppbp+ BMSC	NA	NA
Ccm2	NA	NA	NA	NA	NA	NA	NA	TRUE	NA	NA	NA	NA	NA	NA	NA	NA	NA	NA
Ccn1	NA	NA	NA	NA	293.2932668	115.9498492	388.5389087	TRUE	NA	NA	NA	NA	Pla2g10.Serpina1b.Y.Il17b.Mature Chondro,Panx3.C1qtnf3.Y.Il17b.Mature Chondro,Y.Ihh.Y.Il17b.Mature Chondro,Y.Panx3.Y.Il17b.Mature Chondro,Y.Y.Y.Ihh.Mature Chondro,Y.Y.Y.Aldh1a3+ HC,Y.Y.Y.Y.Col1a1.Chondro,Y.Pla2g10.Y.Pde11a.HC,Ocm.Ffar4.Y.Pde11a.HC,Krt18.Ffar4.Y.Pde11a.HC,R3hdml.Pcp4.Crispld1.Ucma.CPC,Cst6.Pcp4.Crispld1.Ucma.CPC	Pla2g10.Y.Pde11a.HC,Ffar4.Y.Pde11a.HC,Ihh.Y.Il17b.Mature Chondro,Panx3.Y.Il17b.Mature Chondro,Y.Y.Ihh.Mature Chondro,Y.Y.Aldh1a3+ HC,Y.Y.Y.Col1a1.Chondro	Y.Pde11a.HC,Y.Ihh.Mature Chondro,Y.Aldh1a3+ HC,Y.Y.Col1a1.Chondro	Pde11a.HC,Ihh.Mature Chondro,Aldh1a3+ HC,Y.Col1a1.Chondro	HC,Mature Chondro,Tex14+ HC,Col1a1.Chondro	NA
Ccn2	NA	NA	NA	NA	287.2023017	496.1158883	237.0890219	TRUE	NA	TRUE	NA	NA	Pla2g10.Serpina1b.Y.Il17b.Mature Chondro,Syt8.C1qtnf3.Y.Il17b.Mature Chondro,Panx3.C1qtnf3.Y.Il17b.Mature Chondro,Y.Ihh.Y.Il17b.Mature Chondro,Y.Panx3.Y.Il17b.Mature Chondro,Y.Y.Y.Ihh.Mature Chondro,Y.Y.Hist1h2ap.Y.Hmmr+ CPC,Y.Y.Y.Aldh1a3+ HC,Y.Y.Y.Y.Col1a1.Chondro,Mmp9.Dmp1.Angpt4.Dapk2.Pre-ob,Y.Y.Vcan+ MP BMSC,Y.Mepe.Y.Pde11a.HC,Y.Pla2g10.Y.Pde11a.HC,Ocm.Ffar4.Y.Pde11a.HC,Pla2g10.Ffar4.Y.Pde11a…	Y.Vcan+ MP BMSC,Mepe.Y.Pde11a.HC,Pla2g10.Y.Pde11a.HC,Ffar4.Y.Pde11a.HC,Y.Y.Ffar4+ HC,Serpina1b.Y.Il17b.Mature Chondro,C1qtnf3.Y.Il17b.Mature Chondro,Ihh.Y.Il17b.Mature Chondro,Panx3.Y.Il17b.Mature Chondro,Y.Y.Ihh.Mature Chondro,Y.Hist1h2ap.Y.Hmmr+ CPC,Y.Y.Aldh1a3+ HC,Y.Y.Y.Col1a1.Chondro	Y.Pde11a.HC,Y.Ffar4+ HC,Y.Il17b.Mature Chondro,Y.Ihh.Mature Chondro,Hist1h2ap.Y.Hmmr+ CPC,Y.Aldh1a3+ HC,Y.Y.Col1a1.Chondro,Vcan+ MP BMSC	Pde11a.HC,Ffar4+ HC,Il17b.Mature Chondro,Ihh.Mature Chondro,Aldh1a3+ HC,Y.Col1a1.Chondro,Otos.Pre-ob	HC,Mature Chondro,Tex14+ HC,Col1a1.Chondro	Chondro
Ccn3	NA	NA	NA	NA	148.3720919	15.74313704	36.39266635	TRUE	TRUE	NA	NA	NA	NA	NA	NA	NA	NA	NA
Ccn4	NA	NA	NA	NA	273.7057697	15.65281778	49.2261223	TRUE	TRUE	NA	NA	NA	Bglap2.Y.Y.Bglap3.Y.Y.Ob,Y.Y.Y.Lipc.HC	Y.Y.Lipc.HC,Y.Y.Bglap3.Y.Y.Ob	Y.Lipc.HC,Y.Bglap3.Y.Y.Ob	Lipc.HC,Bglap3.Y.Y.Ob	NA	NA
Ccn5	NA	NA	NA	NA	108.5754531	4.198523128	81.64161136	NA	TRUE	NA	NA	NA	Mmp9.Dmp1.Angpt4.Dapk2.Pre-ob,Y.Y.Vcan+ MP BMSC,Serpina3g.Esm1.Y.Adipoq.Lepr+ BMSC,Iigp1.Esm1.Y.Adipoq.Lepr+ BMSC,Esm1.Gdpd2.Y.Adipoq.Lepr+ BMSC,Kng2.Gdpd2.Y.Adipoq.Lepr+ BMSC,Y.Lpl.Y.Kcnk2.Lepr+ BMSC	Y.Vcan+ MP BMSC,Esm1.Y.Adipoq.Lepr+ BMSC,Gdpd2.Y.Adipoq.Lepr+ BMSC,Lpl.Y.Kcnk2.Lepr+ BMSC	Y.Adipoq.Lepr+ BMSC,Vcan+ MP BMSC	Adipoq.Lepr+ BMSC,Otos.Pre-ob	NA	NA
Ccn6	NA	NA	NA	NA	NA	NA	NA	TRUE	NA	NA	NA	NA	NA	NA	NA	NA	NA	NA
Ccna2	TRUE	3.56E-05	GC_9	NA	NA	NA	NA	NA	NA	NA	NA	NA	Y.Matn4.Mecom.Y.Hmmr+ CPC,Y.Matn1.Mecom.Y.Hmmr+ CPC,Y.Y.Hist1h2ap.Y.Hmmr+ CPC,Cenpf.Pax3.Y.Pclaf.Early.MSC,Lef1.Pax3.Y.Pclaf.Early.MSC,Sgol2a.Cenpf.Y.Pclaf.Early.MSC,Hoxd13.Cenpf.Y.Pclaf.Early.MSC,Y.Y.Y.Hoxa13.Early.MSC,Hmmr.Irx1.Y.Y.Irx1+ MSC,Y.Mzb1.Y.Y.Low quality cell,Aspm.Y.Pi16.Col6a6.Ly6a+ MSC	Cenpf.Y.Pclaf.Early.MSC,Y.Y.Hoxa13.Early.MSC,Mzb1.Y.Y.Low quality cell,Matn4.Mecom.Y.Hmmr+ CPC,Matn1.Mecom.Y.Hmmr+ CPC,Y.Hist1h2ap.Y.Hmmr+ CPC	Y.Pclaf.Early.MSC,Y.Hoxa13.Early.MSC,Mecom.Y.Hmmr+ CPC,Hist1h2ap.Y.Hmmr+ CPC	Y.Hmmr+ CPC,Pclaf.Early.MSC,Hoxa13.Early.MSC	Hmmr+ CPC,Early.MSC	NA
Ccnb1	TRUE	2.61E-05	GC_9	NA	NA	NA	NA	NA	NA	NA	NA	NA	Y.Matn4.Mecom.Y.Hmmr+ CPC,Y.Matn1.Mecom.Y.Hmmr+ CPC,Y.Y.Hist1h2ap.Y.Hmmr+ CPC,Y.Msx1.Y.Pclaf.Early.MSC,Cenpf.Pax3.Y.Pclaf.Early.MSC,Lef1.Pax3.Y.Pclaf.Early.MSC,Y.Foxd1.Y.Pclaf.Early.MSC,Sgol2a.Cenpf.Y.Pclaf.Early.MSC,Hoxd13.Cenpf.Y.Pclaf.Early.MSC,Hmmr.Irx1.Y.Y.Irx1+ MSC,Y.Mzb1.Y.Y.Low quality cell,Aspm.Y.Pi16.Col6a6.Ly6a+ MSC	Msx1.Y.Pclaf.Early.MSC,Pax3.Y.Pclaf.Early.MSC,Foxd1.Y.Pclaf.Early.MSC,Cenpf.Y.Pclaf.Early.MSC,Mzb1.Y.Y.Low quality cell,Matn4.Mecom.Y.Hmmr+ CPC,Matn1.Mecom.Y.Hmmr+ CPC,Y.Hist1h2ap.Y.Hmmr+ CPC	Y.Pclaf.Early.MSC,Mecom.Y.Hmmr+ CPC,Hist1h2ap.Y.Hmmr+ CPC	Pclaf.Early.MSC	Early.MSC	NA
Ccnb2	TRUE	4.53E-05	GC_9	NA	NA	NA	NA	NA	NA	NA	NA	NA	Y.Matn1.Mecom.Y.Hmmr+ CPC,Y.Y.Hist1h2ap.Y.Hmmr+ CPC,Lef1.Pax3.Y.Pclaf.Early.MSC,Sgol2a.Cenpf.Y.Pclaf.Early.MSC,Hmmr.Irx1.Y.Y.Irx1+ MSC,Y.Mzb1.Y.Y.Low quality cell,Aspm.Y.Pi16.Col6a6.Ly6a+ MSC	Pax3.Y.Pclaf.Early.MSC,Cenpf.Y.Pclaf.Early.MSC,Mzb1.Y.Y.Low quality cell,Matn1.Mecom.Y.Hmmr+ CPC,Y.Hist1h2ap.Y.Hmmr+ CPC	Y.Pclaf.Early.MSC,Hist1h2ap.Y.Hmmr+ CPC	Y.Hmmr+ CPC,Pclaf.Early.MSC	Hmmr+ CPC,Early.MSC	NA
Ccnd1	TRUE	5.27E-05	GC_9	NA	346.1946877	30.65305728	106.0758982	NA	NA	NA	NA	NA	NA	NA	NA	NA	NA	NA
Ccnd2	TRUE	0.000131982	GC_4	NA	486.6178183	60.06823033	220.8269442	NA	NA	NA	NA	NA	NA	NA	NA	NA	NA	NA
Ccnd3	NA	NA	NA	NA	98.08237081	37.58549501	127.9806652	NA	NA	NA	NA	NA	NA	NA	NA	NA	NA	NA
Ccne1	TRUE	2.50E-05	GC_9	NA	NA	NA	NA	NA	NA	NA	NA	NA	NA	NA	NA	NA	NA	NA
Ccne2	TRUE	1.70E-05	GC_9	NA	NA	NA	NA	NA	NA	NA	NA	NA	NA	NA	NA	NA	NA	NA
Ccng1	NA	NA	NA	NA	361.1786721	482.1134908	113.8153861	NA	NA	NA	NA	NA	NA	NA	NA	NA	NA	NA
Ccng2	TRUE	1.89E-05	GC_2	NA	NA	NA	NA	NA	NA	NA	NA	NA	NA	NA	NA	NA	NA	NA
Ccni	FALSE	NA	NA	NA	157.1706608	105.8020688	103.1588887	NA	NA	NA	NA	NA	NA	NA	NA	NA	NA	NA
Ccnl1	NA	NA	NA	NA	61.64780765	19.33851115	122.438783	NA	NA	NA	NA	NA	Y.Y.Y.Aldh1a3+ HC	Y.Y.Aldh1a3+ HC	Y.Aldh1a3+ HC	Aldh1a3+ HC	Tex14+ HC	NA
Ccnl2	NA	NA	NA	NA	112.5563697	34.98879855	73.99518318	NA	NA	NA	NA	NA	NA	NA	NA	NA	NA	NA
Ccny	NA	NA	NA	NA	106.1852543	97.7868973	49.51268005	NA	NA	NA	NA	NA	NA	NA	NA	NA	NA	NA
Ccr1	FALSE	NA	NA	eBMD_natGentic2018	NA	NA	NA	TRUE	TRUE	NA	NA	NA	Wfdc21.Y.Y.Sfrp4.Late.MSC	NA	NA	NA	NA	NA
Ccr1l1	FALSE	NA	NA	eBMD_natGentic2018	NA	NA	NA	NA	NA	NA	NA	NA	NA	NA	NA	NA	NA	NA
Ccr2	NA	NA	NA	NA	NA	NA	NA	TRUE	NA	NA	NA	NA	Ifitm6.Ctse.Y.Y.Low quality cell	NA	NA	NA	NA	NA
Ccser1	FALSE	NA	NA	Peak hip bone mineral content	NA	NA	NA	NA	NA	NA	NA	NA	NA	NA	NA	NA	NA	NA
Ccser2	NA	NA	NA	NA	87.22018605	152.8704071	58.52117539	NA	NA	NA	NA	NA	NA	NA	NA	NA	NA	NA
Cct2	NA	NA	NA	NA	320.2993752	93.01512834	152.2639545	NA	NA	NA	NA	NA	NA	NA	NA	NA	NA	NA
Cct3	NA	NA	NA	NA	178.7205537	82.28536089	123.7649831	NA	NA	NA	NA	NA	NA	NA	NA	NA	NA	NA
Cct4	NA	NA	NA	NA	205.2991491	96.8004847	148.212917	NA	NA	NA	NA	NA	NA	NA	NA	NA	NA	NA
Cct5	NA	NA	NA	NA	282.4317889	102.1670688	257.7237496	NA	NA	NA	NA	NA	NA	NA	NA	NA	NA	NA
Cct6a	NA	NA	NA	NA	280.1595457	100.677817	176.751406	NA	NA	NA	NA	NA	Y.Msx1.Y.Pclaf.Early.MSC,Y.Hist1h2ae.Y.Pclaf.Early.MSC,Sgol2a.Cenpf.Y.Pclaf.Early.MSC	Msx1.Y.Pclaf.Early.MSC,Hist1h2ae.Y.Pclaf.Early.MSC	Y.Pclaf.Early.MSC	Pclaf.Early.MSC	Early.MSC	NA
Cct7	NA	NA	NA	NA	220.4308112	88.13536787	192.4086848	NA	NA	NA	NA	NA	NA	NA	NA	NA	NA	NA
Cct8	NA	NA	NA	NA	223.831347	123.9928264	168.269026	NA	NA	NA	NA	NA	NA	NA	NA	NA	NA	NA
Cd109	TRUE	3.92E-05	GC_12	Bone stiffness index,eBMD_natGentic2018	232.1975058	9.545663347	41.4659076	TRUE	TRUE	NA	TRUE	NA	Y.Y.Y.Ihh.Mature Chondro,Ptprz1.Y.Y.Bglap3.Y.Y.Ob,Y.Y.Y.Lipc.HC	Y.Y.Lipc.HC,Y.Y.Ihh.Mature Chondro	Y.Lipc.HC,Y.Ihh.Mature Chondro	Lipc.HC,Ihh.Mature Chondro	NA	Chondro
Cd14	NA	NA	NA	NA	NA	NA	NA	TRUE	NA	NA	NA	NA	Wfdc21.Y.Y.Sfrp4.Late.MSC,Chrdl2.Y.Cilp.Prg4.CPC,Pla2g10.Ffar4.Y.Pde11a.HC	NA	NA	NA	NA	NA
Cd151	NA	NA	NA	NA	61.51656592	194.4787398	74.52835558	NA	NA	NA	NA	NA	Y.Slurp1.Y.Clic5.Ly6a+ MSC,Y.Htra4.Y.Clic5.Ly6a+ MSC	Slurp1.Y.Clic5.Ly6a+ MSC,Htra4.Y.Clic5.Ly6a+ MSC	Y.Clic5.Ly6a+ MSC	Clic5.Ly6a+ MSC	NA	NA
Cd164	NA	NA	NA	NA	248.3734075	107.9226687	166.929815	NA	NA	NA	NA	NA	Y.Y.Y.Ffar4+ HC	Y.Y.Ffar4+ HC	Y.Ffar4+ HC	Ffar4+ HC	NA	NA
Cd180	NA	NA	NA	NA	NA	NA	NA	NA	TRUE	NA	NA	NA	Y.Rsad2.Y.Y.Low quality cell	Rsad2.Y.Y.Low quality cell	NA	NA	NA	NA
Cd1d1	TRUE	1.94E-05	GC_10	NA	NA	NA	NA	NA	NA	NA	NA	NA	Bglap2.Y.Y.Bglap3.Y.Y.Ob,Esm1.Gdpd2.Y.Adipoq.Lepr+ BMSC	Esm1.Y.Adipoq.Lepr+ BMSC	Y.Adipoq.Lepr+ BMSC	Adipoq.Lepr+ BMSC	Lepr+ BMSC	Lepr+ BMSC
Cd200	TRUE	0.000413315	GC_12	NA	NA	NA	NA	NA	NA	NA	TRUE	NA	Ptprz1.Y.Y.Bglap3.Y.Y.Ob,Bglap2.Y.Y.Bglap3.Y.Y.Ob,Mmp13.Dmp1.Angpt4.Dapk2.Pre-ob,Col13a1.Dmp1.Angpt4.Dapk2.Pre-ob,Y.Y.Y.Lipc.HC	Y.Y.Lipc.HC,Dmp1.Angpt4.Dapk2.Pre-ob,Y.Y.Bglap3.Y.Y.Ob	Y.Lipc.HC,Y.Bglap3.Y.Y.Ob	Lipc.HC,Bglap3.Y.Y.Ob	Y.Y.Ob	Y.Ob
Cd248	TRUE	1.99E-05	GC_3	NA	NA	NA	NA	NA	NA	NA	NA	NA	Lypd2.Y.Y.Y.Meninges,Krtdap.Y.Pi16.Col6a6.Ly6a+ MSC,Aspm.Y.Pi16.Col6a6.Ly6a+ MSC,Y.Pi16.Clec3b.Col6a6.Ly6a+ MSC,Y.Agtr2.Clec3b.Col6a6.Ly6a+ MSC,Scg3.Sod3.Clec3b.Col6a6.Ly6a+ MSC,Y.Htra4.Y.Clic5.Ly6a+ MSC	Y.Pi16.Col6a6.Ly6a+ MSC,Pi16.Clec3b.Col6a6.Ly6a+ MSC,Agtr2.Clec3b.Col6a6.Ly6a+ MSC,Htra4.Y.Clic5.Ly6a+ MSC	Pi16.Col6a6.Ly6a+ MSC,Clec3b.Col6a6.Ly6a+ MSC	Col6a6.Ly6a+ MSC	Ly6a+ MSC	Ly6a+ MSC
Cd24a	TRUE	0.000523582	GC_10	NA	10.30267914	92.50342344	130.6532664	NA	NA	NA	NA	NA	Y.Rsad2.Y.Y.Low quality cell	Rsad2.Y.Y.Low quality cell	NA	NA	NA	NA
Cd27	TRUE	1.00E-05	GC_10	NA	NA	NA	NA	NA	NA	NA	NA	NA	Y.Rsad2.Y.Y.Low quality cell	Rsad2.Y.Y.Low quality cell	NA	NA	NA	NA
Cd276	NA	NA	NA	NA	NA	NA	NA	TRUE	TRUE	NA	TRUE	NA	NA	NA	NA	NA	NA	NA
Cd300lf	NA	NA	NA	NA	NA	NA	NA	TRUE	NA	NA	NA	NA	Wfdc21.Y.Y.Sfrp4.Late.MSC	NA	NA	NA	NA	NA
Cd34	TRUE	1.26E-05	GC_3	NA	41.15166914	221.7514146	134.0633876	TRUE	NA	NA	NA	NA	Nppc.Y.Y.Y.Meninges,Lypd2.Y.Y.Y.Meninges,Krtdap.Y.Pi16.Col6a6.Ly6a+ MSC,Aspm.Y.Pi16.Col6a6.Ly6a+ MSC,Y.Pi16.Clec3b.Col6a6.Ly6a+ MSC,Y.Kcnj8.Clec3b.Col6a6.Ly6a+ MSC,Y.Agtr2.Clec3b.Col6a6.Ly6a+ MSC,Scg3.Sod3.Clec3b.Col6a6.Ly6a+ MSC,Igfbp3.Y.Y.Wnt2.Late.MSC,Cilp.Sod3.Clec3b.Col6a6.Ly6a+ MSC,Clec3b.Y.Y.Wnt2.Late.MSC	Y.Y.Y.Meninges,Y.Y.Wnt2.Late.MSC,Y.Pi16.Col6a6.Ly6a+ MSC,Pi16.Clec3b.Col6a6.Ly6a+ MSC,Kcnj8.Clec3b.Col6a6.Ly6a+ MSC,Agtr2.Clec3b.Col6a6.Ly6a+ MSC,Sod3.Clec3b.Col6a6.Ly6a+ MSC	Y.Y.Meninges,Pi16.Col6a6.Ly6a+ MSC,Clec3b.Col6a6.Ly6a+ MSC,Y.Wnt2.Late.MSC	Col6a6.Ly6a+ MSC,Wnt2.Late.MSC,Y.Meninges	Meninges,Ly6a+ MSC	Ly6a+ MSC
Cd36	TRUE	5.14E-06	GC_8	NA	36.44254931	750.87822	233.4257507	TRUE	NA	NA	NA	NA	Y.Rsad2.Y.Y.Low quality cell,Y.Alas2.Crispld1.Ucma.CPC	Rsad2.Y.Y.Low quality cell,Alas2.Crispld1.Ucma.CPC	NA	NA	NA	NA
Cd38	NA	NA	NA	NA	NA	NA	NA	TRUE	TRUE	NA	NA	NA	Y.Mzb1.Y.Y.Low quality cell,Y.Rsad2.Y.Y.Low quality cell	Mzb1.Y.Y.Low quality cell,Rsad2.Y.Y.Low quality cell	NA	NA	NA	NA
Cd4	NA	NA	NA	NA	NA	NA	NA	NA	TRUE	NA	NA	NA	NA	NA	NA	NA	NA	NA
Cd40	NA	NA	NA	NA	NA	NA	NA	TRUE	TRUE	NA	NA	NA	Y.Y.Y.Lipc.HC	Y.Y.Lipc.HC	Y.Lipc.HC	Lipc.HC	NA	NA
Cd40lg	NA	NA	NA	NA	NA	NA	NA	TRUE	NA	NA	NA	NA	NA	NA	NA	NA	NA	NA
Cd44	TRUE	6.31E-05	GC_12	Total body bone mineral density	239.040273	46.17528622	153.4243016	TRUE	NA	TRUE	NA	NA	Krtdap.Y.Pi16.Col6a6.Ly6a+ MSC,Aspm.Y.Pi16.Col6a6.Ly6a+ MSC,Scg3.Sod3.Clec3b.Col6a6.Ly6a+ MSC,Y.Slurp1.Y.Clic5.Ly6a+ MSC,Y.Htra4.Y.Clic5.Ly6a+ MSC,Ptgs2.Spon2.Anxa8.Aspn.Fibro,Y.Y.Y.Lipc.HC	Y.Pi16.Col6a6.Ly6a+ MSC,Sod3.Clec3b.Col6a6.Ly6a+ MSC,Slurp1.Y.Clic5.Ly6a+ MSC,Htra4.Y.Clic5.Ly6a+ MSC,Y.Y.Lipc.HC	Pi16.Col6a6.Ly6a+ MSC,Y.Clic5.Ly6a+ MSC,Y.Lipc.HC	Col6a6.Ly6a+ MSC,Clic5.Ly6a+ MSC,Lipc.HC	Ly6a+ MSC	Ly6a+ MSC
Cd47	NA	NA	NA	NA	90.23362943	51.0733159	234.1197778	TRUE	NA	NA	NA	NA	NA	NA	NA	NA	NA	NA
Cd5	NA	NA	NA	NA	NA	NA	NA	NA	TRUE	NA	NA	NA	NA	NA	NA	NA	NA	NA
Cd52	TRUE	1.16E-05	GC_3	NA	NA	NA	NA	NA	TRUE	NA	NA	NA	Wfdc21.Y.Y.Sfrp4.Late.MSC,Ppbp.Dmp1.Birc5.Dapk2.Pre-ob,Hist1h1b.Ctse.Y.Y.Low quality cell,Ifitm6.Ctse.Y.Y.Low quality cell,Y.Mzb1.Y.Y.Low quality cell,Y.Rsad2.Y.Y.Low quality cell,Y.Ppbp.Y.Ppbp+ BMSC,Y.Retnlg.Y.Ppbp+ BMSC	Ctse.Y.Y.Low quality cell,Mzb1.Y.Y.Low quality cell,Rsad2.Y.Y.Low quality cell,Ppbp.Y.Ppbp+ BMSC,Retnlg.Y.Ppbp+ BMSC	Y.Y.Low quality cell,Y.Ppbp+ BMSC	Y.Low quality cell,Ppbp+ BMSC	Low quality cell	NA
Cd53	FALSE	NA	NA	Obesity-related traits,Bone mineral content	21.58273095	8.544464355	122.7893305	NA	TRUE	NA	NA	NA	Wfdc21.Y.Y.Sfrp4.Late.MSC,Hist1h1b.Ctse.Y.Y.Low quality cell,Ifitm6.Ctse.Y.Y.Low quality cell,Y.Mzb1.Y.Y.Low quality cell,Y.Rsad2.Y.Y.Low quality cell	Ctse.Y.Y.Low quality cell,Mzb1.Y.Y.Low quality cell,Rsad2.Y.Y.Low quality cell	Y.Y.Low quality cell	Y.Low quality cell	Low quality cell	NA
Cd55	TRUE	2.87E-05	GC_10	NA	NA	NA	NA	NA	NA	NA	NA	NA	Mmp9.Dmp1.Angpt4.Dapk2.Pre-ob,Y.Y.Vcan+ MP BMSC,Krtdap.Y.Pi16.Col6a6.Ly6a+ MSC,Aspm.Y.Pi16.Col6a6.Ly6a+ MSC,Y.Pi16.Clec3b.Col6a6.Ly6a+ MSC,Scg3.Sod3.Clec3b.Col6a6.Ly6a+ MSC,Y.Slurp1.Y.Clic5.Ly6a+ MSC,Y.Htra4.Y.Clic5.Ly6a+ MSC	Y.Vcan+ MP BMSC,Y.Pi16.Col6a6.Ly6a+ MSC,Pi16.Clec3b.Col6a6.Ly6a+ MSC,Sod3.Clec3b.Col6a6.Ly6a+ MSC,Slurp1.Y.Clic5.Ly6a+ MSC,Htra4.Y.Clic5.Ly6a+ MSC	Pi16.Col6a6.Ly6a+ MSC,Clec3b.Col6a6.Ly6a+ MSC,Y.Clic5.Ly6a+ MSC,Vcan+ MP BMSC	Col6a6.Ly6a+ MSC,Clic5.Ly6a+ MSC,Otos.Pre-ob	Ly6a+ MSC	Ly6a+ MSC
Cd59a	TRUE	1.83E-05	GC_11	NA	NA	NA	NA	NA	NA	NA	NA	NA	Bglap3.Y.Gal.Col22a1.Y.Y.Ob,Car3.Y.Gal.Col22a1.Y.Y.Ob,Car3.Y.Y.Bglap3.Y.Y.Ob,Bglap2.Y.Y.Bglap3.Y.Y.Ob	Y.Gal.Col22a1.Y.Y.Ob,Y.Y.Bglap3.Y.Y.Ob	Gal.Col22a1.Y.Y.Ob,Y.Bglap3.Y.Y.Ob	Bglap3.Y.Y.Ob	Y.Y.Ob	Y.Ob
Cd5l	NA	NA	NA	NA	NA	NA	NA	NA	TRUE	NA	NA	NA	NA	NA	NA	NA	NA	NA
Cd63	NA	NA	NA	NA	442.3280443	127.7652071	861.1895271	NA	NA	NA	NA	NA	NA	NA	NA	NA	NA	NA
Cd68	NA	NA	NA	NA	NA	NA	NA	TRUE	TRUE	NA	NA	NA	NA	NA	NA	NA	NA	NA
Cd74	TRUE	7.93E-06	GC_2	NA	24.34059454	175.3322354	1226.657717	NA	TRUE	NA	NA	NA	Ifitm6.Ctse.Y.Y.Low quality cell,Y.Mzb1.Y.Y.Low quality cell,Y.Rsad2.Y.Y.Low quality cell	Mzb1.Y.Y.Low quality cell,Rsad2.Y.Y.Low quality cell	Y.Y.Low quality cell	Y.Low quality cell	Low quality cell	NA
Cd79a	TRUE	6.58E-06	GC_3	NA	NA	NA	NA	NA	NA	NA	NA	NA	Hist1h1b.Ctse.Y.Y.Low quality cell,Ifitm6.Ctse.Y.Y.Low quality cell,Y.Mzb1.Y.Y.Low quality cell,Y.Rsad2.Y.Y.Low quality cell	Ctse.Y.Y.Low quality cell,Mzb1.Y.Y.Low quality cell,Rsad2.Y.Y.Low quality cell	Y.Y.Low quality cell	Y.Low quality cell	Low quality cell	NA
Cd81	NA	NA	NA	NA	309.4765164	154.46446	334.3823437	TRUE	TRUE	NA	NA	NA	NA	NA	NA	NA	NA	NA
Cd83	TRUE	1.06E-05	GC_6	Pediatric bone mineral content (radius)	NA	NA	NA	NA	NA	NA	NA	NA	Wfdc21.Y.Y.Sfrp4.Late.MSC	NA	NA	NA	NA	NA
Cd9	NA	NA	NA	NA	201.276398	77.31234254	288.3727394	NA	NA	NA	NA	NA	Y.Y.Y.Ffar4+ HC	Y.Y.Ffar4+ HC	Y.Ffar4+ HC	Ffar4+ HC	NA	NA
Cd93	TRUE	7.55E-06	NA	NA	33.01224509	102.5238187	192.8960996	NA	NA	NA	NA	NA	Myh11.Higd1b.Ccl11.Y.Pericyte,Y.Y.Pln.Y.Pericyte,Y.Mzb1.Y.Y.Low quality cell,Y.Rsad2.Y.Y.Low quality cell	Mzb1.Y.Y.Low quality cell,Rsad2.Y.Y.Low quality cell,Higd1b.Ccl11.Y.Pericyte,Y.Pln.Y.Pericyte	Ccl11.Y.Pericyte,Pln.Y.Pericyte	Y.Pericyte	Pericyte	Pericyte
Cdc16	NA	NA	NA	NA	126.1517322	36.42814641	46.01493656	NA	NA	NA	NA	NA	NA	NA	NA	NA	NA	NA
Cdc20	TRUE	4.54E-05	GC_3	NA	NA	NA	NA	NA	NA	NA	NA	NA	Y.Matn4.Mecom.Y.Hmmr+ CPC,Y.Matn1.Mecom.Y.Hmmr+ CPC,Y.Y.Hist1h2ap.Y.Hmmr+ CPC,Cenpf.Pax3.Y.Pclaf.Early.MSC,Lef1.Pax3.Y.Pclaf.Early.MSC,Sgol2a.Cenpf.Y.Pclaf.Early.MSC,Hmmr.Irx1.Y.Y.Irx1+ MSC,Y.Mzb1.Y.Y.Low quality cell,Aspm.Y.Pi16.Col6a6.Ly6a+ MSC	Cenpf.Y.Pclaf.Early.MSC,Mzb1.Y.Y.Low quality cell,Matn4.Mecom.Y.Hmmr+ CPC,Matn1.Mecom.Y.Hmmr+ CPC,Y.Hist1h2ap.Y.Hmmr+ CPC	Y.Pclaf.Early.MSC,Mecom.Y.Hmmr+ CPC,Hist1h2ap.Y.Hmmr+ CPC	Y.Hmmr+ CPC,Pclaf.Early.MSC	Hmmr+ CPC,Early.MSC	NA
Cdc26	NA	NA	NA	NA	NA	NA	NA	TRUE	NA	NA	NA	NA	NA	NA	NA	NA	NA	NA
Cdc34	NA	NA	NA	NA	34.13908807	105.959496	33.60270132	NA	NA	NA	NA	NA	NA	NA	NA	NA	NA	NA
Cdc37	NA	NA	NA	NA	148.7126118	106.8952861	106.8811422	NA	NA	NA	NA	NA	NA	NA	NA	NA	NA	NA
Cdc42	FALSE	NA	NA	Bone stiffness index	393.8910582	178.1412396	306.3157806	NA	NA	NA	NA	NA	NA	NA	NA	NA	NA	NA
Cdc42bpa	NA	NA	NA	NA	199.8848569	64.28651744	66.71073282	NA	NA	NA	NA	NA	NA	NA	NA	NA	NA	NA
Cdc42bpb	NA	NA	NA	NA	NA	NA	NA	NA	TRUE	NA	NA	NA	NA	NA	NA	NA	NA	NA
Cdc42ep1	NA	NA	NA	NA	NA	NA	NA	NA	TRUE	NA	TRUE	NA	NA	NA	NA	NA	NA	NA
Cdc42ep2	TRUE	1.04E-05	GC_8	NA	NA	NA	NA	NA	NA	NA	NA	NA	Lypd2.Y.Y.Y.Meninges,Krtdap.Y.Pi16.Col6a6.Ly6a+ MSC,Aspm.Y.Pi16.Col6a6.Ly6a+ MSC,Y.Pi16.Clec3b.Col6a6.Ly6a+ MSC,Y.Agtr2.Clec3b.Col6a6.Ly6a+ MSC	Y.Y.Y.Meninges,Y.Pi16.Col6a6.Ly6a+ MSC,Pi16.Clec3b.Col6a6.Ly6a+ MSC,Agtr2.Clec3b.Col6a6.Ly6a+ MSC	Y.Y.Meninges,Pi16.Col6a6.Ly6a+ MSC,Clec3b.Col6a6.Ly6a+ MSC	Col6a6.Ly6a+ MSC,Y.Meninges	Meninges,Ly6a+ MSC	Ly6a+ MSC
Cdc42ep3	TRUE	7.66E-05	GC_11	Bone mineral density (spine),Bone mineral content	NA	NA	NA	NA	NA	NA	NA	NA	Pcp4l1.Y.Cilp.Prg4.CPC,Cst6.Pcp4.Crispld1.Ucma.CPC	NA	NA	NA	NA	NA
Cdc42ep4	NA	NA	NA	NA	NA	NA	NA	NA	TRUE	NA	NA	NA	NA	NA	NA	NA	NA	NA
Cdc42se1	FALSE	NA	NA	Osteoporosis	NA	NA	NA	NA	NA	NA	NA	NA	NA	NA	NA	NA	NA	NA
Cdc45	NA	NA	NA	NA	NA	NA	NA	NA	NA	NA	NA	Ear-patella-short stature syndrome (Meier鈥揋orlin)	NA	NA	NA	NA	NA	NA
Cdc5l	FALSE	NA	NA	Bone stiffness index	NA	NA	NA	NA	NA	NA	NA	NA	NA	NA	NA	NA	NA	NA
Cdc6	NA	NA	NA	NA	NA	NA	NA	NA	NA	NA	NA	Ear-patella-short stature syndrome (Meier鈥揋orlin)	NA	NA	NA	NA	NA	NA
Cdc73	NA	NA	NA	NA	NA	NA	NA	TRUE	NA	NA	NA	Familial hyperparathyroidism, types 1鈥4	NA	NA	NA	NA	NA	NA
Cdca3	TRUE	6.74E-05	GC_9	NA	NA	NA	NA	NA	NA	NA	NA	NA	Y.Matn1.Mecom.Y.Hmmr+ CPC,Y.Y.Hist1h2ap.Y.Hmmr+ CPC,Tcf7.Dmp1.Birc5.Dapk2.Pre-ob,Lef1.Pax3.Y.Pclaf.Early.MSC,Sgol2a.Cenpf.Y.Pclaf.Early.MSC,Hmmr.Irx1.Y.Y.Irx1+ MSC,Y.Mzb1.Y.Y.Low quality cell,Aspm.Y.Pi16.Col6a6.Ly6a+ MSC	Cenpf.Y.Pclaf.Early.MSC,Mzb1.Y.Y.Low quality cell,Matn1.Mecom.Y.Hmmr+ CPC,Y.Hist1h2ap.Y.Hmmr+ CPC	Y.Pclaf.Early.MSC,Mecom.Y.Hmmr+ CPC,Hist1h2ap.Y.Hmmr+ CPC	Y.Hmmr+ CPC,Pclaf.Early.MSC	Hmmr+ CPC,Early.MSC	NA
Cdca8	TRUE	6.01E-05	GC_9	NA	NA	NA	NA	NA	NA	NA	NA	NA	Y.Matn1.Mecom.Y.Hmmr+ CPC,Y.Y.Hist1h2ap.Y.Hmmr+ CPC,Y.Msx1.Y.Pclaf.Early.MSC,Cenpf.Pax3.Y.Pclaf.Early.MSC,Lef1.Pax3.Y.Pclaf.Early.MSC,Y.Foxd1.Y.Pclaf.Early.MSC,Y.Hist1h2ae.Y.Pclaf.Early.MSC,Sgol2a.Cenpf.Y.Pclaf.Early.MSC,Hoxd13.Cenpf.Y.Pclaf.Early.MSC,Hmmr.Irx1.Y.Y.Irx1+ MSC,Y.Mzb1.Y.Y.Low quality cell,Aspm.Y.Pi16.Col6a6.Ly6a+ MSC	Msx1.Y.Pclaf.Early.MSC,Pax3.Y.Pclaf.Early.MSC,Foxd1.Y.Pclaf.Early.MSC,Hist1h2ae.Y.Pclaf.Early.MSC,Cenpf.Y.Pclaf.Early.MSC,Mzb1.Y.Y.Low quality cell,Matn1.Mecom.Y.Hmmr+ CPC,Y.Hist1h2ap.Y.Hmmr+ CPC	Y.Pclaf.Early.MSC,Hist1h2ap.Y.Hmmr+ CPC	Y.Hmmr+ CPC,Pclaf.Early.MSC	Hmmr+ CPC,Early.MSC	NA
Cdh11	TRUE	9.66E-05	GC_7	NA	945.5600234	10.96919316	190.9372126	TRUE	NA	NA	TRUE	NA	NA	NA	NA	NA	NA	NA
Cdh13	TRUE	1.44E-05	GC_10	NA	6.011482793	267.2530901	69.28085756	NA	NA	NA	NA	NA	Scg3.Sod3.Clec3b.Col6a6.Ly6a+ MSC,Cilp.Sod3.Clec3b.Col6a6.Ly6a+ MSC,Y.Slurp1.Y.Clic5.Ly6a+ MSC,Y.Htra4.Y.Clic5.Ly6a+ MSC,Y.Slurp1.Anxa8.Aspn.Fibro,Mmp3.Spon2.Anxa8.Aspn.Fibro,Ptgs2.Spon2.Anxa8.Aspn.Fibro,Y.Clec3b.Y.Slurp1.Fibro,Y.Tesc.Y.Slurp1.Fibro	Sod3.Clec3b.Col6a6.Ly6a+ MSC,Slurp1.Y.Clic5.Ly6a+ MSC,Htra4.Y.Clic5.Ly6a+ MSC,Slurp1.Anxa8.Aspn.Fibro,Spon2.Anxa8.Aspn.Fibro,Clec3b.Y.Slurp1.Fibro,Tesc.Y.Slurp1.Fibro	Y.Clic5.Ly6a+ MSC,Anxa8.Aspn.Fibro,Y.Slurp1.Fibro	Clic5.Ly6a+ MSC,Aspn.Fibro,Slurp1.Fibro	Fibro	Fibroblast
Cdh15	TRUE	2.98E-05	GC_10	NA	NA	NA	NA	NA	NA	NA	TRUE	NA	Y.Y.Ifitm5.Col22a1.Y.Y.Ob,Ifitm5.Y.Gal.Col22a1.Y.Y.Ob,Bglap3.Y.Gal.Col22a1.Y.Y.Ob,Car3.Y.Gal.Col22a1.Y.Y.Ob,Car3.Y.Y.Bglap3.Y.Y.Ob,Bglap2.Y.Y.Bglap3.Y.Y.Ob,Mmp13.Dmp1.Angpt4.Dapk2.Pre-ob,Col13a1.Dmp1.Angpt4.Dapk2.Pre-ob,Mmp9.Dmp1.Angpt4.Dapk2.Pre-ob	Y.Ifitm5.Col22a1.Y.Y.Ob,Y.Gal.Col22a1.Y.Y.Ob,Dmp1.Angpt4.Dapk2.Pre-ob,Y.Y.Bglap3.Y.Y.Ob	Ifitm5.Col22a1.Y.Y.Ob,Gal.Col22a1.Y.Y.Ob,Y.Bglap3.Y.Y.Ob,Angpt4.Dapk2.Pre-ob	Col22a1.Y.Y.Ob,Bglap3.Y.Y.Ob	Y.Y.Ob	Y.Ob
Cdh2	TRUE	0.000138186	GC_10	NA	139.6834199	11.08142614	81.16244623	NA	NA	NA	TRUE	NA	Bglap3.Y.Gal.Col22a1.Y.Y.Ob,Car3.Y.Gal.Col22a1.Y.Y.Ob,Lars2.Y.Gal.Col22a1.Y.Y.Ob,Car3.Y.Y.Bglap3.Y.Y.Ob,Bglap2.Y.Y.Bglap3.Y.Y.Ob	Y.Gal.Col22a1.Y.Y.Ob,Y.Y.Bglap3.Y.Y.Ob	Gal.Col22a1.Y.Y.Ob,Y.Bglap3.Y.Y.Ob	Col22a1.Y.Y.Ob,Bglap3.Y.Y.Ob	Y.Y.Ob	Y.Ob
Cdh3	FALSE	NA	NA	NA	NA	NA	NA	NA	NA	NA	NA	Ectrodactyly-ectodermal dysplasia-macular dystrophy syndrome (EEM)	Igfbp3.Y.Tac1.Alcam.Late.MSC	Y.Tac1.Alcam.Late.MSC	Tac1.Alcam.Late.MSC	NA	NA	NA
Cdh4	TRUE	2.94E-06	GC_10	NA	NA	NA	NA	TRUE	NA	NA	NA	NA	NA	NA	NA	NA	NA	NA
Cdh5	TRUE	2.48E-06	GC_11	NA	1.637804658	221.2920512	201.917919	TRUE	NA	NA	TRUE	NA	Lypd2.Y.Y.Y.Meninges,Y.Atp1b1.Slc16a9.Col6a5.Lepr+ BMSC	Y.Y.Y.Meninges,Atp1b1.Slc16a9.Col6a5.Lepr+ BMSC	Y.Y.Meninges	Y.Meninges	Meninges	NA
Cdh6	FALSE	NA	NA	eBMD_natGentic2018	NA	NA	NA	NA	TRUE	NA	NA	NA	NA	NA	NA	NA	NA	NA
Cdk1	TRUE	5.51E-05	GC_9	NA	NA	NA	NA	NA	NA	NA	NA	NA	Y.Matn4.Mecom.Y.Hmmr+ CPC,Y.Matn1.Mecom.Y.Hmmr+ CPC,Y.Y.Hist1h2ap.Y.Hmmr+ CPC,Sgol2a.Cenpf.Y.Pclaf.Early.MSC,Y.Mzb1.Y.Y.Low quality cell,Aspm.Y.Pi16.Col6a6.Ly6a+ MSC	Cenpf.Y.Pclaf.Early.MSC,Mzb1.Y.Y.Low quality cell,Matn4.Mecom.Y.Hmmr+ CPC,Matn1.Mecom.Y.Hmmr+ CPC,Y.Hist1h2ap.Y.Hmmr+ CPC	Y.Pclaf.Early.MSC,Mecom.Y.Hmmr+ CPC,Hist1h2ap.Y.Hmmr+ CPC	Y.Hmmr+ CPC,Pclaf.Early.MSC	Hmmr+ CPC,Early.MSC	NA
Cdk14	FALSE	NA	NA	NA	NA	NA	NA	NA	NA	NA	TRUE	NA	NA	NA	NA	NA	NA	NA
Cdk15	FALSE	NA	NA	eBMD_natGentic2018	NA	NA	NA	NA	NA	NA	NA	NA	Bglap2.Y.Y.Bglap3.Y.Y.Ob,Y.Y.Y.Lipc.HC	Y.Y.Lipc.HC	Y.Lipc.HC	Lipc.HC	NA	NA
Cdk16	NA	NA	NA	NA	95.56909684	104.617904	51.3371589	NA	NA	NA	NA	NA	NA	NA	NA	NA	NA	NA
Cdk2ap1	FALSE	NA	NA	eBMD_natGentic2018	NA	NA	NA	NA	NA	NA	NA	NA	NA	NA	NA	NA	NA	NA
Cdk4	NA	NA	NA	NA	213.16341	37.40968664	238.2460519	NA	NA	NA	NA	NA	NA	NA	NA	NA	NA	NA
Cdk5rap3	FALSE	NA	NA	Total body bone mineral density (MTAG)	NA	NA	NA	NA	NA	NA	NA	NA	NA	NA	NA	NA	NA	NA
Cdk6	TRUE	3.01E-05	NA	eBMD_natGentic2018	NA	NA	NA	TRUE	NA	NA	NA	NA	NA	NA	NA	NA	NA	NA
Cdkal1	FALSE	NA	NA	Bone mineral density	NA	NA	NA	NA	NA	NA	NA	NA	NA	NA	NA	NA	NA	NA
Cdkn1a	TRUE	0.000157491	GC_2	NA	189.1598263	48.76703787	195.5790432	NA	NA	NA	TRUE	NA	Y.Y.Y.Aldh1a3+ HC,Y.Slurp1.Anxa8.Aspn.Fibro,Y.Clec3b.Y.Slurp1.Fibro,Y.Tesc.Y.Slurp1.Fibro,Y.Y.Y.Lipc.HC,Y.Pla2g10.Y.Pde11a.HC,Ocm.Ffar4.Y.Pde11a.HC,Pla2g10.Ffar4.Y.Pde11a.HC,Krt18.Ffar4.Y.Pde11a.HC,Y.Mmp9+ Chondro	Slurp1.Anxa8.Aspn.Fibro,Clec3b.Y.Slurp1.Fibro,Tesc.Y.Slurp1.Fibro,Y.Y.Lipc.HC,Pla2g10.Y.Pde11a.HC,Ffar4.Y.Pde11a.HC,Mmp9+ Chondro,Y.Y.Aldh1a3+ HC	Y.Slurp1.Fibro,Y.Lipc.HC,Y.Pde11a.HC,Y.Aldh1a3+ HC	Slurp1.Fibro,Lipc.HC,Pde11a.HC,Aldh1a3+ HC	HC,Tex14+ HC	NA
Cdkn1b	TRUE	1.87E-05	GC_10	NA	NA	NA	NA	NA	NA	NA	NA	NA	NA	NA	NA	NA	NA	NA
Cdkn1c	TRUE	0.002046146	GC_1	NA	NA	NA	NA	NA	NA	NA	NA	IMAGE syndrome (intrauterine growth retardation, metaphyseal dysplasia, adrenal hypoplasia, and genital anomalies)	Y.Y.Y.Ihh.Mature Chondro	Y.Y.Ihh.Mature Chondro	Y.Ihh.Mature Chondro	Ihh.Mature Chondro	NA	NA
Cdkn2c	TRUE	2.47E-05	NA	NA	NA	NA	NA	NA	NA	NA	NA	NA	Y.Matn1.Mecom.Y.Hmmr+ CPC,Y.Y.Hist1h2ap.Y.Hmmr+ CPC,Aspm.Y.Pi16.Col6a6.Ly6a+ MSC	Matn1.Mecom.Y.Hmmr+ CPC,Y.Hist1h2ap.Y.Hmmr+ CPC	Hist1h2ap.Y.Hmmr+ CPC	NA	NA	NA
Cdkn3	TRUE	2.14E-05	GC_9	NA	NA	NA	NA	NA	NA	NA	NA	NA	Y.Matn1.Mecom.Y.Hmmr+ CPC,Y.Y.Hist1h2ap.Y.Hmmr+ CPC,Y.Mzb1.Y.Y.Low quality cell,Aspm.Y.Pi16.Col6a6.Ly6a+ MSC	Mzb1.Y.Y.Low quality cell,Matn1.Mecom.Y.Hmmr+ CPC,Y.Hist1h2ap.Y.Hmmr+ CPC	Hist1h2ap.Y.Hmmr+ CPC	Y.Hmmr+ CPC	Hmmr+ CPC	NA
Cdo1	TRUE	5.84E-05	GC_11	NA	NA	NA	NA	TRUE	NA	NA	TRUE	NA	NA	NA	NA	NA	NA	NA
Cdon	TRUE	1.32E-05	GC_8	NA	NA	NA	NA	NA	NA	NA	NA	NA	Chrdl2.Y.Cilp.Prg4.CPC,Y.Slurp1.Y.Clic5.Ly6a+ MSC,Y.Htra4.Y.Clic5.Ly6a+ MSC,Y.Clec3b.Y.Slurp1.Fibro,Y.Tesc.Y.Slurp1.Fibro	Slurp1.Y.Clic5.Ly6a+ MSC,Htra4.Y.Clic5.Ly6a+ MSC,Clec3b.Y.Slurp1.Fibro,Tesc.Y.Slurp1.Fibro	Y.Clic5.Ly6a+ MSC,Y.Slurp1.Fibro	Clic5.Ly6a+ MSC,Slurp1.Fibro	NA	NA
Cdr2l	NA	NA	NA	NA	NA	NA	NA	NA	NA	NA	TRUE	NA	NA	NA	NA	NA	NA	NA
Cdt1	NA	NA	NA	NA	NA	NA	NA	NA	NA	NA	NA	Ear-patella-short stature syndrome (Meier鈥揋orlin)	NA	NA	NA	NA	NA	NA
Cdv3	NA	NA	NA	NA	239.4220875	224.0410187	144.6884201	NA	NA	NA	NA	NA	NA	NA	NA	NA	NA	NA
Ceacam1	NA	NA	NA	NA	NA	NA	NA	TRUE	NA	NA	NA	NA	NA	NA	NA	NA	NA	NA
Cebpa	TRUE	2.08E-05	GC_6	NA	NA	NA	NA	TRUE	NA	NA	NA	NA	Ccl2.Y.Cxcl1.Col6a5.Lepr+ BMSC,Kng2.Esm1.Y.Adipoq.Lepr+ BMSC,Serpina3g.Esm1.Y.Adipoq.Lepr+ BMSC,Esm1.Gdpd2.Y.Adipoq.Lepr+ BMSC,Kng2.Gdpd2.Y.Adipoq.Lepr+ BMSC,Y.Ccl2.Y.Adipoq.Lepr+ BMSC,Y.Wif1.Y.Kcnk2.Lepr+ BMSC,Y.Lpl.Y.Kcnk2.Lepr+ BMSC	Y.Cxcl1.Col6a5.Lepr+ BMSC,Esm1.Y.Adipoq.Lepr+ BMSC,Gdpd2.Y.Adipoq.Lepr+ BMSC,Ccl2.Y.Adipoq.Lepr+ BMSC,Wif1.Y.Kcnk2.Lepr+ BMSC,Lpl.Y.Kcnk2.Lepr+ BMSC	Cxcl1.Col6a5.Lepr+ BMSC,Y.Adipoq.Lepr+ BMSC,Y.Kcnk2.Lepr+ BMSC	Adipoq.Lepr+ BMSC,Kcnk2.Lepr+ BMSC	Lepr+ BMSC	Lepr+ BMSC
Cebpb	TRUE	0.000147371	GC_2	NA	NA	NA	NA	TRUE	TRUE	NA	NA	NA	Ccl2.Y.Cxcl1.Col6a5.Lepr+ BMSC,Y.Ccl2.Y.Adipoq.Lepr+ BMSC,Y.Y.Y.A2m+ Chondro	Y.Cxcl1.Col6a5.Lepr+ BMSC,Ccl2.Y.Adipoq.Lepr+ BMSC,Y.Y.A2m+ Chondro	Cxcl1.Col6a5.Lepr+ BMSC,Y.A2m+ Chondro	A2m+ Chondro	Lepr+ BMSC	Lepr+ BMSC
Cebpd	NA	NA	NA	NA	39.59591061	35.07785887	122.3645555	TRUE	NA	NA	NA	NA	Y.Y.Y.Aldh1a3+ HC	Y.Y.Aldh1a3+ HC	Y.Aldh1a3+ HC	Aldh1a3+ HC	Tex14+ HC	NA
Cela1	NA	NA	NA	NA	NA	NA	NA	TRUE	NA	TRUE	NA	NA	NA	NA	NA	NA	NA	NA
Celf1	FALSE	NA	NA	Total body bone mineral density	NA	NA	NA	NA	NA	NA	NA	NA	NA	NA	NA	NA	NA	NA
Celf2	TRUE	2.42E-05	GC_8	NA	27.85673221	51.92965733	100.0379381	NA	NA	NA	NA	NA	Krtdap.Y.Pi16.Col6a6.Ly6a+ MSC,Aspm.Y.Pi16.Col6a6.Ly6a+ MSC,Y.Pi16.Clec3b.Col6a6.Ly6a+ MSC,Y.Kcnj8.Clec3b.Col6a6.Ly6a+ MSC,Y.Agtr2.Clec3b.Col6a6.Ly6a+ MSC,Scg3.Sod3.Clec3b.Col6a6.Ly6a+ MSC,Clec3b.Y.Y.Wnt2.Late.MSC	Y.Pi16.Col6a6.Ly6a+ MSC,Pi16.Clec3b.Col6a6.Ly6a+ MSC,Kcnj8.Clec3b.Col6a6.Ly6a+ MSC,Agtr2.Clec3b.Col6a6.Ly6a+ MSC	Pi16.Col6a6.Ly6a+ MSC,Clec3b.Col6a6.Ly6a+ MSC	Col6a6.Ly6a+ MSC	Ly6a+ MSC	Ly6a+ MSC
Celf3	NA	NA	NA	NA	NA	NA	NA	NA	TRUE	NA	NA	NA	NA	NA	NA	NA	NA	NA
Celf4	TRUE	7.67E-06	GC_4	NA	NA	NA	NA	NA	NA	NA	NA	NA	NA	NA	NA	NA	NA	NA
Celf5	NA	NA	NA	NA	NA	NA	NA	NA	NA	NA	TRUE	NA	NA	NA	NA	NA	NA	NA
Celsr1	FALSE	NA	NA	eBMD_natGentic2018	NA	NA	NA	NA	NA	NA	NA	NA	NA	NA	NA	NA	NA	NA
Celsr2	FALSE	NA	NA	eBMD_natGentic2018	NA	NA	NA	NA	NA	NA	NA	NA	NA	NA	NA	NA	NA	NA
Cemip	TRUE	2.31E-05	GC_10	NA	308.2027297	0.284462641	27.26125053	NA	NA	NA	TRUE	NA	Serpina1c.Serpina1b.Y.Il17b.Mature Chondro,Y.Y.Vcan+ MP BMSC,Ocm.Ffar4.Y.Pde11a.HC	Y.Vcan+ MP BMSC	Vcan+ MP BMSC	Otos.Pre-ob	NA	NA
Cemip2	NA	NA	NA	NA	142.5751503	20.67521701	74.98095754	NA	TRUE	NA	NA	NA	Y.Pla2g10.Y.Pde11a.HC	Pla2g10.Y.Pde11a.HC	NA	NA	NA	NA
Cenpa	TRUE	0.000215041	GC_9	NA	NA	NA	NA	NA	NA	NA	NA	NA	Y.Matn1.Mecom.Y.Hmmr+ CPC,Y.Y.Hist1h2ap.Y.Hmmr+ CPC,Cenpf.Pax3.Y.Pclaf.Early.MSC,Lef1.Pax3.Y.Pclaf.Early.MSC,Sgol2a.Cenpf.Y.Pclaf.Early.MSC,Y.Mzb1.Y.Y.Low quality cell,Aspm.Y.Pi16.Col6a6.Ly6a+ MSC	Pax3.Y.Pclaf.Early.MSC,Cenpf.Y.Pclaf.Early.MSC,Mzb1.Y.Y.Low quality cell,Matn1.Mecom.Y.Hmmr+ CPC,Y.Hist1h2ap.Y.Hmmr+ CPC	Y.Pclaf.Early.MSC,Mecom.Y.Hmmr+ CPC,Hist1h2ap.Y.Hmmr+ CPC	Y.Hmmr+ CPC,Pclaf.Early.MSC	Hmmr+ CPC,Early.MSC	NA
Cenpb	NA	NA	NA	NA	163.799433	210.3058263	68.93440203	NA	NA	NA	NA	NA	NA	NA	NA	NA	NA	NA
Cenpe	TRUE	4.65E-05	GC_9	NA	NA	NA	NA	NA	NA	NA	NA	Microcephalic osteodysplastic primordial dwarfism (other types)	Y.Matn1.Mecom.Y.Hmmr+ CPC,Y.Y.Hist1h2ap.Y.Hmmr+ CPC,Y.Msx1.Y.Pclaf.Early.MSC,Cenpf.Pax3.Y.Pclaf.Early.MSC,Lef1.Pax3.Y.Pclaf.Early.MSC,Sgol2a.Cenpf.Y.Pclaf.Early.MSC,Hmmr.Irx1.Y.Y.Irx1+ MSC,Y.Mzb1.Y.Y.Low quality cell,Aspm.Y.Pi16.Col6a6.Ly6a+ MSC	Msx1.Y.Pclaf.Early.MSC,Pax3.Y.Pclaf.Early.MSC,Cenpf.Y.Pclaf.Early.MSC,Mzb1.Y.Y.Low quality cell,Matn1.Mecom.Y.Hmmr+ CPC,Y.Hist1h2ap.Y.Hmmr+ CPC	Y.Pclaf.Early.MSC,Hist1h2ap.Y.Hmmr+ CPC	Pclaf.Early.MSC	Early.MSC	NA
Cenpf	TRUE	0.000155977	GC_9	NA	NA	NA	NA	NA	NA	NA	NA	NA	Y.Matn1.Mecom.Y.Hmmr+ CPC,Y.Y.Hist1h2ap.Y.Hmmr+ CPC,Tcf7.Dmp1.Birc5.Dapk2.Pre-ob,Y.Msx1.Y.Pclaf.Early.MSC,Cenpf.Pax3.Y.Pclaf.Early.MSC,Lef1.Pax3.Y.Pclaf.Early.MSC,Y.Foxd1.Y.Pclaf.Early.MSC,Sgol2a.Cenpf.Y.Pclaf.Early.MSC,Y.Agtr2.Y.Pclaf.Early.MSC,Hmmr.Irx1.Y.Y.Irx1+ MSC,Y.Mzb1.Y.Y.Low quality cell,Aspm.Y.Pi16.Col6a6.Ly6a+ MSC	Msx1.Y.Pclaf.Early.MSC,Pax3.Y.Pclaf.Early.MSC,Foxd1.Y.Pclaf.Early.MSC,Cenpf.Y.Pclaf.Early.MSC,Agtr2.Y.Pclaf.Early.MSC,Mzb1.Y.Y.Low quality cell,Matn1.Mecom.Y.Hmmr+ CPC,Y.Hist1h2ap.Y.Hmmr+ CPC	Y.Pclaf.Early.MSC,Hist1h2ap.Y.Hmmr+ CPC	Pclaf.Early.MSC	Early.MSC	MSC
Cenpm	TRUE	7.25E-05	GC_9	NA	NA	NA	NA	NA	NA	NA	NA	NA	Y.Matn1.Mecom.Y.Hmmr+ CPC,Y.Y.Hist1h2ap.Y.Hmmr+ CPC	Matn1.Mecom.Y.Hmmr+ CPC,Y.Hist1h2ap.Y.Hmmr+ CPC	Hist1h2ap.Y.Hmmr+ CPC	NA	NA	NA
Cenpo	NA	NA	NA	NA	NA	NA	NA	NA	TRUE	NA	NA	NA	NA	NA	NA	NA	NA	NA
Cenpw	TRUE	4.66E-05	GC_9	NA	NA	NA	NA	NA	NA	NA	NA	NA	Y.Y.Hist1h2ap.Y.Hmmr+ CPC	Y.Hist1h2ap.Y.Hmmr+ CPC	Hist1h2ap.Y.Hmmr+ CPC	NA	NA	NA
Cep112	FALSE	NA	NA	Total body bone mineral density	NA	NA	NA	NA	NA	NA	TRUE	NA	NA	NA	NA	NA	NA	NA
Cep120	FALSE	NA	NA	Total body bone mineral density	NA	NA	NA	NA	NA	NA	NA	Asphyxiating thoracic dysplasia (ATD; Jeune)	NA	NA	NA	NA	NA	NA
Cep152	NA	NA	NA	NA	NA	NA	NA	NA	NA	NA	NA	Microcephalic osteodysplastic primordial dwarfism (other types)	NA	NA	NA	NA	NA	NA
Cep170	NA	NA	NA	NA	116.0721252	29.62661949	50.85972188	NA	NA	NA	NA	NA	NA	NA	NA	NA	NA	NA
Cep170b	NA	NA	NA	NA	NA	NA	NA	NA	NA	NA	TRUE	NA	NA	NA	NA	NA	NA	NA
Cep290	NA	NA	NA	NA	NA	NA	NA	TRUE	NA	NA	NA	Meckel syndrome types 1鈥6	NA	NA	NA	NA	NA	NA
Cep55	NA	NA	NA	NA	NA	NA	NA	TRUE	NA	NA	NA	NA	Y.Y.Hist1h2ap.Y.Hmmr+ CPC,Y.Mzb1.Y.Y.Low quality cell,Aspm.Y.Pi16.Col6a6.Ly6a+ MSC	Mzb1.Y.Y.Low quality cell,Y.Hist1h2ap.Y.Hmmr+ CPC	Hist1h2ap.Y.Hmmr+ CPC	NA	NA	NA
Cercam	NA	NA	NA	NA	101.5081697	11.4435785	22.59759281	NA	NA	NA	NA	NA	NA	NA	NA	NA	NA	NA
Cerk	NA	NA	NA	NA	NA	NA	NA	NA	TRUE	NA	NA	NA	NA	NA	NA	NA	NA	NA
Cers1	NA	NA	NA	NA	NA	NA	NA	TRUE	NA	NA	NA	NA	NA	NA	NA	NA	NA	NA
Cers2	NA	NA	NA	NA	103.9649258	38.87706226	94.40273345	NA	NA	NA	NA	NA	NA	NA	NA	NA	NA	NA
Cers4	TRUE	1.67E-05	GC_7	NA	NA	NA	NA	NA	NA	NA	NA	NA	NA	NA	NA	NA	NA	NA
Ces3a	FALSE	NA	NA	eBMD_natGentic2018	NA	NA	NA	NA	NA	NA	NA	NA	NA	NA	NA	NA	NA	NA
Ces3b	FALSE	NA	NA	eBMD_natGentic2018	NA	NA	NA	NA	NA	NA	NA	NA	NA	NA	NA	NA	NA	NA
Cetn3	NA	NA	NA	NA	64.27975495	25.66386232	115.5771909	NA	NA	NA	NA	NA	NA	NA	NA	NA	NA	NA
Cfap70	NA	NA	NA	NA	NA	NA	NA	NA	NA	NA	TRUE	NA	NA	NA	NA	NA	NA	NA
Cfb	TRUE	5.65E-06	GC_6	Femur bone mineral density x serum urate levels interaction	16.01900453	9.085025597	100.0374006	NA	NA	TRUE	NA	NA	Wfdc21.Y.Y.Sfrp4.Late.MSC,Y.Ccl2.Y.Adipoq.Lepr+ BMSC,Clec1a.Y.Y.Sfrp4.Late.MSC	Ccl2.Y.Adipoq.Lepr+ BMSC	Y.Adipoq.Lepr+ BMSC	Adipoq.Lepr+ BMSC	Lepr+ BMSC	Lepr+ BMSC
Cfd	NA	NA	NA	NA	2.183295273	129.2477214	14.81687192	NA	NA	NA	NA	NA	NA	NA	NA	NA	NA	NA
Cfdp1	FALSE	NA	NA	NA	101.5761778	23.29178125	74.49033379	NA	NA	NA	NA	NA	NA	NA	NA	NA	NA	NA
Cfh	TRUE	0.000521884	GC_11	NA	155.2666277	86.21905099	198.8412865	NA	NA	NA	TRUE	NA	Y.Y.Ifitm5.Col22a1.Y.Y.Ob,Ifitm5.Y.Gal.Col22a1.Y.Y.Ob,Bglap3.Y.Gal.Col22a1.Y.Y.Ob,Car3.Y.Gal.Col22a1.Y.Y.Ob,Lars2.Y.Gal.Col22a1.Y.Y.Ob,Ptprz1.Y.Y.Bglap3.Y.Y.Ob,Car3.Y.Y.Bglap3.Y.Y.Ob,Bglap2.Y.Y.Bglap3.Y.Y.Ob,Ppbp.Dmp1.Birc5.Dapk2.Pre-ob,Mmp13.Dmp1.Angpt4.Dapk2.Pre-ob,Col13a1.Dmp1.Angpt4.Dapk2.Pre-ob,Lars2.Dmp1.Angpt4.Dapk2.Pre-ob,Mmp9.Dmp1.Angpt4.Dapk2.Pre-ob,Y.Kcnk2.Angpt4.Dapk2.Pre-ob,Adamdec1.…	Kcnk2.Angpt4.Dapk2.Pre-ob,Y.Y.Sfrp4.Late.MSC,Y.Ifitm5.Col22a1.Y.Y.Ob,Y.Gal.Col22a1.Y.Y.Ob,Dmp1.Angpt4.Dapk2.Pre-ob,Y.Y.Bglap3.Y.Y.Ob	Y.Sfrp4.Late.MSC,Ifitm5.Col22a1.Y.Y.Ob,Gal.Col22a1.Y.Y.Ob,Y.Bglap3.Y.Y.Ob,Angpt4.Dapk2.Pre-ob	Sfrp4.Late.MSC,Col22a1.Y.Y.Ob,Bglap3.Y.Y.Ob	Y.Y.Ob	Y.Ob
Cfhr1	NA	NA	NA	NA	NA	NA	NA	NA	NA	TRUE	NA	NA	NA	NA	NA	NA	NA	NA
Cfi	NA	NA	NA	NA	NA	NA	NA	NA	NA	TRUE	NA	NA	NA	NA	NA	NA	NA	NA
Cfl1	NA	NA	NA	NA	595.1355379	110.3643623	528.5892302	NA	NA	NA	NA	NA	NA	NA	NA	NA	NA	NA
Cfl2	NA	NA	NA	NA	69.70032318	395.1069919	46.90929363	NA	NA	NA	NA	NA	NA	NA	NA	NA	NA	NA
Cflar	NA	NA	NA	NA	82.96144311	54.41513245	103.0247477	NA	NA	NA	NA	NA	NA	NA	NA	NA	NA	NA
Cggbp1	NA	NA	NA	NA	102.7669017	30.07118796	64.03196305	NA	NA	NA	NA	NA	NA	NA	NA	NA	NA	NA
Cgnl1	TRUE	1.35E-05	GC_3	NA	NA	NA	NA	NA	NA	NA	TRUE	NA	NA	NA	NA	NA	NA	NA
Cgref1	TRUE	0.000395369	GC_11	NA	NA	NA	NA	NA	TRUE	NA	TRUE	NA	Pla2g10.Serpina1b.Y.Il17b.Mature Chondro,Y.Ihh.Y.Il17b.Mature Chondro,Y.Panx3.Y.Il17b.Mature Chondro,Y.Y.Y.Ihh.Mature Chondro,Ifitm5.Y.Gal.Col22a1.Y.Y.Ob,Bglap3.Y.Gal.Col22a1.Y.Y.Ob,Car3.Y.Gal.Col22a1.Y.Y.Ob,Ptprz1.Y.Y.Bglap3.Y.Y.Ob,Car3.Y.Y.Bglap3.Y.Y.Ob,Bglap2.Y.Y.Bglap3.Y.Y.Ob,Y.Y.Y.Lipc.HC,R3hdml.Pcp4.Crispld1.Ucma.CPC	Y.Y.Lipc.HC,Ihh.Y.Il17b.Mature Chondro,Panx3.Y.Il17b.Mature Chondro,Y.Y.Ihh.Mature Chondro,Y.Gal.Col22a1.Y.Y.Ob,Y.Y.Bglap3.Y.Y.Ob	Y.Lipc.HC,Y.Ihh.Mature Chondro,Gal.Col22a1.Y.Y.Ob,Y.Bglap3.Y.Y.Ob	Lipc.HC,Ihh.Mature Chondro,Col22a1.Y.Y.Ob,Bglap3.Y.Y.Ob	Y.Y.Ob	Y.Ob
Ch25h	TRUE	9.89E-06	GC_8	NA	NA	NA	NA	NA	NA	NA	NA	NA	NA	NA	NA	NA	NA	NA
Chad	TRUE	0.000200019	GC_1	NA	NA	NA	NA	TRUE	TRUE	TRUE	TRUE	NA	Cytl1.Y.Omd.Prg4.CPC,Cilp2.Y.Omd.Prg4.CPC,Cilp.Y.Omd.Prg4.CPC,Chad.Y.Omd.Prg4.CPC,Myoc.Y.Cilp.Prg4.CPC,Chrdl2.Y.Cilp.Prg4.CPC,Y.Serpina1a+ Chondro,Pla2g10.Serpina1b.Y.Il17b.Mature Chondro,Serpina1c.Serpina1b.Y.Il17b.Mature Chondro,R3hdml.Serpina1d.Y.Il17b.Mature Chondro,Serpina1a.C1qtnf3.Y.Il17b.Mature Chondro,Y.Ihh.Y.Il17b.Mature Chondro,Y.Slurp1.Anxa8.Aspn.Fibro,Y.Clec3b.Y.Slurp1.Fibro,Y.Tesc.Y…	Slurp1.Anxa8.Aspn.Fibro,Clec3b.Y.Slurp1.Fibro,Tesc.Y.Slurp1.Fibro,Y.Y.Ffar4+ HC,Pcp4.Crispld1.Ucma.CPC,Alas2.Crispld1.Ucma.CPC,Lbhd2.Crispld1.Ucma.CPC,Y.Omd.Prg4.CPC,Y.Cilp.Prg4.CPC,Serpina1a+ Chondro,Serpina1b.Y.Il17b.Mature Chondro,Serpina1d.Y.Il17b.Mature Chondro,C1qtnf3.Y.Il17b.Mature Chondro,Ihh.Y.Il17b.Mature Chondro	Anxa8.Aspn.Fibro,Y.Slurp1.Fibro,Y.Ffar4+ HC,Omd.Prg4.CPC,Cilp.Prg4.CPC,Y.Il17b.Mature Chondro	Aspn.Fibro,Slurp1.Fibro,Ffar4+ HC,Prg4.CPC,Il17b.Mature Chondro	Fibro,CPC,Mature Chondro	Fibroblast,Chondro
Chadl	TRUE	3.14E-05	GC_1	NA	NA	NA	NA	NA	TRUE	NA	NA	NA	Y.Y.C1qtnf3.Ucma.CPC,Cilp2.Y.Omd.Prg4.CPC,Pla2g10.Serpina1b.Y.Il17b.Mature Chondro,Serpina1c.Serpina1b.Y.Il17b.Mature Chondro,C1qtnf3.Serpina1d.Y.Il17b.Mature Chondro,R3hdml.Serpina1d.Y.Il17b.Mature Chondro,Serpina1a.C1qtnf3.Y.Il17b.Mature Chondro,Syt8.C1qtnf3.Y.Il17b.Mature Chondro,Panx3.C1qtnf3.Y.Il17b.Mature Chondro,Y.Ihh.Y.Il17b.Mature Chondro,Y.Panx3.Y.Il17b.Mature Chondro,Y.Y.Y.Ihh.Mature C…	Y.Y.A2m+ Chondro,Pcp4.Crispld1.Ucma.CPC,Alas2.Crispld1.Ucma.CPC,Lbhd2.Crispld1.Ucma.CPC,Y.C1qtnf3.Ucma.CPC,Serpina1b.Y.Il17b.Mature Chondro,Serpina1d.Y.Il17b.Mature Chondro,C1qtnf3.Y.Il17b.Mature Chondro,Ihh.Y.Il17b.Mature Chondro,Panx3.Y.Il17b.Mature Chondro,Y.Y.Ihh.Mature Chondro,Matn1.Mecom.Y.Hmmr+ CPC,Y.Il17b.Y.Hmmr+ CPC,Y.Hist1h2ap.Y.Hmmr+ CPC	Y.A2m+ Chondro,Crispld1.Ucma.CPC,C1qtnf3.Ucma.CPC,Y.Il17b.Mature Chondro,Y.Ihh.Mature Chondro,Il17b.Y.Hmmr+ CPC,Hist1h2ap.Y.Hmmr+ CPC	A2m+ Chondro,Ucma.CPC,Il17b.Mature Chondro,Ihh.Mature Chondro,Y.Hmmr+ CPC	CPC,Mature Chondro,Hmmr+ CPC	Chondro
Chchd10	TRUE	1.09E-05	GC_3	NA	3.190862368	246.5625174	12.51725592	NA	NA	NA	NA	NA	Y.Y.Pln.Y.Pericyte,Hist1h1b.Ctse.Y.Y.Low quality cell,Ifitm6.Ctse.Y.Y.Low quality cell,Y.Mzb1.Y.Y.Low quality cell,Y.Rsad2.Y.Y.Low quality cell	Ctse.Y.Y.Low quality cell,Mzb1.Y.Y.Low quality cell,Rsad2.Y.Y.Low quality cell,Y.Pln.Y.Pericyte	Y.Y.Low quality cell,Pln.Y.Pericyte	Y.Low quality cell	Low quality cell	NA
Chchd2	NA	NA	NA	NA	128.2490995	222.6280971	245.5029074	NA	NA	NA	NA	NA	NA	NA	NA	NA	NA	NA
Chchd3	NA	NA	NA	NA	64.00266925	237.2807735	37.74312718	NA	NA	NA	NA	NA	NA	NA	NA	NA	NA	NA
Chchd6	FALSE	NA	NA	Femur total bone mineral density x gut microbiota (锘縢enus Lactococcus) interaction	NA	NA	NA	NA	NA	NA	NA	NA	NA	NA	NA	NA	NA	NA
Chd1	NA	NA	NA	NA	NA	NA	NA	TRUE	NA	NA	NA	NA	NA	NA	NA	NA	NA	NA
Chd2	NA	NA	NA	NA	NA	NA	NA	TRUE	NA	NA	NA	NA	Y.Y.Y.Aldh1a3+ HC	Y.Y.Aldh1a3+ HC	Y.Aldh1a3+ HC	Aldh1a3+ HC	Tex14+ HC	NA
Chd3	NA	NA	NA	NA	158.9865525	36.15226029	110.3505687	NA	NA	NA	NA	NA	NA	NA	NA	NA	NA	NA
Chd4	FALSE	NA	NA	Total body bone mineral density (MTAG),eBMD_natGentic2018	355.1513278	103.0962097	202.9437767	NA	NA	NA	NA	NA	NA	NA	NA	NA	NA	NA
Chd7	TRUE	3.81E-05	GC_10	NA	NA	NA	NA	TRUE	TRUE	NA	NA	NA	NA	NA	NA	NA	NA	NA
Chi3l1	NA	NA	NA	NA	NA	NA	NA	NA	NA	NA	NA	NA	Cst6.Pcp4.Crispld1.Ucma.CPC	NA	NA	NA	NA	NA
Chic1	NA	NA	NA	NA	NA	NA	NA	NA	NA	NA	TRUE	NA	NA	NA	NA	NA	NA	NA
Chil1	TRUE	1.09E-05	GC_2	NA	NA	NA	NA	NA	NA	NA	NA	NA	Wfdc21.Y.Y.Sfrp4.Late.MSC,Y.Serpina1a+ Chondro,Serpina1c.Serpina1b.Y.Il17b.Mature Chondro,Y.Y.Y.A2m+ Chondro,Y.Tbx5.Crispld1.Ucma.CPC,R3hdml.Pcp4.Crispld1.Ucma.CPC,Cst6.Pcp4.Crispld1.Ucma.CPC,Y.Lbhd2.Crispld1.Ucma.CPC	Y.Y.A2m+ Chondro,Tbx5.Crispld1.Ucma.CPC,Pcp4.Crispld1.Ucma.CPC,Lbhd2.Crispld1.Ucma.CPC,Serpina1a+ Chondro	Y.A2m+ Chondro,Crispld1.Ucma.CPC	A2m+ Chondro,Ucma.CPC	CPC	Chondro
Chka	TRUE	4.45E-05	GC_11	NA	NA	NA	NA	NA	NA	NA	NA	NA	NA	NA	NA	NA	NA	NA
Chl1	TRUE	1.62E-05	GC_6	NA	NA	NA	NA	NA	NA	NA	NA	NA	Kng2.Gdpd2.Y.Adipoq.Lepr+ BMSC	NA	NA	NA	NA	NA
Chmp3	NA	NA	NA	NA	129.5581196	76.13519012	74.89036855	NA	NA	NA	NA	NA	NA	NA	NA	NA	NA	NA
Chmp4b	NA	NA	NA	NA	158.820165	96.15090341	88.8899331	NA	NA	NA	NA	NA	NA	NA	NA	NA	NA	NA
Chmp4c	NA	NA	NA	NA	NA	NA	NA	NA	NA	NA	TRUE	NA	Y.Y.Y.Lipc.HC,Pla2g10.Ffar4.Y.Pde11a.HC	Y.Y.Lipc.HC	Y.Lipc.HC	Lipc.HC	NA	NA
Chn1	TRUE	3.18E-05	GC_11	NA	NA	NA	NA	TRUE	NA	NA	TRUE	NA	Bglap3.Y.Gal.Col22a1.Y.Y.Ob,Car3.Y.Gal.Col22a1.Y.Y.Ob,Car3.Y.Y.Bglap3.Y.Y.Ob,Bglap2.Y.Y.Bglap3.Y.Y.Ob	Y.Gal.Col22a1.Y.Y.Ob,Y.Y.Bglap3.Y.Y.Ob	Gal.Col22a1.Y.Y.Ob,Y.Bglap3.Y.Y.Ob	Col22a1.Y.Y.Ob,Bglap3.Y.Y.Ob	Y.Y.Ob	Y.Ob
Chodl	TRUE	1.27E-05	GC_4	NA	1.715797239	124.9309979	3.512072934	NA	TRUE	NA	NA	NA	Kera.Hmga2.Y.Pclaf.Early.MSC,Igfbp3.Y.Tac1.Alcam.Late.MSC,Chodl.Y.Tac1.Alcam.Late.MSC,Thbs4.Y.Ptx4.Aspn.Fibro,Mstn.Y.Ptx4.Aspn.Fibro	Y.Tac1.Alcam.Late.MSC,Y.Ptx4.Aspn.Fibro	Tac1.Alcam.Late.MSC,Ptx4.Aspn.Fibro	Alcam.Late.MSC	Late.MSC	NA
Chp2	NA	NA	NA	NA	NA	NA	NA	NA	TRUE	NA	NA	NA	NA	NA	NA	NA	NA	NA
Chpf	NA	NA	NA	NA	107.6905259	38.34743939	45.22521016	NA	NA	NA	TRUE	NA	NA	NA	NA	NA	NA	NA
Chpf2	NA	NA	NA	NA	122.4666372	25.90397202	34.14406175	NA	NA	NA	NA	NA	NA	NA	NA	NA	NA	NA
Chpt1	NA	NA	NA	NA	53.45593328	109.4376282	508.9702716	NA	NA	NA	NA	NA	NA	NA	NA	NA	NA	NA
Chrd	NA	NA	NA	NA	NA	NA	NA	TRUE	NA	NA	TRUE	NA	NA	NA	NA	NA	NA	NA
Chrdl1	TRUE	0.001512253	GC_6	NA	94.04038033	9.29804904	105.9188123	TRUE	NA	NA	NA	NA	Ccl2.Y.Cxcl1.Col6a5.Lepr+ BMSC,Kng2.Esm1.Y.Adipoq.Lepr+ BMSC,Serpina3g.Esm1.Y.Adipoq.Lepr+ BMSC,Iigp1.Esm1.Y.Adipoq.Lepr+ BMSC,Esm1.Gdpd2.Y.Adipoq.Lepr+ BMSC,Kng2.Gdpd2.Y.Adipoq.Lepr+ BMSC,Y.Ccl2.Y.Adipoq.Lepr+ BMSC,Y.Ppbp.Y.Ppbp+ BMSC,Y.Retnlg.Y.Ppbp+ BMSC	Y.Cxcl1.Col6a5.Lepr+ BMSC,Esm1.Y.Adipoq.Lepr+ BMSC,Gdpd2.Y.Adipoq.Lepr+ BMSC,Ccl2.Y.Adipoq.Lepr+ BMSC,Ppbp.Y.Ppbp+ BMSC,Retnlg.Y.Ppbp+ BMSC	Cxcl1.Col6a5.Lepr+ BMSC,Y.Adipoq.Lepr+ BMSC,Y.Ppbp+ BMSC	Adipoq.Lepr+ BMSC,Ppbp+ BMSC	Lepr+ BMSC	Lepr+ BMSC
Chrna1	NA	NA	NA	NA	NA	NA	NA	NA	TRUE	NA	NA	NA	NA	NA	NA	NA	NA	NA
Chrna2	NA	NA	NA	NA	NA	NA	NA	NA	TRUE	NA	NA	NA	NA	NA	NA	NA	NA	NA
Chst1	TRUE	3.62E-05	GC_2	NA	NA	NA	NA	NA	NA	NA	NA	NA	Chad.Y.Omd.Prg4.CPC,Y.Tesc.Y.Slurp1.Fibro	Tesc.Y.Slurp1.Fibro	Y.Slurp1.Fibro	Slurp1.Fibro	NA	NA
Chst10	NA	NA	NA	NA	NA	NA	NA	NA	TRUE	NA	NA	NA	NA	NA	NA	NA	NA	NA
Chst11	TRUE	2.65E-05	GC_1	NA	NA	NA	NA	TRUE	NA	NA	NA	NA	Y.Y.C1qtnf3.Ucma.CPC,Y.Serpina1a+ Chondro,Serpina1c.Serpina1b.Y.Il17b.Mature Chondro,C1qtnf3.Serpina1d.Y.Il17b.Mature Chondro,R3hdml.Serpina1d.Y.Il17b.Mature Chondro,Serpina1a.C1qtnf3.Y.Il17b.Mature Chondro,Syt8.C1qtnf3.Y.Il17b.Mature Chondro,Panx3.C1qtnf3.Y.Il17b.Mature Chondro,Y.Ihh.Y.Il17b.Mature Chondro,Y.Panx3.Y.Il17b.Mature Chondro,Y.Y.Y.Ihh.Mature Chondro,Y.Y.Il17b.Y.Hmmr+ CPC,Y.Y.Hist1h2a…	Y.Y.A2m+ Chondro,Alas2.Crispld1.Ucma.CPC,Lbhd2.Crispld1.Ucma.CPC,Y.C1qtnf3.Ucma.CPC,Serpina1a+ Chondro,Serpina1b.Y.Il17b.Mature Chondro,Serpina1d.Y.Il17b.Mature Chondro,C1qtnf3.Y.Il17b.Mature Chondro,Ihh.Y.Il17b.Mature Chondro,Panx3.Y.Il17b.Mature Chondro,Y.Y.Ihh.Mature Chondro,Y.Il17b.Y.Hmmr+ CPC,Y.Hist1h2ap.Y.Hmmr+ CPC	Y.A2m+ Chondro,C1qtnf3.Ucma.CPC,Y.Il17b.Mature Chondro,Y.Ihh.Mature Chondro,Il17b.Y.Hmmr+ CPC,Hist1h2ap.Y.Hmmr+ CPC	A2m+ Chondro,Il17b.Mature Chondro,Ihh.Mature Chondro	Mature Chondro	Chondro
Chst14	NA	NA	NA	NA	NA	NA	NA	NA	NA	NA	NA	Ehlers鈥揇anlos syndrome, musculocontractural type	NA	NA	NA	NA	NA	NA
Chst2	TRUE	2.61E-05	GC_7	NA	NA	NA	NA	NA	NA	NA	NA	NA	Y.Y.Vcan+ MP BMSC,Y.Htra4.Y.Clic5.Ly6a+ MSC	Y.Vcan+ MP BMSC,Htra4.Y.Clic5.Ly6a+ MSC	Vcan+ MP BMSC	Otos.Pre-ob	NA	NA
Chst3	NA	NA	NA	NA	NA	NA	NA	TRUE	NA	NA	NA	Chondrodysplasia with congenital joint dislocations, CHST3 type (recessive Larsen syndrome)	Cytl1.Y.Omd.Prg4.CPC,Cilp.Y.Omd.Prg4.CPC,Chad.Y.Omd.Prg4.CPC,Pcp4l1.Y.Cilp.Prg4.CPC,Myoc.Y.Cilp.Prg4.CPC,Chrdl2.Y.Cilp.Prg4.CPC,Y.Mzb1.Y.Y.Low quality cell,Y.Rsad2.Y.Y.Low quality cell,R3hdml.Pcp4.Crispld1.Ucma.CPC	Mzb1.Y.Y.Low quality cell,Rsad2.Y.Y.Low quality cell,Y.Omd.Prg4.CPC,Y.Cilp.Prg4.CPC	Omd.Prg4.CPC,Cilp.Prg4.CPC	Prg4.CPC	NA	NA
Chst5	NA	NA	NA	NA	NA	NA	NA	NA	NA	NA	TRUE	NA	Chrdl2.Y.Cilp.Prg4.CPC,Thbs4.Y.Ptx4.Aspn.Fibro,Y.Tesc.Y.Slurp1.Fibro	Tesc.Y.Slurp1.Fibro	NA	NA	NA	NA
Chst8	FALSE	NA	NA	Femur total bone mineral density x gut microbiota (锘縢enus Lactococcus) interaction	NA	NA	NA	NA	TRUE	NA	TRUE	NA	Y.Y.Tnn+ Aspn+ BMSC	Y.Tnn+ Aspn+ BMSC	Tnn+ Aspn+ BMSC	Ostn.Pre-ob	NA	NA
Chsy1	NA	NA	NA	NA	137.744969	8.644339571	62.06225844	TRUE	NA	NA	NA	Brachydactyly, Temtamy type	Y.Y.Y.Ihh.Mature Chondro	Y.Y.Ihh.Mature Chondro	Y.Ihh.Mature Chondro	Ihh.Mature Chondro	NA	NA
Chsy3	NA	NA	NA	NA	NA	NA	NA	NA	NA	NA	TRUE	NA	NA	NA	NA	NA	NA	NA
Churc1	NA	NA	NA	NA	NA	NA	NA	TRUE	NA	NA	NA	NA	NA	NA	NA	NA	NA	NA
Ciita	NA	NA	NA	NA	NA	NA	NA	TRUE	NA	NA	NA	NA	NA	NA	NA	NA	NA	NA
Cilp	TRUE	1.84E-05	GC_3	NA	14.34416921	1032.322965	57.10496809	NA	TRUE	TRUE	NA	NA	Cytl1.Y.Omd.Prg4.CPC,Cilp.Y.Omd.Prg4.CPC,Pcp4l1.Y.Cilp.Prg4.CPC,Myoc.Y.Cilp.Prg4.CPC,Chrdl2.Y.Cilp.Prg4.CPC,Y.Serpina1a+ Chondro,Cilp.Sod3.Clec3b.Col6a6.Ly6a+ MSC,Y.Slurp1.Anxa8.Aspn.Fibro,Mmp3.Spon2.Anxa8.Aspn.Fibro,Thbs4.Y.Ptx4.Aspn.Fibro,Mstn.Y.Ptx4.Aspn.Fibro,Y.Clec3b.Y.Slurp1.Fibro,Y.Tesc.Y.Slurp1.Fibro	Sod3.Clec3b.Col6a6.Ly6a+ MSC,Slurp1.Anxa8.Aspn.Fibro,Spon2.Anxa8.Aspn.Fibro,Y.Ptx4.Aspn.Fibro,Clec3b.Y.Slurp1.Fibro,Tesc.Y.Slurp1.Fibro,Y.Omd.Prg4.CPC,Y.Cilp.Prg4.CPC,Serpina1a+ Chondro	Anxa8.Aspn.Fibro,Ptx4.Aspn.Fibro,Y.Slurp1.Fibro,Omd.Prg4.CPC,Cilp.Prg4.CPC	Aspn.Fibro,Slurp1.Fibro,Prg4.CPC	Fibro,CPC	Fibroblast
Cilp2	TRUE	0.000129747	GC_3	NA	NA	NA	NA	NA	TRUE	TRUE	TRUE	NA	Cytl1.Y.Omd.Prg4.CPC,Cilp2.Y.Omd.Prg4.CPC,Cilp.Y.Omd.Prg4.CPC,Chad.Y.Omd.Prg4.CPC,Pcp4l1.Y.Cilp.Prg4.CPC,Myoc.Y.Cilp.Prg4.CPC,Chrdl2.Y.Cilp.Prg4.CPC,Y.Y.Nppc.Aspn.Fibro,Y.Slurp1.Anxa8.Aspn.Fibro,Mmp3.Spon2.Anxa8.Aspn.Fibro,Thbs4.Y.Ptx4.Aspn.Fibro,Mstn.Y.Ptx4.Aspn.Fibro,Y.Clec3b.Y.Slurp1.Fibro,Y.Tesc.Y.Slurp1.Fibro,R3hdml.Pcp4.Crispld1.Ucma.CPC	Y.Nppc.Aspn.Fibro,Slurp1.Anxa8.Aspn.Fibro,Spon2.Anxa8.Aspn.Fibro,Y.Ptx4.Aspn.Fibro,Clec3b.Y.Slurp1.Fibro,Tesc.Y.Slurp1.Fibro,Y.Omd.Prg4.CPC,Y.Cilp.Prg4.CPC	Nppc.Aspn.Fibro,Anxa8.Aspn.Fibro,Ptx4.Aspn.Fibro,Y.Slurp1.Fibro,Omd.Prg4.CPC,Cilp.Prg4.CPC	Aspn.Fibro,Slurp1.Fibro,Prg4.CPC	Fibro,CPC	Fibroblast
Cisd2	NA	NA	NA	NA	NA	NA	NA	TRUE	NA	NA	NA	NA	NA	NA	NA	NA	NA	NA
Cited1	TRUE	9.03E-06	GC_10	NA	NA	NA	NA	TRUE	NA	NA	NA	NA	NA	NA	NA	NA	NA	NA
Cited2	TRUE	5.66E-05	GC_2	NA	NA	NA	NA	TRUE	NA	NA	NA	NA	NA	NA	NA	NA	NA	NA
Ckap2	TRUE	1.22E-05	GC_9	NA	NA	NA	NA	NA	NA	NA	NA	NA	Y.Matn1.Mecom.Y.Hmmr+ CPC,Sgol2a.Cenpf.Y.Pclaf.Early.MSC,Aspm.Y.Pi16.Col6a6.Ly6a+ MSC	Matn1.Mecom.Y.Hmmr+ CPC	NA	NA	NA	NA
Ckap2l	TRUE	3.14E-05	GC_9	NA	NA	NA	NA	NA	NA	NA	NA	Syndactyly with microcephaly and mental retardation (Filippi syndrome)	Y.Matn1.Mecom.Y.Hmmr+ CPC,Cenpf.Pax3.Y.Pclaf.Early.MSC,Lef1.Pax3.Y.Pclaf.Early.MSC,Sgol2a.Cenpf.Y.Pclaf.Early.MSC,Hmmr.Irx1.Y.Y.Irx1+ MSC,Aspm.Y.Pi16.Col6a6.Ly6a+ MSC	Pax3.Y.Pclaf.Early.MSC,Cenpf.Y.Pclaf.Early.MSC,Matn1.Mecom.Y.Hmmr+ CPC	Y.Pclaf.Early.MSC	Pclaf.Early.MSC	Early.MSC	NA
Ckap4	NA	NA	NA	NA	344.0293149	36.62477047	139.0240483	NA	NA	NA	NA	NA	NA	NA	NA	NA	NA	NA
Ckap5	FALSE	NA	NA	Bone mineral density (hip),Total body bone mineral density,Total body bone mineral density (age over 60)	136.8449042	57.99942625	53.85354118	TRUE	NA	NA	NA	NA	NA	NA	NA	NA	NA	NA
Ckb	TRUE	7.62E-05	GC_11	NA	NA	NA	NA	NA	TRUE	NA	TRUE	NA	Bglap3.Y.Gal.Col22a1.Y.Y.Ob,Car3.Y.Y.Bglap3.Y.Y.Ob,Bglap2.Y.Y.Bglap3.Y.Y.Ob	Y.Y.Bglap3.Y.Y.Ob	Y.Bglap3.Y.Y.Ob	Bglap3.Y.Y.Ob	Y.Y.Ob	Y.Ob
Ckm	NA	NA	NA	NA	1.855782714	4255.908019	1.175303422	NA	NA	NA	NA	NA	NA	NA	NA	NA	NA	NA
Ckmt2	NA	NA	NA	NA	0.166998637	1414.918011	0.055908298	NA	NA	NA	NA	NA	NA	NA	NA	NA	NA	NA
Cks2	TRUE	9.41E-05	GC_9	NA	NA	NA	NA	NA	NA	NA	NA	NA	Y.Matn1.Mecom.Y.Hmmr+ CPC,Y.Y.Hist1h2ap.Y.Hmmr+ CPC,Sgol2a.Cenpf.Y.Pclaf.Early.MSC,Aspm.Y.Pi16.Col6a6.Ly6a+ MSC	Matn1.Mecom.Y.Hmmr+ CPC,Y.Hist1h2ap.Y.Hmmr+ CPC	Hist1h2ap.Y.Hmmr+ CPC	NA	NA	NA
Clcf1	NA	NA	NA	NA	NA	NA	NA	TRUE	NA	NA	NA	NA	NA	NA	NA	NA	NA	NA
Clcn4	NA	NA	NA	NA	NA	NA	NA	NA	TRUE	NA	NA	NA	NA	NA	NA	NA	NA	NA
Clcn5	NA	NA	NA	NA	NA	NA	NA	TRUE	NA	NA	NA	Hypophosphatemic rickets with hypercalciuria, X-linked	NA	NA	NA	NA	NA	NA
Clcn7	NA	NA	NA	NA	NA	NA	NA	TRUE	TRUE	NA	NA	Osteopetrosis, severe neonatal or infantile forms,Osteopetrosis, intermediate form,Osteopetrosis, late-onset form type 2 (OPTA2)	NA	NA	NA	NA	NA	NA
Cldn1	TRUE	6.71E-06	GC_6	NA	NA	NA	NA	NA	NA	NA	NA	NA	Y.Y.Vcan+ MP BMSC	Y.Vcan+ MP BMSC	Vcan+ MP BMSC	Otos.Pre-ob	NA	NA
Cldn10	TRUE	4.97E-05	GC_7	NA	NA	NA	NA	NA	NA	NA	NA	NA	Mmp9.Dmp1.Angpt4.Dapk2.Pre-ob,Y.Kcnk2.Angpt4.Dapk2.Pre-ob,Kng2.Esm1.Y.Adipoq.Lepr+ BMSC,Kng2.Gdpd2.Y.Adipoq.Lepr+ BMSC,Y.Ppbp.Y.Ppbp+ BMSC,Y.Wif1.Y.Kcnk2.Lepr+ BMSC,Y.Lpl.Y.Kcnk2.Lepr+ BMSC	Kcnk2.Angpt4.Dapk2.Pre-ob,Gdpd2.Y.Adipoq.Lepr+ BMSC,Ppbp.Y.Ppbp+ BMSC,Wif1.Y.Kcnk2.Lepr+ BMSC,Lpl.Y.Kcnk2.Lepr+ BMSC	Y.Adipoq.Lepr+ BMSC,Y.Ppbp+ BMSC,Y.Kcnk2.Lepr+ BMSC,Angpt4.Dapk2.Pre-ob	Adipoq.Lepr+ BMSC,Ppbp+ BMSC,Kcnk2.Lepr+ BMSC	Lepr+ BMSC	Lepr+ BMSC
Cldn11	TRUE	8.78E-05	GC_6	NA	NA	NA	NA	NA	NA	NA	NA	NA	Nppc.Y.Y.Y.Meninges,Lypd2.Y.Y.Y.Meninges,Y.Vtn.Y.Gas2.Middle.MSC,Y.Atp1b1.Slc16a9.Col6a5.Lepr+ BMSC,Y.Adipoq.Slc16a9.Col6a5.Lepr+ BMSC,Vtn.Y.Cxcl1.Col6a5.Lepr+ BMSC	Y.Y.Y.Meninges,Vtn.Y.Gas2.Middle.MSC,Atp1b1.Slc16a9.Col6a5.Lepr+ BMSC,Adipoq.Slc16a9.Col6a5.Lepr+ BMSC	Y.Y.Meninges,Slc16a9.Col6a5.Lepr+ BMSC	Col6a5.Lepr+ BMSC,Y.Meninges	Meninges	NA
Cldn14	FALSE	NA	NA	Bone mineral density,Total body bone mineral density,eBMD_natGentic2018	NA	NA	NA	NA	NA	NA	NA	NA	NA	NA	NA	NA	NA	NA
Cldn5	TRUE	4.43E-06	GC_11	NA	NA	NA	NA	NA	NA	NA	NA	NA	Y.Serpina1a+ Chondro	Serpina1a+ Chondro	NA	NA	NA	NA
Clec11a	TRUE	0.000173718	GC_10	NA	217.9052883	17.16136823	55.62244239	TRUE	NA	NA	TRUE	NA	Y.Y.Tnn+ Aspn+ BMSC,Nppc.Y.Y.Y.Meninges,Lypd2.Y.Y.Y.Meninges	Y.Tnn+ Aspn+ BMSC,Y.Y.Y.Meninges	Y.Y.Meninges,Tnn+ Aspn+ BMSC	Ostn.Pre-ob,Y.Meninges	Meninges	NA
Clec14a	TRUE	1.72E-05	GC_7	NA	NA	NA	NA	NA	NA	NA	NA	NA	NA	NA	NA	NA	NA	NA
Clec2d	TRUE	2.58E-05	GC_6	NA	NA	NA	NA	TRUE	NA	NA	NA	NA	Kng2.Esm1.Y.Adipoq.Lepr+ BMSC,Serpina3g.Esm1.Y.Adipoq.Lepr+ BMSC,Iigp1.Esm1.Y.Adipoq.Lepr+ BMSC,Esm1.Gdpd2.Y.Adipoq.Lepr+ BMSC,Kng2.Gdpd2.Y.Adipoq.Lepr+ BMSC,Y.Ccl2.Y.Adipoq.Lepr+ BMSC,Y.Lpl.Y.Kcnk2.Lepr+ BMSC	Esm1.Y.Adipoq.Lepr+ BMSC,Gdpd2.Y.Adipoq.Lepr+ BMSC,Ccl2.Y.Adipoq.Lepr+ BMSC,Lpl.Y.Kcnk2.Lepr+ BMSC	Y.Adipoq.Lepr+ BMSC	Adipoq.Lepr+ BMSC	Lepr+ BMSC	Lepr+ BMSC
Clec2g	NA	NA	NA	NA	NA	NA	NA	TRUE	NA	NA	NA	NA	NA	NA	NA	NA	NA	NA
Clec2i	NA	NA	NA	NA	NA	NA	NA	TRUE	NA	NA	NA	NA	NA	NA	NA	NA	NA	NA
Clec3b	TRUE	5.00E-06	GC_3	NA	NA	NA	NA	TRUE	NA	TRUE	NA	NA	Krtdap.Y.Pi16.Col6a6.Ly6a+ MSC,Aspm.Y.Pi16.Col6a6.Ly6a+ MSC,Y.Pi16.Clec3b.Col6a6.Ly6a+ MSC,Y.Kcnj8.Clec3b.Col6a6.Ly6a+ MSC,Y.Agtr2.Clec3b.Col6a6.Ly6a+ MSC,Scg3.Sod3.Clec3b.Col6a6.Ly6a+ MSC,Cilp.Sod3.Clec3b.Col6a6.Ly6a+ MSC,Y.Slurp1.Y.Clic5.Ly6a+ MSC,Y.Htra4.Y.Clic5.Ly6a+ MSC,Clec3b.Y.Y.Wnt2.Late.MSC,Y.Slurp1.Anxa8.Aspn.Fibro,Mmp3.Spon2.Anxa8.Aspn.Fibro,Y.Clec3b.Y.Slurp1.Fibro,Clec1a.Y.Y.Sfrp4.Lat…	Y.Pi16.Col6a6.Ly6a+ MSC,Pi16.Clec3b.Col6a6.Ly6a+ MSC,Kcnj8.Clec3b.Col6a6.Ly6a+ MSC,Agtr2.Clec3b.Col6a6.Ly6a+ MSC,Sod3.Clec3b.Col6a6.Ly6a+ MSC,Slurp1.Y.Clic5.Ly6a+ MSC,Htra4.Y.Clic5.Ly6a+ MSC,Slurp1.Anxa8.Aspn.Fibro,Spon2.Anxa8.Aspn.Fibro,Clec3b.Y.Slurp1.Fibro	Pi16.Col6a6.Ly6a+ MSC,Clec3b.Col6a6.Ly6a+ MSC,Y.Clic5.Ly6a+ MSC,Anxa8.Aspn.Fibro,Y.Slurp1.Fibro	Col6a6.Ly6a+ MSC,Clic5.Ly6a+ MSC,Aspn.Fibro,Slurp1.Fibro	Fibro,Ly6a+ MSC	Ly6a+ MSC,Fibroblast
Clec5a	NA	NA	NA	NA	NA	NA	NA	TRUE	NA	NA	NA	NA	NA	NA	NA	NA	NA	NA
Clec7a	NA	NA	NA	NA	NA	NA	NA	TRUE	TRUE	NA	NA	NA	NA	NA	NA	NA	NA	NA
Clic1	NA	NA	NA	NA	135.0846366	30.04757054	170.0971405	TRUE	NA	NA	NA	NA	NA	NA	NA	NA	NA	NA
Clic4	FALSE	NA	NA	eBMD_natGentic2018	365.555316	205.6419518	319.137654	NA	NA	NA	NA	NA	NA	NA	NA	NA	NA	NA
Clic5	FALSE	NA	NA	eBMD_natGentic2018	2.713595129	243.2202418	28.13717348	TRUE	NA	NA	NA	NA	Y.Slurp1.Y.Clic5.Ly6a+ MSC,Y.Htra4.Y.Clic5.Ly6a+ MSC	Slurp1.Y.Clic5.Ly6a+ MSC,Htra4.Y.Clic5.Ly6a+ MSC	Y.Clic5.Ly6a+ MSC	Clic5.Ly6a+ MSC	NA	NA
Clint1	NA	NA	NA	NA	159.2578718	64.18883839	80.63006143	NA	NA	NA	NA	NA	NA	NA	NA	NA	NA	NA
Clip1	NA	NA	NA	NA	93.84120632	198.0527438	72.24117071	NA	NA	NA	NA	NA	NA	NA	NA	NA	NA	NA
Clip3	NA	NA	NA	NA	NA	NA	NA	NA	TRUE	NA	TRUE	NA	NA	NA	NA	NA	NA	NA
Clip4	NA	NA	NA	NA	6.92589433	173.937783	9.081626004	NA	NA	NA	NA	NA	Lypd2.Y.Y.Y.Meninges	Y.Y.Y.Meninges	Y.Y.Meninges	Y.Meninges	Meninges	NA
Clk1	NA	NA	NA	NA	90.03613999	49.71615623	136.4585957	NA	NA	NA	NA	NA	Y.Y.Y.Aldh1a3+ HC	Y.Y.Aldh1a3+ HC	Y.Aldh1a3+ HC	Aldh1a3+ HC	Tex14+ HC	NA
Clmp	FALSE	NA	NA	eBMD_natGentic2018	127.0040148	20.04374379	114.4770272	NA	TRUE	NA	TRUE	NA	NA	NA	NA	NA	NA	NA
Cln8	NA	NA	NA	NA	NA	NA	NA	NA	TRUE	NA	NA	NA	NA	NA	NA	NA	NA	NA
Clnk	FALSE	NA	NA	Pediatric bone mineral content (radius)	NA	NA	NA	NA	NA	NA	NA	NA	NA	NA	NA	NA	NA	NA
Clpp	NA	NA	NA	NA	NA	NA	NA	TRUE	NA	NA	NA	NA	NA	NA	NA	NA	NA	NA
Clptm1l	NA	NA	NA	NA	119.339406	48.57370981	55.70982977	NA	NA	NA	NA	NA	NA	NA	NA	NA	NA	NA
Clspn	TRUE	2.62E-05	GC_9	NA	NA	NA	NA	NA	NA	NA	NA	NA	Y.Mzb1.Y.Y.Low quality cell	Mzb1.Y.Y.Low quality cell	Y.Pclaf.Early.MSC	Pclaf.Early.MSC	Early.MSC	NA
Clstn1	NA	NA	NA	NA	125.0674102	88.67554385	78.32574397	NA	NA	NA	TRUE	NA	NA	NA	NA	NA	NA	NA
Clstn3	NA	NA	NA	NA	NA	NA	NA	TRUE	NA	NA	NA	NA	NA	NA	NA	NA	NA	NA
Clta	NA	NA	NA	NA	210.3118625	62.89439635	123.4891175	NA	NA	NA	NA	NA	NA	NA	NA	NA	NA	NA
Cltc	NA	NA	NA	NA	557.109333	193.0396616	311.5907153	TRUE	NA	NA	NA	NA	NA	NA	NA	NA	NA	NA
Clu	TRUE	0.000106623	GC_2	NA	19.80172277	31.1548009	218.920173	NA	NA	TRUE	NA	NA	Cytl1.Y.Omd.Prg4.CPC,Cilp.Y.Omd.Prg4.CPC,Chad.Y.Omd.Prg4.CPC,Pcp4l1.Y.Cilp.Prg4.CPC,Myoc.Y.Cilp.Prg4.CPC,Chrdl2.Y.Cilp.Prg4.CPC,Y.Slurp1.Anxa8.Aspn.Fibro,Y.Clec3b.Y.Slurp1.Fibro,Y.Tesc.Y.Slurp1.Fibro,Cst6.Pcp4.Crispld1.Ucma.CPC	Slurp1.Anxa8.Aspn.Fibro,Clec3b.Y.Slurp1.Fibro,Tesc.Y.Slurp1.Fibro,Y.Omd.Prg4.CPC,Y.Cilp.Prg4.CPC	Anxa8.Aspn.Fibro,Y.Slurp1.Fibro,Omd.Prg4.CPC,Cilp.Prg4.CPC	Aspn.Fibro,Slurp1.Fibro,Prg4.CPC	Fibro	Fibroblast
Cluh	NA	NA	NA	NA	55.56506611	109.9270241	37.46954661	NA	NA	NA	NA	NA	NA	NA	NA	NA	NA	NA
Clybl	FALSE	NA	NA	eBMD_natGentic2018	NA	NA	NA	NA	NA	NA	NA	NA	NA	NA	NA	NA	NA	NA
Cmah	NA	NA	NA	NA	NA	NA	NA	NA	TRUE	NA	NA	NA	Y.Rsad2.Y.Y.Low quality cell	Rsad2.Y.Y.Low quality cell	NA	NA	NA	NA
Cmip	FALSE	NA	NA	eBMD_natGentic2018	NA	NA	NA	NA	NA	NA	NA	NA	NA	NA	NA	NA	NA	NA
Cmtm3	TRUE	4.03E-05	GC_4	NA	NA	NA	NA	NA	NA	NA	NA	NA	NA	NA	NA	NA	NA	NA
Cmtm4	NA	NA	NA	NA	114.8995014	22.24621157	34.16000052	NA	TRUE	NA	TRUE	NA	NA	NA	NA	NA	NA	NA
Cmtm5	TRUE	0.000124818	GC_1	NA	NA	NA	NA	NA	NA	NA	NA	NA	Y.Y.C1qtnf3.Ucma.CPC,C1qtnf3.Serpina1d.Y.Il17b.Mature Chondro,Syt8.C1qtnf3.Y.Il17b.Mature Chondro,Y.Matn1.Mecom.Y.Hmmr+ CPC,Y.Y.Hist1h2ap.Y.Hmmr+ CPC,Y.Y.Y.A2m+ Chondro,Y.Alas2.Crispld1.Ucma.CPC	Y.Y.A2m+ Chondro,Alas2.Crispld1.Ucma.CPC,Y.C1qtnf3.Ucma.CPC,C1qtnf3.Y.Il17b.Mature Chondro,Matn1.Mecom.Y.Hmmr+ CPC,Y.Hist1h2ap.Y.Hmmr+ CPC	Y.A2m+ Chondro,C1qtnf3.Ucma.CPC,Hist1h2ap.Y.Hmmr+ CPC	A2m+ Chondro	NA	Chondro
Cmtm8	TRUE	7.21E-06	GC_2	NA	NA	NA	NA	NA	NA	NA	NA	NA	Y.Fitm1.Y.Pclaf.Early.MSC,Y.Htra4.Y.Clic5.Ly6a+ MSC	Fitm1.Y.Pclaf.Early.MSC,Htra4.Y.Clic5.Ly6a+ MSC	Y.Clic5.Ly6a+ MSC	Clic5.Ly6a+ MSC	NA	NA
Cmya5	FALSE	NA	NA	Bone mineral content	10.88187635	1027.491142	3.151534352	NA	NA	NA	NA	NA	NA	NA	NA	NA	NA	NA
Cnbp	NA	NA	NA	NA	313.3668202	291.4370511	296.0387455	NA	NA	NA	NA	NA	NA	NA	NA	NA	NA	NA
Cnksr3	NA	NA	NA	NA	NA	NA	NA	NA	TRUE	NA	NA	NA	NA	NA	NA	NA	NA	NA
Cnmd	NA	NA	NA	NA	NA	NA	NA	TRUE	NA	TRUE	NA	NA	Y.Y.C1qtnf3.Ucma.CPC,Cilp2.Y.Omd.Prg4.CPC,Chad.Y.Omd.Prg4.CPC,Pla2g10.Serpina1b.Y.Il17b.Mature Chondro,Serpina1a.C1qtnf3.Y.Il17b.Mature Chondro,Syt8.C1qtnf3.Y.Il17b.Mature Chondro,Panx3.C1qtnf3.Y.Il17b.Mature Chondro,Y.Ihh.Y.Il17b.Mature Chondro,Y.Panx3.Y.Il17b.Mature Chondro,Y.Y.Y.Ihh.Mature Chondro,Y.Y.Il17b.Y.Hmmr+ CPC,Y.Y.Hist1h2ap.Y.Hmmr+ CPC,Y.Pla2g10.Y.Pde11a.HC,Y.Tbx5.Crispld1.Ucma.CPC,Dl…	Pla2g10.Y.Pde11a.HC,Tbx5.Crispld1.Ucma.CPC,Pcp4.Crispld1.Ucma.CPC,Alas2.Crispld1.Ucma.CPC,Lbhd2.Crispld1.Ucma.CPC,Y.C1qtnf3.Ucma.CPC,Serpina1b.Y.Il17b.Mature Chondro,C1qtnf3.Y.Il17b.Mature Chondro,Ihh.Y.Il17b.Mature Chondro,Panx3.Y.Il17b.Mature Chondro,Y.Y.Ihh.Mature Chondro,Y.Il17b.Y.Hmmr+ CPC,Y.Hist1h2ap.Y.Hmmr+ CPC	Crispld1.Ucma.CPC,C1qtnf3.Ucma.CPC,Y.Il17b.Mature Chondro,Y.Ihh.Mature Chondro,Il17b.Y.Hmmr+ CPC,Hist1h2ap.Y.Hmmr+ CPC	Ucma.CPC,Il17b.Mature Chondro,Ihh.Mature Chondro,Y.Hmmr+ CPC	CPC,Mature Chondro,Hmmr+ CPC	Chondro
Cnn1	TRUE	3.45E-05	GC_8	NA	NA	NA	NA	TRUE	TRUE	NA	NA	NA	Myh11.Higd1b.Ccl11.Y.Pericyte,Y.Y.Pln.Y.Pericyte	Higd1b.Ccl11.Y.Pericyte,Y.Pln.Y.Pericyte	Pln.Y.Pericyte	Y.Pericyte	Pericyte	Pericyte
Cnn2	TRUE	0.000103982	GC_11	NA	471.3415503	25.07044243	297.474769	NA	NA	NA	NA	NA	NA	NA	NA	NA	NA	NA
Cnn3	NA	NA	NA	NA	445.7390864	93.30533529	205.750565	NA	NA	NA	TRUE	NA	NA	NA	NA	NA	NA	NA
Cnnm1	TRUE	1.61E-05	GC_6	NA	NA	NA	NA	NA	NA	NA	NA	NA	Serpina3g.Esm1.Y.Adipoq.Lepr+ BMSC,Esm1.Gdpd2.Y.Adipoq.Lepr+ BMSC,Kng2.Gdpd2.Y.Adipoq.Lepr+ BMSC,Y.Lpl.Y.Kcnk2.Lepr+ BMSC	Esm1.Y.Adipoq.Lepr+ BMSC,Gdpd2.Y.Adipoq.Lepr+ BMSC,Lpl.Y.Kcnk2.Lepr+ BMSC	Y.Adipoq.Lepr+ BMSC	Adipoq.Lepr+ BMSC	Lepr+ BMSC	Lepr+ BMSC
Cnot1	NA	NA	NA	NA	145.982112	80.55752113	116.0751851	NA	NA	NA	NA	NA	NA	NA	NA	NA	NA	NA
Cnot3	NA	NA	NA	NA	NA	NA	NA	TRUE	NA	NA	NA	NA	NA	NA	NA	NA	NA	NA
Cnot4	FALSE	NA	NA	eBMD_natGentic2018	NA	NA	NA	NA	NA	NA	NA	NA	NA	NA	NA	NA	NA	NA
Cnot8	NA	NA	NA	NA	NA	NA	NA	NA	TRUE	NA	NA	NA	NA	NA	NA	NA	NA	NA
Cnpy2	NA	NA	NA	NA	92.3900686	21.62529137	100.7214978	NA	NA	NA	NA	NA	NA	NA	NA	NA	NA	NA
Cnr1	NA	NA	NA	NA	NA	NA	NA	TRUE	NA	NA	TRUE	NA	NA	NA	NA	NA	NA	NA
Cnrip1	TRUE	2.14E-05	GC_7	NA	NA	NA	NA	NA	NA	NA	TRUE	NA	NA	NA	NA	NA	NA	NA
Cntfr	TRUE	1.40E-05	GC_8	NA	NA	NA	NA	NA	NA	NA	NA	NA	NA	NA	NA	NA	NA	NA
Cntln	FALSE	NA	NA	eBMD_natGentic2018	NA	NA	NA	NA	NA	NA	NA	NA	NA	NA	NA	NA	NA	NA
Cntn1	TRUE	8.31E-06	GC_5	NA	NA	NA	NA	NA	NA	NA	NA	NA	NA	NA	NA	NA	NA	NA
Cntn3	FALSE	NA	NA	Pediatric bone mineral content (hip)	NA	NA	NA	NA	NA	NA	NA	NA	NA	NA	NA	NA	NA	NA
Cntnap1	NA	NA	NA	NA	NA	NA	NA	NA	TRUE	NA	TRUE	NA	NA	NA	NA	NA	NA	NA
Cntnap2	TRUE	3.84E-06	GC_5	Bone mineral density	NA	NA	NA	NA	NA	NA	NA	NA	NA	NA	NA	NA	NA	NA
Coa5	NA	NA	NA	NA	73.84827739	123.0856913	50.09507479	NA	NA	NA	NA	NA	NA	NA	NA	NA	NA	NA
Cobl	TRUE	2.62E-05	GC_1	NA	NA	NA	NA	NA	NA	NA	NA	NA	NA	NA	NA	NA	NA	NA
Coch	TRUE	2.96E-05	GC_10	NA	NA	NA	NA	NA	NA	TRUE	NA	NA	NA	NA	NA	NA	NA	NA
Cog1	NA	NA	NA	NA	NA	NA	NA	TRUE	NA	NA	NA	NA	NA	NA	NA	NA	NA	NA
Cog4	NA	NA	NA	NA	NA	NA	NA	NA	NA	NA	NA	Saul鈥揥ilson syndrome	NA	NA	NA	NA	NA	NA
Cog5	NA	NA	NA	NA	NA	NA	NA	NA	TRUE	NA	NA	NA	NA	NA	NA	NA	NA	NA
Col10a1	TRUE	0.000336678	GC_2	NA	NA	NA	NA	TRUE	NA	NA	NA	Metaphyseal dysplasia, Schmid type (MCS)	Pla2g10.Serpina1b.Y.Il17b.Mature Chondro,Serpina1c.Serpina1b.Y.Il17b.Mature Chondro,Y.Ihh.Y.Il17b.Mature Chondro,Y.Y.Y.Ihh.Mature Chondro,Y.Y.Y.Aldh1a3+ HC,Y.Y.Y.Y.Col1a1.Chondro,Y.Pla2g10.Y.Pde11a.HC,Ocm.Ffar4.Y.Pde11a.HC,Pla2g10.Ffar4.Y.Pde11a.HC,Krt18.Ffar4.Y.Pde11a.HC,Y.Y.Y.Ffar4+ HC	Pla2g10.Y.Pde11a.HC,Ffar4.Y.Pde11a.HC,Y.Y.Ffar4+ HC,Serpina1b.Y.Il17b.Mature Chondro,Ihh.Y.Il17b.Mature Chondro,Y.Y.Ihh.Mature Chondro,Y.Y.Aldh1a3+ HC,Y.Y.Y.Col1a1.Chondro	Y.Pde11a.HC,Y.Ffar4+ HC,Y.Il17b.Mature Chondro,Y.Ihh.Mature Chondro,Y.Aldh1a3+ HC,Y.Y.Col1a1.Chondro	Pde11a.HC,Ffar4+ HC,Il17b.Mature Chondro,Ihh.Mature Chondro,Aldh1a3+ HC,Y.Col1a1.Chondro	HC,Mature Chondro,Tex14+ HC,Col1a1.Chondro	Chondro
Col11a1	TRUE	0.000621252	GC_1	eBMD_natGentic2018	1117.676755	67.42285273	96.99233437	TRUE	TRUE	TRUE	TRUE	Stickler syndrome type 2,Marshall syndrome,Fibrochondrogenesis	Panx3.C1qtnf3.Y.Il17b.Mature Chondro,Y.Ihh.Y.Il17b.Mature Chondro,Y.Panx3.Y.Il17b.Mature Chondro,Y.Y.Y.Ihh.Mature Chondro	C1qtnf3.Y.Il17b.Mature Chondro,Ihh.Y.Il17b.Mature Chondro,Panx3.Y.Il17b.Mature Chondro,Y.Y.Ihh.Mature Chondro	Y.Il17b.Mature Chondro,Y.Ihh.Mature Chondro	Il17b.Mature Chondro,Ihh.Mature Chondro	Mature Chondro	Chondro
Col11a2	TRUE	0.010887125	GC_11	NA	362.8042997	33.7896379	50.07889064	TRUE	NA	TRUE	TRUE	Stickler syndrome type 3 (nonocular),Fibrochondrogenesis,Otospondylomegaepiphyseal dysplasia (OSMED), recessive type,Otospondylomegaepiphyseal dysplasia (OSMED), dominant type (Weissenbacher鈥揨weym眉ller syndrome, Stickler syndrome type 3)	Y.Y.C1qtnf3.Ucma.CPC,Pla2g10.Serpina1b.Y.Il17b.Mature Chondro,C1qtnf3.Serpina1d.Y.Il17b.Mature Chondro,R3hdml.Serpina1d.Y.Il17b.Mature Chondro,Serpina1a.C1qtnf3.Y.Il17b.Mature Chondro,Syt8.C1qtnf3.Y.Il17b.Mature Chondro,Panx3.C1qtnf3.Y.Il17b.Mature Chondro,Y.Ihh.Y.Il17b.Mature Chondro,Y.Panx3.Y.Il17b.Mature Chondro,Y.Y.Y.Ihh.Mature Chondro,Y.Y.Il17b.Y.Hmmr+ CPC,Y.Y.Hist1h2ap.Y.Hmmr+ CPC,Bglap3.Y.…	Pla2g10.Y.Pde11a.HC,Y.Y.Ffar4+ HC,Y.Y.A2m+ Chondro,Pcp4.Crispld1.Ucma.CPC,Alas2.Crispld1.Ucma.CPC,Lbhd2.Crispld1.Ucma.CPC,Y.C1qtnf3.Ucma.CPC,Serpina1d.Y.Il17b.Mature Chondro,C1qtnf3.Y.Il17b.Mature Chondro,Ihh.Y.Il17b.Mature Chondro,Panx3.Y.Il17b.Mature Chondro,Y.Y.Ihh.Mature Chondro,Y.Il17b.Y.Hmmr+ CPC,Y.Hist1h2ap.Y.Hmmr+ CPC,Y.Y.Bglap3.Y.Y.Ob	Y.Ffar4+ HC,Y.A2m+ Chondro,C1qtnf3.Ucma.CPC,Y.Il17b.Mature Chondro,Y.Ihh.Mature Chondro,Il17b.Y.Hmmr+ CPC,Hist1h2ap.Y.Hmmr+ CPC,Y.Bglap3.Y.Y.Ob	Ffar4+ HC,A2m+ Chondro,Ucma.CPC,Il17b.Mature Chondro,Ihh.Mature Chondro,Bglap3.Y.Y.Ob	CPC,Mature Chondro,Y.Y.Ob	Chondro,Y.Ob
Col12a1	TRUE	0.002504358	GC_9	Femur total bone mineral density x gut microbiota (锘縢enus Lactococcus) interaction	3108.507106	199.1766394	361.2823571	TRUE	TRUE	TRUE	TRUE	NA	Y.Y.Tnn+ Aspn+ BMSC,Ptgs2.Spon2.Anxa8.Aspn.Fibro	Y.Tnn+ Aspn+ BMSC	Tnn+ Aspn+ BMSC	Ostn.Pre-ob	NA	NA
Col13a1	TRUE	0.000190355	GC_12	NA	NA	NA	NA	TRUE	TRUE	NA	TRUE	NA	Y.Y.Ifitm5.Col22a1.Y.Y.Ob,Ifitm5.Y.Gal.Col22a1.Y.Y.Ob,Bglap3.Y.Gal.Col22a1.Y.Y.Ob,Car3.Y.Gal.Col22a1.Y.Y.Ob,Lars2.Y.Gal.Col22a1.Y.Y.Ob,Ptprz1.Y.Y.Bglap3.Y.Y.Ob,Car3.Y.Y.Bglap3.Y.Y.Ob,Bglap2.Y.Y.Bglap3.Y.Y.Ob,Col13a1.Dmp1.Angpt4.Dapk2.Pre-ob,Y.Y.Tnn+ Aspn+ BMSC,Y.Y.Y.Lipc.HC	Y.Tnn+ Aspn+ BMSC,Y.Y.Lipc.HC,Y.Ifitm5.Col22a1.Y.Y.Ob,Y.Gal.Col22a1.Y.Y.Ob,Y.Y.Bglap3.Y.Y.Ob	Y.Lipc.HC,Ifitm5.Col22a1.Y.Y.Ob,Gal.Col22a1.Y.Y.Ob,Y.Bglap3.Y.Y.Ob,Tnn+ Aspn+ BMSC	Lipc.HC,Col22a1.Y.Y.Ob,Bglap3.Y.Y.Ob,Ostn.Pre-ob	Y.Y.Ob	Y.Ob
Col14a1	TRUE	4.10E-05	GC_4	NA	58.53789666	52.56937031	110.2361427	TRUE	NA	TRUE	NA	NA	Wfdc21.Y.Y.Sfrp4.Late.MSC,Nppc.Y.Eln.Alcam.Late.MSC,Nppc.Y.Y.Y.Meninges,Lypd2.Y.Y.Y.Meninges,Krtdap.Y.Pi16.Col6a6.Ly6a+ MSC,Aspm.Y.Pi16.Col6a6.Ly6a+ MSC,Y.Pi16.Clec3b.Col6a6.Ly6a+ MSC,Y.Kcnj8.Clec3b.Col6a6.Ly6a+ MSC,Y.Agtr2.Clec3b.Col6a6.Ly6a+ MSC,Scg3.Sod3.Clec3b.Col6a6.Ly6a+ MSC,Cilp.Sod3.Clec3b.Col6a6.Ly6a+ MSC,Y.Y.Nppc.Aspn.Fibro,Mmp3.Spon2.Anxa8.Aspn.Fibro,Adamdec1.Y.Y.Sfrp4.Late.MSC,Clec1a.…	Y.Eln.Alcam.Late.MSC,Y.Y.Y.Meninges,Y.Pi16.Col6a6.Ly6a+ MSC,Pi16.Clec3b.Col6a6.Ly6a+ MSC,Kcnj8.Clec3b.Col6a6.Ly6a+ MSC,Agtr2.Clec3b.Col6a6.Ly6a+ MSC,Sod3.Clec3b.Col6a6.Ly6a+ MSC,Y.Y.Sfrp4.Late.MSC,Y.Nppc.Aspn.Fibro,Spon2.Anxa8.Aspn.Fibro	Eln.Alcam.Late.MSC,Y.Y.Meninges,Pi16.Col6a6.Ly6a+ MSC,Clec3b.Col6a6.Ly6a+ MSC,Nppc.Aspn.Fibro,Y.Sfrp4.Late.MSC	Alcam.Late.MSC,Col6a6.Ly6a+ MSC,Sfrp4.Late.MSC,Y.Meninges	Late.MSC,Meninges,Ly6a+ MSC	Ly6a+ MSC
Col15a1	TRUE	2.43E-05	GC_12	Fractures (paediatric)	27.8180382	141.498719	81.95805533	NA	TRUE	NA	TRUE	NA	Cytl1.Y.Omd.Prg4.CPC,Chad.Y.Omd.Prg4.CPC,Pcp4l1.Y.Cilp.Prg4.CPC,Myoc.Y.Cilp.Prg4.CPC,Mmp3.Spon2.Anxa8.Aspn.Fibro,Ptgs2.Spon2.Anxa8.Aspn.Fibro,Y.Clec3b.Y.Slurp1.Fibro,Y.Tesc.Y.Slurp1.Fibro	Spon2.Anxa8.Aspn.Fibro,Clec3b.Y.Slurp1.Fibro,Tesc.Y.Slurp1.Fibro,Y.Omd.Prg4.CPC,Y.Cilp.Prg4.CPC	Anxa8.Aspn.Fibro,Y.Slurp1.Fibro,Omd.Prg4.CPC,Cilp.Prg4.CPC	Slurp1.Fibro,Prg4.CPC	Fibro	Fibroblast
Col16a1	TRUE	0.000105528	GC_3	NA	432.46735	52.69473898	71.24189382	NA	TRUE	TRUE	TRUE	NA	Cilp2.Y.Omd.Prg4.CPC,Chad.Y.Omd.Prg4.CPC,Y.Y.Tnn+ Aspn+ BMSC	Y.Tnn+ Aspn+ BMSC	Tnn+ Aspn+ BMSC	Ostn.Pre-ob	NA	NA
Col17a1	NA	NA	NA	NA	NA	NA	NA	NA	NA	TRUE	NA	NA	NA	NA	NA	NA	NA	NA
Col18a1	TRUE	1.37E-05	NA	NA	NA	NA	NA	NA	NA	TRUE	TRUE	NA	Y.Il33.Ccl11.Y.Pericyte,Rgs5.Higd1b.Ccl11.Y.Pericyte,Myh11.Higd1b.Ccl11.Y.Pericyte,Y.Y.Pln.Y.Pericyte,Y.Y.Vcan+ MP BMSC,Ptgs2.Spon2.Anxa8.Aspn.Fibro,Mstn.Y.Ptx4.Aspn.Fibro	Y.Vcan+ MP BMSC,Il33.Ccl11.Y.Pericyte,Higd1b.Ccl11.Y.Pericyte,Y.Pln.Y.Pericyte	Ccl11.Y.Pericyte,Pln.Y.Pericyte,Vcan+ MP BMSC	Y.Pericyte,Otos.Pre-ob	Pericyte	Pericyte
Col1a1	TRUE	0.020337032	GC_12	eBMD_natGentic2018	22437.76071	1031.957824	6305.211471	TRUE	TRUE	TRUE	TRUE	Caffey disease (including prenatal, infantile and attenuated forms),Osteogenesis imperfecta, nondeforming with persistently blue sclerae (OI type 1),Osteogenesis imperfecta, perinatal lethal form (OI type 2),Osteogenesis imperfecta, progressively deforming type (OI type 3),Osteogenesis imperfecta, moderate form (OI type 4)	Bglap3.Y.Gal.Col22a1.Y.Y.Ob,Lars2.Y.Gal.Col22a1.Y.Y.Ob,Ptprz1.Y.Y.Bglap3.Y.Y.Ob,Car3.Y.Y.Bglap3.Y.Y.Ob,Bglap2.Y.Y.Bglap3.Y.Y.Ob,Y.Y.Y.Lipc.HC	Y.Y.Lipc.HC,Y.Gal.Col22a1.Y.Y.Ob,Y.Y.Bglap3.Y.Y.Ob	Y.Lipc.HC,Gal.Col22a1.Y.Y.Ob,Y.Bglap3.Y.Y.Ob	Lipc.HC,Col22a1.Y.Y.Ob,Bglap3.Y.Y.Ob	Y.Y.Ob	Y.Ob
Col1a2	FALSE	NA	NA	eBMD_natGentic2018	30193.91815	1368.992161	5153.401887	TRUE	TRUE	TRUE	TRUE	Osteogenesis imperfecta, nondeforming with persistently blue sclerae (OI type 1),Osteogenesis imperfecta, perinatal lethal form (OI type 2),Osteogenesis imperfecta, progressively deforming type (OI type 3),Osteogenesis imperfecta, moderate form (OI type 4)	Ptprz1.Y.Y.Bglap3.Y.Y.Ob,Car3.Y.Y.Bglap3.Y.Y.Ob,Bglap2.Y.Y.Bglap3.Y.Y.Ob	Y.Y.Bglap3.Y.Y.Ob	Y.Bglap3.Y.Y.Ob	Bglap3.Y.Y.Ob	Y.Y.Ob	Y.Ob
Col22a1	TRUE	0.565337676	GC_12	NA	115.0270425	125.2891822	19.43425407	NA	NA	NA	TRUE	NA	Y.Y.Ifitm5.Col22a1.Y.Y.Ob,Ifitm5.Y.Gal.Col22a1.Y.Y.Ob,Bglap3.Y.Gal.Col22a1.Y.Y.Ob,Car3.Y.Gal.Col22a1.Y.Y.Ob,Lars2.Y.Gal.Col22a1.Y.Y.Ob,Ptprz1.Y.Y.Bglap3.Y.Y.Ob,Car3.Y.Y.Bglap3.Y.Y.Ob,Bglap2.Y.Y.Bglap3.Y.Y.Ob,Y.Slurp1.Y.Clic5.Ly6a+ MSC,Y.Htra4.Y.Clic5.Ly6a+ MSC,Mstn.Y.Ptx4.Aspn.Fibro,Y.Y.Y.Lipc.HC	Slurp1.Y.Clic5.Ly6a+ MSC,Htra4.Y.Clic5.Ly6a+ MSC,Y.Y.Lipc.HC,Y.Ifitm5.Col22a1.Y.Y.Ob,Y.Gal.Col22a1.Y.Y.Ob,Y.Y.Bglap3.Y.Y.Ob	Y.Clic5.Ly6a+ MSC,Y.Lipc.HC,Ifitm5.Col22a1.Y.Y.Ob,Gal.Col22a1.Y.Y.Ob,Y.Bglap3.Y.Y.Ob	Clic5.Ly6a+ MSC,Lipc.HC,Col22a1.Y.Y.Ob,Bglap3.Y.Y.Ob	Y.Y.Ob	Y.Ob
Col23a1	TRUE	2.75E-05	GC_7	NA	NA	NA	NA	NA	TRUE	NA	TRUE	NA	NA	NA	NA	NA	NA	NA
Col24a1	TRUE	0.000117554	GC_12	NA	NA	NA	NA	NA	TRUE	NA	TRUE	NA	Ifitm5.Y.Gal.Col22a1.Y.Y.Ob,Bglap3.Y.Gal.Col22a1.Y.Y.Ob,Car3.Y.Gal.Col22a1.Y.Y.Ob,Lars2.Y.Gal.Col22a1.Y.Y.Ob,Ptprz1.Y.Y.Bglap3.Y.Y.Ob,Car3.Y.Y.Bglap3.Y.Y.Ob,Bglap2.Y.Y.Bglap3.Y.Y.Ob,Y.Y.Y.Lipc.HC	Y.Y.Lipc.HC,Y.Gal.Col22a1.Y.Y.Ob,Y.Y.Bglap3.Y.Y.Ob	Y.Lipc.HC,Gal.Col22a1.Y.Y.Ob,Y.Bglap3.Y.Y.Ob	Lipc.HC,Col22a1.Y.Y.Ob,Bglap3.Y.Y.Ob	Y.Y.Ob	Y.Ob
Col25a1	TRUE	2.67E-05	GC_10	NA	NA	NA	NA	NA	TRUE	NA	TRUE	NA	Y.Y.Y.Y.Cyp26a1.Chondro,Mmp13.Dmp1.Angpt4.Dapk2.Pre-ob,Col13a1.Dmp1.Angpt4.Dapk2.Pre-ob	Y.Y.Y.Cyp26a1.Chondro	Y.Y.Cyp26a1.Chondro	Y.Cyp26a1.Chondro	Cyp26a1.Chondro	NA
Col26a1	TRUE	4.63E-05	GC_10	NA	NA	NA	NA	NA	NA	NA	NA	NA	Y.Stmn2.Y.Y.Irx1+ MSC	Stmn2.Y.Y.Irx1+ MSC	Y.Y.Irx1+ MSC	Y.Irx1+ MSC	Irx1+ MSC	NA
Col27a1	TRUE	0.005629752	GC_1	NA	NA	NA	NA	NA	NA	NA	TRUE	Steel syndrome	Y.Serpina1a+ Chondro,C1qtnf3.Serpina1d.Y.Il17b.Mature Chondro,R3hdml.Serpina1d.Y.Il17b.Mature Chondro,Serpina1a.C1qtnf3.Y.Il17b.Mature Chondro,Syt8.C1qtnf3.Y.Il17b.Mature Chondro,Panx3.C1qtnf3.Y.Il17b.Mature Chondro,Y.Ihh.Y.Il17b.Mature Chondro,Y.Panx3.Y.Il17b.Mature Chondro,Y.Y.Y.Ihh.Mature Chondro,Y.Y.Il17b.Y.Hmmr+ CPC,Y.Y.Hist1h2ap.Y.Hmmr+ CPC,Y.Alas2.Crispld1.Ucma.CPC,Y.Lbhd2.Crispld1.Ucma.CPC	Alas2.Crispld1.Ucma.CPC,Lbhd2.Crispld1.Ucma.CPC,Serpina1a+ Chondro,Serpina1d.Y.Il17b.Mature Chondro,C1qtnf3.Y.Il17b.Mature Chondro,Ihh.Y.Il17b.Mature Chondro,Panx3.Y.Il17b.Mature Chondro,Y.Y.Ihh.Mature Chondro,Y.Il17b.Y.Hmmr+ CPC,Y.Hist1h2ap.Y.Hmmr+ CPC	Y.Il17b.Mature Chondro,Y.Ihh.Mature Chondro,Il17b.Y.Hmmr+ CPC,Hist1h2ap.Y.Hmmr+ CPC	Il17b.Mature Chondro,Ihh.Mature Chondro	Mature Chondro	Chondro
Col2a1	TRUE	0.001380962	GC_1	NA	818.1966657	3.309754274	106.1090824	TRUE	TRUE	TRUE	TRUE	Achondrogenesis type 2 (Langer鈥揝aldino),Hypochondrogenesis,Platyspondylic dysplasia, Torrance type,Spondyloepiphyseal dysplasia congenita (SEDC),Spondyloepiphyseal dysplasia with marked metaphyseal changes (SEMD),Kniest dysplasia,Spondyloperipheral dysplasia,SED with metatarsal shortening (formerly Czech dysplasia),Stickler syndrome type 1,Dysplasia of the proximal femoral epiphyses	Cilp2.Y.Omd.Prg4.CPC,Chad.Y.Omd.Prg4.CPC,Serpina1a.C1qtnf3.Y.Il17b.Mature Chondro,Syt8.C1qtnf3.Y.Il17b.Mature Chondro,Panx3.C1qtnf3.Y.Il17b.Mature Chondro,Y.Ihh.Y.Il17b.Mature Chondro,Y.Panx3.Y.Il17b.Mature Chondro,Y.Y.Y.Ihh.Mature Chondro,Y.Y.Y.A2m+ Chondro,R3hdml.Pcp4.Crispld1.Ucma.CPC,Y.Alas2.Crispld1.Ucma.CPC,Y.Lbhd2.Crispld1.Ucma.CPC	Y.Y.A2m+ Chondro,Alas2.Crispld1.Ucma.CPC,Lbhd2.Crispld1.Ucma.CPC,Y.Omd.Prg4.CPC,C1qtnf3.Y.Il17b.Mature Chondro,Ihh.Y.Il17b.Mature Chondro,Panx3.Y.Il17b.Mature Chondro,Y.Y.Ihh.Mature Chondro	Y.A2m+ Chondro,Omd.Prg4.CPC,Y.Il17b.Mature Chondro,Y.Ihh.Mature Chondro	A2m+ Chondro,Ucma.CPC,Il17b.Mature Chondro,Ihh.Mature Chondro	CPC,Mature Chondro	Chondro
Col3a1	TRUE	0.004797812	GC_4	NA	7842.437283	1433.105727	3039.225277	NA	TRUE	TRUE	TRUE	NA	Wfdc21.Y.Y.Sfrp4.Late.MSC,Y.Y.Tnn+ Aspn+ BMSC,Scg3.Sod3.Clec3b.Col6a6.Ly6a+ MSC,Cilp.Sod3.Clec3b.Col6a6.Ly6a+ MSC,Mmp3.Spon2.Anxa8.Aspn.Fibro,Ptgs2.Spon2.Anxa8.Aspn.Fibro	Y.Tnn+ Aspn+ BMSC,Sod3.Clec3b.Col6a6.Ly6a+ MSC,Spon2.Anxa8.Aspn.Fibro	Tnn+ Aspn+ BMSC	Ostn.Pre-ob	NA	NA
Col4a1	TRUE	0.000807174	GC_5	NA	431.2568546	613.3555791	813.9466405	NA	TRUE	TRUE	TRUE	NA	Y.Il33.Ccl11.Y.Pericyte,Rgs5.Higd1b.Ccl11.Y.Pericyte,Myh11.Higd1b.Ccl11.Y.Pericyte,Y.Y.Pln.Y.Pericyte,Y.Ccl2.Y.Adipoq.Lepr+ BMSC	Ccl2.Y.Adipoq.Lepr+ BMSC,Il33.Ccl11.Y.Pericyte,Higd1b.Ccl11.Y.Pericyte,Y.Pln.Y.Pericyte	Ccl11.Y.Pericyte,Pln.Y.Pericyte	Y.Pericyte	Pericyte,Lepr+ BMSC	Lepr+ BMSC,Pericyte
Col4a2	TRUE	8.02E-05	GC_5	NA	283.3438439	510.6173482	501.9917618	NA	NA	TRUE	TRUE	NA	Y.Il33.Ccl11.Y.Pericyte,Rgs5.Higd1b.Ccl11.Y.Pericyte,Myh11.Higd1b.Ccl11.Y.Pericyte	Il33.Ccl11.Y.Pericyte,Higd1b.Ccl11.Y.Pericyte	Ccl11.Y.Pericyte	Y.Pericyte	Pericyte	Pericyte
Col4a3	NA	NA	NA	NA	NA	NA	NA	NA	NA	TRUE	NA	NA	NA	NA	NA	NA	NA	NA
Col4a5	NA	NA	NA	NA	NA	NA	NA	NA	NA	TRUE	NA	NA	Y.Pla2g10.Y.Pde11a.HC,Pla2g10.Ffar4.Y.Pde11a.HC	Pla2g10.Y.Pde11a.HC	NA	NA	NA	NA
Col4a6	NA	NA	NA	NA	NA	NA	NA	NA	NA	TRUE	NA	NA	NA	NA	NA	NA	NA	NA
Col5a1	TRUE	8.66E-05	GC_11	NA	3171.645279	188.7210907	580.7428206	NA	NA	NA	TRUE	NA	Ptgs2.Spon2.Anxa8.Aspn.Fibro	NA	NA	NA	NA	NA
Col5a2	TRUE	0.000248371	GC_11	NA	4111.936685	272.2374808	688.0409162	TRUE	TRUE	TRUE	TRUE	NA	Ptprz1.Y.Y.Bglap3.Y.Y.Ob,Car3.Y.Y.Bglap3.Y.Y.Ob,Bglap2.Y.Y.Bglap3.Y.Y.Ob	Y.Y.Bglap3.Y.Y.Ob	Y.Bglap3.Y.Y.Ob	Bglap3.Y.Y.Ob	Y.Y.Ob	Y.Ob
Col5a3	TRUE	1.84E-05	GC_9	NA	NA	NA	NA	NA	NA	TRUE	NA	NA	Y.Il33.Ccl11.Y.Pericyte,Rgs5.Higd1b.Ccl11.Y.Pericyte,Myh11.Higd1b.Ccl11.Y.Pericyte,Krtdap.Y.Pi16.Col6a6.Ly6a+ MSC,Aspm.Y.Pi16.Col6a6.Ly6a+ MSC,Y.Pi16.Clec3b.Col6a6.Ly6a+ MSC,Y.Kcnj8.Clec3b.Col6a6.Ly6a+ MSC,Y.Agtr2.Clec3b.Col6a6.Ly6a+ MSC,Scg3.Sod3.Clec3b.Col6a6.Ly6a+ MSC,Cilp.Sod3.Clec3b.Col6a6.Ly6a+ MSC,Ptgs2.Spon2.Anxa8.Aspn.Fibro	Y.Pi16.Col6a6.Ly6a+ MSC,Pi16.Clec3b.Col6a6.Ly6a+ MSC,Kcnj8.Clec3b.Col6a6.Ly6a+ MSC,Agtr2.Clec3b.Col6a6.Ly6a+ MSC,Sod3.Clec3b.Col6a6.Ly6a+ MSC,Il33.Ccl11.Y.Pericyte,Higd1b.Ccl11.Y.Pericyte	Pi16.Col6a6.Ly6a+ MSC,Clec3b.Col6a6.Ly6a+ MSC,Ccl11.Y.Pericyte	Col6a6.Ly6a+ MSC,Y.Pericyte	Pericyte,Ly6a+ MSC	Ly6a+ MSC,Pericyte
Col6a1	NA	NA	NA	NA	1751.571054	403.7587735	763.1843004	TRUE	TRUE	TRUE	TRUE	NA	Ptgs2.Spon2.Anxa8.Aspn.Fibro	NA	NA	NA	NA	NA
Col6a2	NA	NA	NA	NA	1073.846723	366.5921451	596.3474535	NA	NA	TRUE	TRUE	NA	Ptgs2.Spon2.Anxa8.Aspn.Fibro	NA	NA	NA	NA	NA
Col6a3	TRUE	0.001489231	GC_10	eBMD_natGentic2018	1560.153673	286.872906	444.702485	NA	TRUE	TRUE	TRUE	NA	Ptgs2.Spon2.Anxa8.Aspn.Fibro	NA	NA	NA	NA	NA
Col6a5	TRUE	1.47E-05	GC_5	NA	NA	NA	NA	NA	NA	NA	NA	NA	Y.Adipoq.Slc16a9.Col6a5.Lepr+ BMSC,Ccl2.Y.Cxcl1.Col6a5.Lepr+ BMSC,Kng2.Esm1.Y.Adipoq.Lepr+ BMSC,Iigp1.Esm1.Y.Adipoq.Lepr+ BMSC,Y.Ccl2.Y.Adipoq.Lepr+ BMSC,Adamdec1.Y.Y.Sfrp4.Late.MSC	Y.Y.Sfrp4.Late.MSC,Adipoq.Slc16a9.Col6a5.Lepr+ BMSC,Y.Cxcl1.Col6a5.Lepr+ BMSC,Esm1.Y.Adipoq.Lepr+ BMSC,Ccl2.Y.Adipoq.Lepr+ BMSC	Cxcl1.Col6a5.Lepr+ BMSC,Y.Adipoq.Lepr+ BMSC,Y.Sfrp4.Late.MSC	Col6a5.Lepr+ BMSC,Adipoq.Lepr+ BMSC,Sfrp4.Late.MSC	Lepr+ BMSC	Lepr+ BMSC
Col6a6	TRUE	6.83E-07	NA	NA	NA	NA	NA	NA	NA	TRUE	NA	NA	Y.Agtr2.Y.Gas2.Middle.MSC,Krtdap.Y.Pi16.Col6a6.Ly6a+ MSC,Aspm.Y.Pi16.Col6a6.Ly6a+ MSC,Y.Pi16.Clec3b.Col6a6.Ly6a+ MSC,Y.Kcnj8.Clec3b.Col6a6.Ly6a+ MSC,Y.Agtr2.Clec3b.Col6a6.Ly6a+ MSC,Scg3.Sod3.Clec3b.Col6a6.Ly6a+ MSC,Clec3b.Y.Y.Wnt2.Late.MSC	Agtr2.Y.Gas2.Middle.MSC,Y.Pi16.Col6a6.Ly6a+ MSC,Pi16.Clec3b.Col6a6.Ly6a+ MSC,Kcnj8.Clec3b.Col6a6.Ly6a+ MSC,Agtr2.Clec3b.Col6a6.Ly6a+ MSC,Sod3.Clec3b.Col6a6.Ly6a+ MSC	Pi16.Col6a6.Ly6a+ MSC,Clec3b.Col6a6.Ly6a+ MSC	Col6a6.Ly6a+ MSC	Ly6a+ MSC	Ly6a+ MSC
Col7a1	NA	NA	NA	NA	NA	NA	NA	TRUE	NA	NA	NA	NA	Y.Stmn2.Y.Y.Irx1+ MSC	Stmn2.Y.Y.Irx1+ MSC	Y.Y.Irx1+ MSC	Y.Irx1+ MSC	Irx1+ MSC	NA
Col8a1	TRUE	0.000345089	GC_5	NA	836.9904885	136.9370839	127.240818	NA	NA	TRUE	TRUE	NA	Y.Kcnk2.Angpt4.Dapk2.Pre-ob,Igfbp3.Y.Tac1.Alcam.Late.MSC,Igfbp3.Y.Y.Wnt2.Late.MSC,Clec3b.Y.Y.Wnt2.Late.MSC,Y.Wif1.Y.Kcnk2.Lepr+ BMSC,Y.Lpl.Y.Kcnk2.Lepr+ BMSC,Y.Y.Nppc.Aspn.Fibro,Adamdec1.Y.Y.Sfrp4.Late.MSC,Clec1a.Y.Y.Sfrp4.Late.MSC	Kcnk2.Angpt4.Dapk2.Pre-ob,Y.Tac1.Alcam.Late.MSC,Y.Y.Wnt2.Late.MSC,Y.Y.Sfrp4.Late.MSC,Wif1.Y.Kcnk2.Lepr+ BMSC,Lpl.Y.Kcnk2.Lepr+ BMSC,Y.Nppc.Aspn.Fibro	Tac1.Alcam.Late.MSC,Y.Kcnk2.Lepr+ BMSC,Nppc.Aspn.Fibro,Y.Wnt2.Late.MSC,Y.Sfrp4.Late.MSC	Kcnk2.Lepr+ BMSC,Wnt2.Late.MSC,Sfrp4.Late.MSC	NA	NA
Col8a2	TRUE	4.25E-05	GC_4	NA	468.6367288	14.5966928	22.44173117	NA	NA	NA	TRUE	NA	Nppc.Y.Eln.Alcam.Late.MSC,Nppc.Y.Y.Y.Meninges,Lypd2.Y.Y.Y.Meninges,Igfbp3.Y.Tac1.Alcam.Late.MSC,Chodl.Y.Tac1.Alcam.Late.MSC,Igfbp3.Y.Y.Wnt2.Late.MSC,Y.Y.Nppc.Aspn.Fibro	Y.Eln.Alcam.Late.MSC,Y.Y.Y.Meninges,Y.Tac1.Alcam.Late.MSC,Y.Y.Wnt2.Late.MSC,Y.Nppc.Aspn.Fibro	Eln.Alcam.Late.MSC,Y.Y.Meninges,Tac1.Alcam.Late.MSC,Nppc.Aspn.Fibro,Y.Wnt2.Late.MSC	Alcam.Late.MSC,Wnt2.Late.MSC,Y.Meninges	Late.MSC,Meninges	NA
Col9a1	TRUE	0.001504891	GC_1	NA	NA	NA	NA	NA	NA	TRUE	NA	Multiple epiphyseal dysplasia (MED),Stickler syndrome, recessive type	Y.Y.C1qtnf3.Ucma.CPC,Cilp2.Y.Omd.Prg4.CPC,Pla2g10.Serpina1b.Y.Il17b.Mature Chondro,C1qtnf3.Serpina1d.Y.Il17b.Mature Chondro,R3hdml.Serpina1d.Y.Il17b.Mature Chondro,Serpina1a.C1qtnf3.Y.Il17b.Mature Chondro,Syt8.C1qtnf3.Y.Il17b.Mature Chondro,Panx3.C1qtnf3.Y.Il17b.Mature Chondro,Y.Ihh.Y.Il17b.Mature Chondro,Y.Panx3.Y.Il17b.Mature Chondro,Y.Y.Y.Ihh.Mature Chondro,Y.Matn1.Mecom.Y.Hmmr+ CPC,Y.Y.Il17b.…	Pla2g10.Y.Pde11a.HC,Y.Y.Ffar4+ HC,Y.Y.A2m+ Chondro,Pcp4.Crispld1.Ucma.CPC,Alas2.Crispld1.Ucma.CPC,Lbhd2.Crispld1.Ucma.CPC,Y.C1qtnf3.Ucma.CPC,Serpina1d.Y.Il17b.Mature Chondro,C1qtnf3.Y.Il17b.Mature Chondro,Ihh.Y.Il17b.Mature Chondro,Panx3.Y.Il17b.Mature Chondro,Y.Y.Ihh.Mature Chondro,Matn1.Mecom.Y.Hmmr+ CPC,Y.Il17b.Y.Hmmr+ CPC,Y.Hist1h2ap.Y.Hmmr+ CPC	Y.Ffar4+ HC,Y.A2m+ Chondro,Crispld1.Ucma.CPC,C1qtnf3.Ucma.CPC,Y.Il17b.Mature Chondro,Y.Ihh.Mature Chondro,Il17b.Y.Hmmr+ CPC,Hist1h2ap.Y.Hmmr+ CPC	Ffar4+ HC,A2m+ Chondro,Ucma.CPC,Il17b.Mature Chondro,Ihh.Mature Chondro,Y.Hmmr+ CPC	CPC,Mature Chondro,Hmmr+ CPC	Chondro
Col9a2	TRUE	0.001147547	GC_1	NA	NA	NA	NA	NA	NA	TRUE	NA	Multiple epiphyseal dysplasia (MED),Stickler syndrome, recessive type	Y.Y.C1qtnf3.Ucma.CPC,Y.Serpina1a+ Chondro,Pla2g10.Serpina1b.Y.Il17b.Mature Chondro,C1qtnf3.Serpina1d.Y.Il17b.Mature Chondro,R3hdml.Serpina1d.Y.Il17b.Mature Chondro,Serpina1a.C1qtnf3.Y.Il17b.Mature Chondro,Syt8.C1qtnf3.Y.Il17b.Mature Chondro,Panx3.C1qtnf3.Y.Il17b.Mature Chondro,Y.Ihh.Y.Il17b.Mature Chondro,Y.Panx3.Y.Il17b.Mature Chondro,Y.Y.Y.Ihh.Mature Chondro,Y.Y.Il17b.Y.Hmmr+ CPC,Y.Y.Hist1h2ap.…	Pla2g10.Y.Pde11a.HC,Y.Y.Ffar4+ HC,Y.Y.A2m+ Chondro,Pcp4.Crispld1.Ucma.CPC,Alas2.Crispld1.Ucma.CPC,Lbhd2.Crispld1.Ucma.CPC,Y.C1qtnf3.Ucma.CPC,Serpina1a+ Chondro,Serpina1d.Y.Il17b.Mature Chondro,C1qtnf3.Y.Il17b.Mature Chondro,Ihh.Y.Il17b.Mature Chondro,Panx3.Y.Il17b.Mature Chondro,Y.Y.Ihh.Mature Chondro,Y.Il17b.Y.Hmmr+ CPC,Y.Hist1h2ap.Y.Hmmr+ CPC	Y.Ffar4+ HC,Y.A2m+ Chondro,Crispld1.Ucma.CPC,C1qtnf3.Ucma.CPC,Y.Il17b.Mature Chondro,Y.Ihh.Mature Chondro,Il17b.Y.Hmmr+ CPC,Hist1h2ap.Y.Hmmr+ CPC	Ffar4+ HC,A2m+ Chondro,Ucma.CPC,Il17b.Mature Chondro,Ihh.Mature Chondro,Y.Hmmr+ CPC	CPC,Mature Chondro,Hmmr+ CPC	Chondro
Col9a3	TRUE	0.002232111	GC_1	NA	NA	NA	NA	NA	NA	NA	NA	Multiple epiphyseal dysplasia (MED),Stickler syndrome, recessive type	Y.Y.C1qtnf3.Ucma.CPC,Y.Serpina1a+ Chondro,Pla2g10.Serpina1b.Y.Il17b.Mature Chondro,C1qtnf3.Serpina1d.Y.Il17b.Mature Chondro,R3hdml.Serpina1d.Y.Il17b.Mature Chondro,Serpina1a.C1qtnf3.Y.Il17b.Mature Chondro,Syt8.C1qtnf3.Y.Il17b.Mature Chondro,Panx3.C1qtnf3.Y.Il17b.Mature Chondro,Y.Ihh.Y.Il17b.Mature Chondro,Y.Panx3.Y.Il17b.Mature Chondro,Y.Y.Y.Ihh.Mature Chondro,Y.Y.Il17b.Y.Hmmr+ CPC,Y.Y.Hist1h2ap.…	Y.Y.Ffar4+ HC,Y.Y.A2m+ Chondro,Pcp4.Crispld1.Ucma.CPC,Alas2.Crispld1.Ucma.CPC,Lbhd2.Crispld1.Ucma.CPC,Y.C1qtnf3.Ucma.CPC,Serpina1a+ Chondro,Serpina1d.Y.Il17b.Mature Chondro,C1qtnf3.Y.Il17b.Mature Chondro,Ihh.Y.Il17b.Mature Chondro,Panx3.Y.Il17b.Mature Chondro,Y.Y.Ihh.Mature Chondro,Y.Il17b.Y.Hmmr+ CPC,Y.Hist1h2ap.Y.Hmmr+ CPC	Y.Ffar4+ HC,Y.A2m+ Chondro,Crispld1.Ucma.CPC,C1qtnf3.Ucma.CPC,Y.Il17b.Mature Chondro,Y.Ihh.Mature Chondro,Il17b.Y.Hmmr+ CPC,Hist1h2ap.Y.Hmmr+ CPC	Ffar4+ HC,A2m+ Chondro,Ucma.CPC,Il17b.Mature Chondro,Ihh.Mature Chondro,Y.Hmmr+ CPC	CPC,Mature Chondro,Hmmr+ CPC	Chondro
Colca2	NA	NA	NA	NA	NA	NA	NA	TRUE	TRUE	NA	NA	NA	NA	NA	NA	NA	NA	NA
Colec10	FALSE	NA	NA	Bone mineral density (paediatric, skull),Bone mineral density,Bone mineral density (hip),Bone mineral density (spine),Lumbar spine bone mineral density,Ultradistal forearm bone mineral density,Total body bone mineral density,Total body bone mineral density (age over 60),eBMD_natGentic2018	NA	NA	NA	NA	NA	NA	NA	NA	NA	NA	NA	NA	NA	NA
Colec11	TRUE	2.10E-05	GC_6	NA	NA	NA	NA	NA	NA	NA	NA	NA	NA	NA	NA	NA	NA	NA
Colec12	FALSE	NA	NA	NA	360.9793291	49.10782005	306.0569662	NA	NA	NA	TRUE	NA	NA	NA	NA	NA	NA	NA
Colgalt1	NA	NA	NA	NA	208.2367117	67.77492267	87.43872407	NA	NA	NA	NA	NA	NA	NA	NA	NA	NA	NA
Colgalt2	TRUE	1.07E-05	GC_1	NA	NA	NA	NA	NA	NA	NA	TRUE	NA	Y.Serpina1a+ Chondro,Serpina1c.Serpina1b.Y.Il17b.Mature Chondro,C1qtnf3.Serpina1d.Y.Il17b.Mature Chondro,R3hdml.Serpina1d.Y.Il17b.Mature Chondro,Serpina1a.C1qtnf3.Y.Il17b.Mature Chondro,Syt8.C1qtnf3.Y.Il17b.Mature Chondro,Panx3.C1qtnf3.Y.Il17b.Mature Chondro,Y.Ihh.Y.Il17b.Mature Chondro,Y.Panx3.Y.Il17b.Mature Chondro,Y.Y.Y.Ihh.Mature Chondro,Y.Y.Il17b.Y.Hmmr+ CPC,Y.Y.Hist1h2ap.Y.Hmmr+ CPC,Y.Alas2…	Alas2.Crispld1.Ucma.CPC,Serpina1a+ Chondro,Serpina1b.Y.Il17b.Mature Chondro,Serpina1d.Y.Il17b.Mature Chondro,C1qtnf3.Y.Il17b.Mature Chondro,Ihh.Y.Il17b.Mature Chondro,Panx3.Y.Il17b.Mature Chondro,Y.Y.Ihh.Mature Chondro,Y.Il17b.Y.Hmmr+ CPC,Y.Hist1h2ap.Y.Hmmr+ CPC	Y.Il17b.Mature Chondro,Y.Ihh.Mature Chondro,Il17b.Y.Hmmr+ CPC,Hist1h2ap.Y.Hmmr+ CPC	Il17b.Mature Chondro,Ihh.Mature Chondro	Mature Chondro	Chondro
Comp	TRUE	0.000281525	GC_1	NA	NA	NA	NA	TRUE	TRUE	NA	TRUE	Pseudoachondroplasia (PSACH),Multiple epiphyseal dysplasia (MED)	Cytl1.Y.Omd.Prg4.CPC,Cilp2.Y.Omd.Prg4.CPC,Cilp.Y.Omd.Prg4.CPC,Chad.Y.Omd.Prg4.CPC,Myoc.Y.Cilp.Prg4.CPC,Chrdl2.Y.Cilp.Prg4.CPC,Y.Serpina1a+ Chondro,Pla2g10.Serpina1b.Y.Il17b.Mature Chondro,Serpina1c.Serpina1b.Y.Il17b.Mature Chondro,R3hdml.Serpina1d.Y.Il17b.Mature Chondro,Serpina1a.C1qtnf3.Y.Il17b.Mature Chondro,Syt8.C1qtnf3.Y.Il17b.Mature Chondro,Panx3.C1qtnf3.Y.Il17b.Mature Chondro,Y.Ihh.Y.Il17b.…	Slurp1.Anxa8.Aspn.Fibro,Spon2.Anxa8.Aspn.Fibro,Clec3b.Y.Slurp1.Fibro,Tesc.Y.Slurp1.Fibro,Pla2g10.Y.Pde11a.HC,Y.Y.Ffar4+ HC,Alas2.Crispld1.Ucma.CPC,Lbhd2.Crispld1.Ucma.CPC,Y.Omd.Prg4.CPC,Y.Cilp.Prg4.CPC,Serpina1a+ Chondro,Serpina1b.Y.Il17b.Mature Chondro,Serpina1d.Y.Il17b.Mature Chondro,C1qtnf3.Y.Il17b.Mature Chondro,Ihh.Y.Il17b.Mature Chondro,Panx3.Y.Il17b.Mature Chondro,Y.Y.Ihh.Mature Chondro,Y.…	Anxa8.Aspn.Fibro,Y.Slurp1.Fibro,Y.Ffar4+ HC,Omd.Prg4.CPC,Cilp.Prg4.CPC,Y.Il17b.Mature Chondro,Y.Ihh.Mature Chondro,Hist1h2ap.Y.Hmmr+ CPC	Aspn.Fibro,Slurp1.Fibro,Ffar4+ HC,Prg4.CPC,Il17b.Mature Chondro,Ihh.Mature Chondro	Fibro,CPC,Mature Chondro	Fibroblast,Chondro
Comt	NA	NA	NA	NA	79.23177506	56.11099303	592.5558934	NA	NA	NA	NA	NA	NA	NA	NA	NA	NA	NA
Cop1	NA	NA	NA	NA	103.7520469	60.42559871	48.97249634	NA	NA	NA	NA	NA	NA	NA	NA	NA	NA	NA
Copa	NA	NA	NA	NA	491.8107151	185.6439886	217.7191817	NA	NA	NA	NA	NA	NA	NA	NA	NA	NA	NA
Copb1	NA	NA	NA	NA	216.5759906	48.55771233	89.24397967	NA	NA	NA	NA	NA	NA	NA	NA	NA	NA	NA
Copb2	NA	NA	NA	NA	334.1111457	126.3643695	116.2972633	NA	NA	NA	NA	NA	NA	NA	NA	NA	NA	NA
Cope	NA	NA	NA	NA	102.6681211	69.44209906	162.1837856	NA	NA	NA	NA	NA	NA	NA	NA	NA	NA	NA
Copg1	NA	NA	NA	NA	273.2697944	74.56973088	136.3099065	NA	NA	NA	NA	NA	NA	NA	NA	NA	NA	NA
Cops2	NA	NA	NA	NA	146.214225	102.3563265	62.90921522	NA	NA	NA	NA	NA	NA	NA	NA	NA	NA	NA
Cops6	NA	NA	NA	NA	89.49818791	63.79254775	135.8124361	NA	NA	NA	NA	NA	NA	NA	NA	NA	NA	NA
Copz1	NA	NA	NA	NA	78.16985884	38.92163223	100.7326443	NA	NA	NA	NA	NA	NA	NA	NA	NA	NA	NA
Copz2	FALSE	NA	NA	Total body bone mineral density (MTAG)	NA	NA	NA	NA	TRUE	NA	TRUE	NA	NA	NA	NA	NA	NA	NA
Coq10a	NA	NA	NA	NA	9.679549699	198.5779349	7.482525815	NA	NA	NA	NA	NA	NA	NA	NA	NA	NA	NA
Coq8a	NA	NA	NA	NA	6.025188221	1134.016279	11.94931572	NA	NA	NA	NA	NA	NA	NA	NA	NA	NA	NA
Coq9	NA	NA	NA	NA	33.61809	213.4989055	25.49891327	NA	NA	NA	NA	NA	NA	NA	NA	NA	NA	NA
Coro1a	TRUE	1.40E-05	GC_3	NA	NA	NA	NA	NA	NA	NA	NA	NA	Wfdc21.Y.Y.Sfrp4.Late.MSC,Hist1h1b.Ctse.Y.Y.Low quality cell,Ifitm6.Ctse.Y.Y.Low quality cell,Y.Mzb1.Y.Y.Low quality cell,Y.Rsad2.Y.Y.Low quality cell	Ctse.Y.Y.Low quality cell,Mzb1.Y.Y.Low quality cell,Rsad2.Y.Y.Low quality cell	Y.Y.Low quality cell	Y.Low quality cell	Low quality cell	NA
Coro1b	NA	NA	NA	NA	121.5014394	40.35707546	89.25623625	NA	NA	NA	NA	NA	NA	NA	NA	NA	NA	NA
Coro1c	NA	NA	NA	NA	118.4637053	42.03722683	81.88477875	NA	NA	NA	NA	NA	NA	NA	NA	NA	NA	NA
Coro6	FALSE	NA	NA	eBMD_natGentic2018	1.297070203	262.8519528	2.731293957	NA	NA	NA	NA	NA	Y.Y.Y.Lipc.HC	Y.Y.Lipc.HC	Y.Lipc.HC	Lipc.HC	NA	NA
Cotl1	TRUE	4.79E-05	GC_2	eBMD_natGentic2018	NA	NA	NA	NA	TRUE	NA	NA	NA	Y.Y.Vcan+ MP BMSC,Y.Y.Y.Ffar4+ HC	Y.Vcan+ MP BMSC,Y.Y.Ffar4+ HC	Y.Ffar4+ HC,Vcan+ MP BMSC	Ffar4+ HC,Otos.Pre-ob	NA	NA
Cox14	NA	NA	NA	NA	170.4749278	52.55901821	560.7692877	NA	NA	NA	NA	NA	NA	NA	NA	NA	NA	NA
Cox4i1	NA	NA	NA	NA	194.7734586	344.1976581	320.1962722	NA	NA	NA	NA	NA	NA	NA	NA	NA	NA	NA
Cox4i2	TRUE	7.84E-05	GC_1	eBMD_natGentic2018	NA	NA	NA	NA	TRUE	NA	TRUE	NA	Cytl1.Y.Omd.Prg4.CPC,Cilp2.Y.Omd.Prg4.CPC,Chad.Y.Omd.Prg4.CPC,Serpina1a.C1qtnf3.Y.Il17b.Mature Chondro,Syt8.C1qtnf3.Y.Il17b.Mature Chondro,Panx3.C1qtnf3.Y.Il17b.Mature Chondro,Y.Ihh.Y.Il17b.Mature Chondro,Y.Panx3.Y.Il17b.Mature Chondro,Y.Y.Y.Ihh.Mature Chondro,Rgs5.Higd1b.Ccl11.Y.Pericyte,Myh11.Higd1b.Ccl11.Y.Pericyte,Y.Alas2.Crispld1.Ucma.CPC,Y.Lbhd2.Crispld1.Ucma.CPC	Alas2.Crispld1.Ucma.CPC,Lbhd2.Crispld1.Ucma.CPC,Y.Omd.Prg4.CPC,C1qtnf3.Y.Il17b.Mature Chondro,Ihh.Y.Il17b.Mature Chondro,Panx3.Y.Il17b.Mature Chondro,Y.Y.Ihh.Mature Chondro,Higd1b.Ccl11.Y.Pericyte	Omd.Prg4.CPC,Y.Il17b.Mature Chondro,Y.Ihh.Mature Chondro,Ccl11.Y.Pericyte	Prg4.CPC,Il17b.Mature Chondro,Ihh.Mature Chondro	Mature Chondro	Chondro
Cox5a	NA	NA	NA	NA	43.96831111	238.7375975	73.9295498	NA	NA	NA	NA	NA	NA	NA	NA	NA	NA	NA
Cox5b	NA	NA	NA	NA	140.2760114	347.1686439	152.0825873	NA	NA	NA	NA	NA	NA	NA	NA	NA	NA	NA
Cox6a1	NA	NA	NA	NA	91.11731864	35.46792925	177.9989387	NA	NA	NA	NA	NA	NA	NA	NA	NA	NA	NA
Cox6a2	NA	NA	NA	NA	4.337071354	831.5788929	4.041505802	NA	NA	NA	NA	NA	Y.Rsad2.Y.Y.Low quality cell	Rsad2.Y.Y.Low quality cell	NA	NA	NA	NA
Cox6b1	NA	NA	NA	NA	82.23804519	313.1654123	133.9922769	NA	NA	NA	NA	NA	NA	NA	NA	NA	NA	NA
Cox6b2	TRUE	3.21E-05	GC_3	NA	NA	NA	NA	NA	NA	NA	NA	NA	NA	NA	NA	NA	NA	NA
Cox6c	NA	NA	NA	NA	106.065683	229.5336001	220.1976052	NA	NA	NA	NA	NA	NA	NA	NA	NA	NA	NA
Cox7a1	NA	NA	NA	NA	0.687312442	141.3124091	1.444186173	NA	NA	NA	NA	NA	NA	NA	NA	NA	NA	NA
Cox7a2	NA	NA	NA	NA	55.97148736	105.2162244	101.6966713	NA	NA	NA	NA	NA	NA	NA	NA	NA	NA	NA
Cox7a2l	NA	NA	NA	NA	153.1807478	141.2074483	179.0742485	NA	NA	NA	NA	NA	NA	NA	NA	NA	NA	NA
Cox7b	NA	NA	NA	NA	83.27395868	279.1276249	92.58144711	NA	NA	NA	NA	NA	NA	NA	NA	NA	NA	NA
Cox7c	NA	NA	NA	NA	70.98074854	266.4708472	118.9681081	NA	NA	NA	NA	NA	NA	NA	NA	NA	NA	NA
Cox8a	NA	NA	NA	NA	124.1063729	54.98956833	159.9808777	NA	NA	NA	NA	NA	NA	NA	NA	NA	NA	NA
Cox8b	NA	NA	NA	NA	1.051849218	237.5169857	0.206247673	NA	NA	NA	NA	NA	NA	NA	NA	NA	NA	NA
Cp	TRUE	0.000313724	GC_7	NA	95.01738012	27.23637175	201.4838863	NA	NA	NA	TRUE	NA	Ppbp.Dmp1.Birc5.Dapk2.Pre-ob,Mmp13.Dmp1.Angpt4.Dapk2.Pre-ob,Col13a1.Dmp1.Angpt4.Dapk2.Pre-ob,Lars2.Dmp1.Angpt4.Dapk2.Pre-ob,Y.Kcnk2.Angpt4.Dapk2.Pre-ob,Ccl2.Y.Cxcl1.Col6a5.Lepr+ BMSC,Kng2.Esm1.Y.Adipoq.Lepr+ BMSC,Serpina3g.Esm1.Y.Adipoq.Lepr+ BMSC,Iigp1.Esm1.Y.Adipoq.Lepr+ BMSC,Esm1.Gdpd2.Y.Adipoq.Lepr+ BMSC,Kng2.Gdpd2.Y.Adipoq.Lepr+ BMSC,Y.Ccl2.Y.Adipoq.Lepr+ BMSC,Y.Retnlg.Y.Ppbp+ BMSC,Y.Wif1.Y.…	Kcnk2.Angpt4.Dapk2.Pre-ob,Esm1.Y.Adipoq.Lepr+ BMSC,Gdpd2.Y.Adipoq.Lepr+ BMSC,Ccl2.Y.Adipoq.Lepr+ BMSC,Retnlg.Y.Ppbp+ BMSC,Wif1.Y.Kcnk2.Lepr+ BMSC,Lpl.Y.Kcnk2.Lepr+ BMSC,Dmp1.Angpt4.Dapk2.Pre-ob	Y.Adipoq.Lepr+ BMSC,Y.Kcnk2.Lepr+ BMSC,Angpt4.Dapk2.Pre-ob	Adipoq.Lepr+ BMSC,Kcnk2.Lepr+ BMSC	Lepr+ BMSC	Lepr+ BMSC
Cpa2	NA	NA	NA	NA	NA	NA	NA	NA	TRUE	NA	NA	NA	Y.Y.Y.Hoxa13.Early.MSC	Y.Y.Hoxa13.Early.MSC	Y.Hoxa13.Early.MSC	Hoxa13.Early.MSC	NA	NA
Cpa6	NA	NA	NA	NA	NA	NA	NA	NA	TRUE	NA	NA	NA	Y.Serpina1a+ Chondro,Serpina1c.Serpina1b.Y.Il17b.Mature Chondro,Panx3.C1qtnf3.Y.Il17b.Mature Chondro,Y.Ihh.Y.Il17b.Mature Chondro,Y.Panx3.Y.Il17b.Mature Chondro,Y.Y.Y.Ihh.Mature Chondro	Serpina1a+ Chondro,Ihh.Y.Il17b.Mature Chondro,Panx3.Y.Il17b.Mature Chondro,Y.Y.Ihh.Mature Chondro	Y.Il17b.Mature Chondro,Y.Ihh.Mature Chondro	Il17b.Mature Chondro,Ihh.Mature Chondro	Mature Chondro	NA
Cpd	NA	NA	NA	NA	147.1093951	120.0935717	95.01027483	NA	NA	NA	NA	NA	NA	NA	NA	NA	NA	NA
Cpe	TRUE	0.002658756	GC_11	NA	184.5246293	133.3524442	140.8525142	NA	NA	NA	TRUE	NA	Cytl1.Y.Omd.Prg4.CPC,Cilp.Y.Omd.Prg4.CPC,Pcp4l1.Y.Cilp.Prg4.CPC,Myoc.Y.Cilp.Prg4.CPC,Chrdl2.Y.Cilp.Prg4.CPC,Bglap2.Y.Y.Bglap3.Y.Y.Ob,Y.Pla2g10.Y.Pde11a.HC,Pla2g10.Ffar4.Y.Pde11a.HC,Y.Y.Y.Ffar4+ HC,Cst6.Pcp4.Crispld1.Ucma.CPC	Pla2g10.Y.Pde11a.HC,Y.Y.Ffar4+ HC,Y.Omd.Prg4.CPC,Y.Cilp.Prg4.CPC,Y.Y.Bglap3.Y.Y.Ob	Y.Ffar4+ HC,Omd.Prg4.CPC,Cilp.Prg4.CPC,Y.Bglap3.Y.Y.Ob	Ffar4+ HC,Prg4.CPC,Bglap3.Y.Y.Ob	HC	Chondro
Cpeb1	NA	NA	NA	NA	NA	NA	NA	NA	TRUE	NA	NA	NA	NA	NA	NA	NA	NA	NA
Cpeb4	FALSE	NA	NA	eBMD_natGentic2018	NA	NA	NA	NA	NA	NA	NA	NA	Y.Y.Y.Aldh1a3+ HC	Y.Y.Aldh1a3+ HC	Y.Aldh1a3+ HC	Aldh1a3+ HC	Tex14+ HC	NA
Cped1	TRUE	2.56E-05	GC_4	Bone properties (heel),Bone mineral density (paediatric, upper limb),Bone mineral density (paediatric, skull),Total body bone mineral density,Bone mineral density,Lumbar spine bone mineral density,Ultradistal forearm bone mineral density,Bone mineral density (paediatric, total body less head),Pediatric areal bone mineral density (radius vs spine & hip discordant skeletal phenotype),Bone stiffness…	NA	NA	NA	NA	NA	NA	TRUE	NA	NA	NA	NA	NA	NA	NA
Cplx1	FALSE	NA	NA	eBMD_natGentic2018	NA	NA	NA	TRUE	NA	NA	NA	NA	NA	NA	NA	NA	NA	NA
Cpm	TRUE	2.40E-05	GC_1	NA	NA	NA	NA	NA	NA	NA	NA	NA	Cilp.Y.Omd.Prg4.CPC,Pcp4l1.Y.Cilp.Prg4.CPC,Myoc.Y.Cilp.Prg4.CPC,Chrdl2.Y.Cilp.Prg4.CPC,Y.Y.Y.A2m+ Chondro,Cst6.Pcp4.Crispld1.Ucma.CPC	Y.Y.A2m+ Chondro,Y.Cilp.Prg4.CPC	Y.A2m+ Chondro,Cilp.Prg4.CPC	A2m+ Chondro,Prg4.CPC	CPC	NA
Cpn1	FALSE	NA	NA	eBMD_natGentic2018	NA	NA	NA	NA	NA	NA	NA	NA	NA	NA	NA	NA	NA	NA
Cpne2	NA	NA	NA	NA	NA	NA	NA	NA	NA	NA	NA	NA	NA	NA	NA	NA	NA	NA
Cpne8	TRUE	2.75E-05	GC_1	NA	NA	NA	NA	NA	NA	NA	NA	NA	Y.Y.Y.Ihh.Mature Chondro,Y.Pla2g10.Y.Pde11a.HC,Pla2g10.Ffar4.Y.Pde11a.HC,Y.Y.Y.Ffar4+ HC,Y.Y.Y.A2m+ Chondro	Pla2g10.Y.Pde11a.HC,Y.Y.Ffar4+ HC,Y.Y.A2m+ Chondro,Y.Y.Ihh.Mature Chondro	Y.Ffar4+ HC,Y.A2m+ Chondro,Y.Ihh.Mature Chondro	Ffar4+ HC,A2m+ Chondro,Ihh.Mature Chondro	NA	NA
Cpq	TRUE	3.58E-05	GC_11	NA	NA	NA	NA	NA	NA	NA	NA	NA	NA	NA	NA	NA	NA	NA
Cpsf2	FALSE	NA	NA	Femur bone mineral density x serum urate levels interaction,Femur total bone mineral density x gut microbiota (锘縢enus Lactococcus) interaction	NA	NA	NA	NA	NA	NA	NA	NA	NA	NA	NA	NA	NA	NA
Cpt1a	FALSE	NA	NA	Total body bone mineral density	NA	NA	NA	NA	NA	NA	NA	NA	NA	NA	NA	NA	NA	NA
Cpt1b	NA	NA	NA	NA	1.350238826	245.1177623	1.238401709	NA	NA	NA	NA	NA	NA	NA	NA	NA	NA	NA
Cpt1c	NA	NA	NA	NA	NA	NA	NA	NA	TRUE	NA	TRUE	NA	NA	NA	NA	NA	NA	NA
Cpxm1	TRUE	5.63E-05	GC_4	NA	NA	NA	NA	NA	TRUE	NA	NA	NA	NA	NA	NA	NA	NA	NA
Cpxm2	TRUE	3.70E-05	GC_3	NA	NA	NA	NA	NA	TRUE	NA	NA	NA	Nppc.Y.Eln.Alcam.Late.MSC,Igfbp3.Y.Tac1.Alcam.Late.MSC,Chodl.Y.Tac1.Alcam.Late.MSC,Igfbp3.Y.Y.Wnt2.Late.MSC,Y.Y.Nppc.Aspn.Fibro,Thbs4.Y.Ptx4.Aspn.Fibro,Mstn.Y.Ptx4.Aspn.Fibro,Clec1a.Y.Y.Sfrp4.Late.MSC	Y.Tac1.Alcam.Late.MSC,Y.Y.Wnt2.Late.MSC,Y.Nppc.Aspn.Fibro,Y.Ptx4.Aspn.Fibro	Tac1.Alcam.Late.MSC,Nppc.Aspn.Fibro,Ptx4.Aspn.Fibro,Y.Wnt2.Late.MSC	Alcam.Late.MSC,Wnt2.Late.MSC,Aspn.Fibro	Late.MSC	NA
Cpz	TRUE	0.000615101	GC_12	NA	NA	NA	NA	NA	TRUE	TRUE	TRUE	NA	Ifitm5.Y.Gal.Col22a1.Y.Y.Ob,Bglap3.Y.Gal.Col22a1.Y.Y.Ob,Car3.Y.Gal.Col22a1.Y.Y.Ob,Ptprz1.Y.Y.Bglap3.Y.Y.Ob,Car3.Y.Y.Bglap3.Y.Y.Ob,Bglap2.Y.Y.Bglap3.Y.Y.Ob,Nppc.Y.Eln.Alcam.Late.MSC,Nppc.Y.Y.Y.Meninges,Lypd2.Y.Y.Y.Meninges,Y.Y.Y.Lipc.HC	Y.Y.Y.Meninges,Y.Y.Lipc.HC,Y.Gal.Col22a1.Y.Y.Ob,Y.Y.Bglap3.Y.Y.Ob	Y.Y.Meninges,Y.Lipc.HC,Gal.Col22a1.Y.Y.Ob,Y.Bglap3.Y.Y.Ob	Lipc.HC,Col22a1.Y.Y.Ob,Bglap3.Y.Y.Ob,Y.Meninges	Y.Y.Ob,Meninges	Y.Ob
Crabp1	TRUE	0.002732145	GC_4	NA	NA	NA	NA	NA	NA	NA	NA	NA	Y.Msx1.Y.Pclaf.Early.MSC,Cenpf.Pax3.Y.Pclaf.Early.MSC,Lix1.Pax3.Y.Pclaf.Early.MSC,Lef1.Pax3.Y.Pclaf.Early.MSC,Y.Hist1h2ae.Y.Pclaf.Early.MSC,Hoxd13.Cenpf.Y.Pclaf.Early.MSC,Msx1.Y.Y.Pax3.Middle.MSC,Hoxd1.Y.Y.Pax3.Middle.MSC,Y.Stmn2.Y.Y.Irx1+ MSC,Hmmr.Irx1.Y.Y.Irx1+ MSC,Hoxd1.Irx1.Y.Y.Irx1+ MSC	Msx1.Y.Pclaf.Early.MSC,Pax3.Y.Pclaf.Early.MSC,Hist1h2ae.Y.Pclaf.Early.MSC,Cenpf.Y.Pclaf.Early.MSC,Y.Y.Pax3.Middle.MSC,Stmn2.Y.Y.Irx1+ MSC,Irx1.Y.Y.Irx1+ MSC	Y.Pclaf.Early.MSC,Y.Pax3.Middle.MSC,Y.Y.Irx1+ MSC	Pax3.Middle.MSC,Y.Irx1+ MSC,Pclaf.Early.MSC	Early.MSC,Irx1+ MSC	MSC
Crabp2	TRUE	7.97E-05	GC_4	NA	NA	NA	NA	NA	NA	NA	NA	NA	Lypd2.Y.Y.Y.Meninges,Cenpf.Pax3.Y.Pclaf.Early.MSC,Msx1.Y.Y.Pax3.Middle.MSC	Pax3.Y.Pclaf.Early.MSC	Y.Pclaf.Early.MSC	Pclaf.Early.MSC	Early.MSC	MSC
Cradd	FALSE	NA	NA	eBMD_natGentic2018	NA	NA	NA	NA	NA	NA	NA	NA	NA	NA	NA	NA	NA	NA
Crat	NA	NA	NA	NA	36.91322873	299.6747041	25.7195701	NA	NA	NA	NA	NA	NA	NA	NA	NA	NA	NA
Crb1	FALSE	NA	NA	eBMD_natGentic2018	NA	NA	NA	NA	NA	NA	NA	NA	NA	NA	NA	NA	NA	NA
Creb1	NA	NA	NA	NA	NA	NA	NA	TRUE	NA	NA	NA	NA	NA	NA	NA	NA	NA	NA
Creb3l1	TRUE	9.14E-05	GC_10	NA	133.0430159	6.702855	64.97873548	TRUE	NA	NA	TRUE	Osteogenesis imperfecta, progressively deforming type (OI type 3)	Ifitm5.Y.Gal.Col22a1.Y.Y.Ob,Bglap3.Y.Gal.Col22a1.Y.Y.Ob,Car3.Y.Gal.Col22a1.Y.Y.Ob,Ptprz1.Y.Y.Bglap3.Y.Y.Ob,Car3.Y.Y.Bglap3.Y.Y.Ob,Bglap2.Y.Y.Bglap3.Y.Y.Ob	Y.Gal.Col22a1.Y.Y.Ob,Y.Y.Bglap3.Y.Y.Ob	Gal.Col22a1.Y.Y.Ob,Y.Bglap3.Y.Y.Ob	Col22a1.Y.Y.Ob,Bglap3.Y.Y.Ob	Y.Y.Ob	Y.Ob
Creb3l2	NA	NA	NA	NA	NA	NA	NA	NA	TRUE	NA	NA	NA	NA	NA	NA	NA	NA	NA
Creb3l3	TRUE	1.01E-05	GC_11	NA	NA	NA	NA	NA	TRUE	NA	TRUE	NA	Ifitm5.Y.Gal.Col22a1.Y.Y.Ob,Bglap3.Y.Gal.Col22a1.Y.Y.Ob,Car3.Y.Gal.Col22a1.Y.Y.Ob,Ptprz1.Y.Y.Bglap3.Y.Y.Ob,Car3.Y.Y.Bglap3.Y.Y.Ob,Bglap2.Y.Y.Bglap3.Y.Y.Ob	Y.Gal.Col22a1.Y.Y.Ob,Y.Y.Bglap3.Y.Y.Ob	Gal.Col22a1.Y.Y.Ob,Y.Bglap3.Y.Y.Ob	Col22a1.Y.Y.Ob,Bglap3.Y.Y.Ob	Y.Y.Ob	Y.Ob
Creb3l4	NA	NA	NA	NA	NA	NA	NA	NA	TRUE	NA	NA	NA	NA	NA	NA	NA	NA	NA
Creb5	TRUE	2.17E-05	GC_8	eBMD_natGentic2018	NA	NA	NA	NA	NA	NA	TRUE	NA	Cytl1.Y.Omd.Prg4.CPC,Cilp.Y.Omd.Prg4.CPC,Pcp4l1.Y.Cilp.Prg4.CPC,Myoc.Y.Cilp.Prg4.CPC,Chrdl2.Y.Cilp.Prg4.CPC,Krtdap.Y.Pi16.Col6a6.Ly6a+ MSC,Aspm.Y.Pi16.Col6a6.Ly6a+ MSC,Y.Pi16.Clec3b.Col6a6.Ly6a+ MSC,Y.Agtr2.Clec3b.Col6a6.Ly6a+ MSC,Scg3.Sod3.Clec3b.Col6a6.Ly6a+ MSC,Cilp.Sod3.Clec3b.Col6a6.Ly6a+ MSC,Y.Slurp1.Y.Clic5.Ly6a+ MSC,Y.Htra4.Y.Clic5.Ly6a+ MSC,Y.Clec3b.Y.Slurp1.Fibro,Y.Tesc.Y.Slurp1.Fibro	Y.Pi16.Col6a6.Ly6a+ MSC,Pi16.Clec3b.Col6a6.Ly6a+ MSC,Agtr2.Clec3b.Col6a6.Ly6a+ MSC,Sod3.Clec3b.Col6a6.Ly6a+ MSC,Slurp1.Y.Clic5.Ly6a+ MSC,Htra4.Y.Clic5.Ly6a+ MSC,Clec3b.Y.Slurp1.Fibro,Tesc.Y.Slurp1.Fibro,Y.Omd.Prg4.CPC,Y.Cilp.Prg4.CPC	Pi16.Col6a6.Ly6a+ MSC,Clec3b.Col6a6.Ly6a+ MSC,Y.Clic5.Ly6a+ MSC,Y.Slurp1.Fibro,Omd.Prg4.CPC,Cilp.Prg4.CPC	Col6a6.Ly6a+ MSC,Clic5.Ly6a+ MSC,Slurp1.Fibro,Prg4.CPC	Ly6a+ MSC	Ly6a+ MSC
Crebbp	FALSE	NA	NA	eBMD_natGentic2018	60.56758143	30.5788728	123.6444316	NA	NA	NA	NA	Rubinstein鈥揟aybi syndrome	NA	NA	NA	NA	NA	NA
Crebl2	NA	NA	NA	NA	NA	NA	NA	NA	TRUE	NA	NA	NA	NA	NA	NA	NA	NA	NA
Creg2	NA	NA	NA	NA	NA	NA	NA	NA	TRUE	NA	NA	NA	NA	NA	NA	NA	NA	NA
Crhr1	FALSE	NA	NA	Bone mineral density (hip),Bone mineral density (spine)	NA	NA	NA	NA	NA	NA	NA	NA	NA	NA	NA	NA	NA	NA
Crim1	TRUE	2.22E-05	GC_2	NA	NA	NA	NA	NA	NA	NA	TRUE	NA	Pcp4l1.Y.Cilp.Prg4.CPC,Myoc.Y.Cilp.Prg4.CPC,Y.Y.Pln.Y.Pericyte,Y.Pla2g10.Y.Pde11a.HC	Pla2g10.Y.Pde11a.HC,Y.Cilp.Prg4.CPC,Y.Pln.Y.Pericyte	Cilp.Prg4.CPC,Pln.Y.Pericyte	NA	NA	NA
Crip1	TRUE	0.000277172	GC_9	NA	42.5360178	73.92006823	134.9741136	NA	NA	NA	NA	NA	Y.Y.Pln.Y.Pericyte,Scg3.Sod3.Clec3b.Col6a6.Ly6a+ MSC,Cilp.Sod3.Clec3b.Col6a6.Ly6a+ MSC,Y.Slurp1.Y.Clic5.Ly6a+ MSC,Y.Htra4.Y.Clic5.Ly6a+ MSC,Y.Slurp1.Anxa8.Aspn.Fibro,Mmp3.Spon2.Anxa8.Aspn.Fibro,Ptgs2.Spon2.Anxa8.Aspn.Fibro,Y.Clec3b.Y.Slurp1.Fibro,Y.Tesc.Y.Slurp1.Fibro	Sod3.Clec3b.Col6a6.Ly6a+ MSC,Slurp1.Y.Clic5.Ly6a+ MSC,Htra4.Y.Clic5.Ly6a+ MSC,Slurp1.Anxa8.Aspn.Fibro,Spon2.Anxa8.Aspn.Fibro,Clec3b.Y.Slurp1.Fibro,Tesc.Y.Slurp1.Fibro,Y.Pln.Y.Pericyte	Y.Clic5.Ly6a+ MSC,Anxa8.Aspn.Fibro,Y.Slurp1.Fibro,Pln.Y.Pericyte	Clic5.Ly6a+ MSC,Aspn.Fibro,Slurp1.Fibro	Fibro	Fibroblast
Crip2	TRUE	6.89E-05	GC_11	NA	51.16381387	84.4692867	108.8715136	NA	NA	NA	NA	NA	Cilp.Y.Omd.Prg4.CPC,Chrdl2.Y.Cilp.Prg4.CPC,Y.Y.Pln.Y.Pericyte,Scg3.Sod3.Clec3b.Col6a6.Ly6a+ MSC,Cilp.Sod3.Clec3b.Col6a6.Ly6a+ MSC,Y.Slurp1.Y.Clic5.Ly6a+ MSC,Y.Htra4.Y.Clic5.Ly6a+ MSC,Y.Slurp1.Anxa8.Aspn.Fibro,Mmp3.Spon2.Anxa8.Aspn.Fibro,Ptgs2.Spon2.Anxa8.Aspn.Fibro,Y.Clec3b.Y.Slurp1.Fibro,Y.Tesc.Y.Slurp1.Fibro	Sod3.Clec3b.Col6a6.Ly6a+ MSC,Slurp1.Y.Clic5.Ly6a+ MSC,Htra4.Y.Clic5.Ly6a+ MSC,Slurp1.Anxa8.Aspn.Fibro,Spon2.Anxa8.Aspn.Fibro,Clec3b.Y.Slurp1.Fibro,Tesc.Y.Slurp1.Fibro,Y.Pln.Y.Pericyte	Y.Clic5.Ly6a+ MSC,Anxa8.Aspn.Fibro,Y.Slurp1.Fibro,Pln.Y.Pericyte	Clic5.Ly6a+ MSC,Aspn.Fibro,Slurp1.Fibro	Fibro	Fibroblast
Cript	NA	NA	NA	NA	NA	NA	NA	NA	NA	NA	NA	Microcephalic osteodysplastic primordial dwarfism (other types)	NA	NA	NA	NA	NA	NA
Crispld1	TRUE	5.03E-05	GC_1	NA	NA	NA	NA	NA	NA	NA	NA	NA	Cytl1.Y.Omd.Prg4.CPC,Cilp2.Y.Omd.Prg4.CPC,Cilp.Y.Omd.Prg4.CPC,Chad.Y.Omd.Prg4.CPC,Pcp4l1.Y.Cilp.Prg4.CPC,Myoc.Y.Cilp.Prg4.CPC,Chrdl2.Y.Cilp.Prg4.CPC,Y.Serpina1a+ Chondro,Serpina1c.Serpina1b.Y.Il17b.Mature Chondro,Y.Ihh.Y.Il17b.Mature Chondro,Y.Panx3.Y.Il17b.Mature Chondro,Y.Y.Y.Ihh.Mature Chondro,Y.Y.Y.A2m+ Chondro,Y.Lbhd2.Crispld1.Ucma.CPC	Y.Y.A2m+ Chondro,Lbhd2.Crispld1.Ucma.CPC,Y.Omd.Prg4.CPC,Y.Cilp.Prg4.CPC,Serpina1a+ Chondro,Serpina1b.Y.Il17b.Mature Chondro,Ihh.Y.Il17b.Mature Chondro,Panx3.Y.Il17b.Mature Chondro,Y.Y.Ihh.Mature Chondro	Y.A2m+ Chondro,Omd.Prg4.CPC,Cilp.Prg4.CPC,Y.Ihh.Mature Chondro	A2m+ Chondro,Prg4.CPC,Ihh.Mature Chondro	CPC,Mature Chondro	Chondro
Crispld2	TRUE	5.60E-05	GC_8	NA	102.6484148	35.41659681	131.6994825	TRUE	TRUE	NA	NA	NA	Chad.Y.Omd.Prg4.CPC,Y.Serpina1a+ Chondro,Serpina1a.C1qtnf3.Y.Il17b.Mature Chondro,Y.Y.Pln.Y.Pericyte,Y.Y.Nppc.Aspn.Fibro,Mmp3.Spon2.Anxa8.Aspn.Fibro	Y.Nppc.Aspn.Fibro,Spon2.Anxa8.Aspn.Fibro,Serpina1a+ Chondro,Y.Pln.Y.Pericyte	Nppc.Aspn.Fibro,Anxa8.Aspn.Fibro,Pln.Y.Pericyte	Aspn.Fibro	NA	NA
Crk	NA	NA	NA	NA	142.5870152	79.24855201	69.80133153	NA	NA	NA	NA	NA	NA	NA	NA	NA	NA	NA
Crkl	NA	NA	NA	NA	NA	NA	NA	TRUE	NA	NA	NA	NA	NA	NA	NA	NA	NA	NA
Crlf1	TRUE	1.66E-05	GC_3	NA	NA	NA	NA	NA	TRUE	NA	NA	NA	Y.Msx1.Y.Pclaf.Early.MSC,Ptgs2.Spon2.Anxa8.Aspn.Fibro,Y.Tesc.Y.Slurp1.Fibro	Msx1.Y.Pclaf.Early.MSC,Tesc.Y.Slurp1.Fibro	NA	NA	NA	NA
Crnde	FALSE	NA	NA	NA	NA	NA	NA	NA	NA	NA	TRUE	NA	NA	NA	NA	NA	NA	NA
Crppa	FALSE	NA	NA	Pediatric bone mineral content (hip)	NA	NA	NA	NA	NA	NA	NA	NA	NA	NA	NA	NA	NA	NA
Crtap	NA	NA	NA	NA	172.0602596	23.51776237	90.06971173	TRUE	NA	TRUE	TRUE	Osteogenesis imperfecta, perinatal lethal form (OI type 2),Osteogenesis imperfecta, progressively deforming type (OI type 3),Osteogenesis imperfecta, moderate form (OI type 4)	NA	NA	NA	NA	NA	NA
Cry2	NA	NA	NA	NA	NA	NA	NA	TRUE	NA	NA	NA	NA	NA	NA	NA	NA	NA	NA
Cryab	TRUE	4.77E-05	GC_12	NA	42.32255914	1632.947001	59.36814337	NA	NA	NA	NA	NA	Y.Y.Pln.Y.Pericyte,Ptprz1.Y.Y.Bglap3.Y.Y.Ob,Car3.Y.Y.Bglap3.Y.Y.Ob,Bglap2.Y.Y.Bglap3.Y.Y.Ob,Y.Slurp1.Anxa8.Aspn.Fibro,Y.Clec3b.Y.Slurp1.Fibro,Y.Y.Y.Lipc.HC	Slurp1.Anxa8.Aspn.Fibro,Clec3b.Y.Slurp1.Fibro,Y.Y.Lipc.HC,Y.Pln.Y.Pericyte,Y.Y.Bglap3.Y.Y.Ob	Anxa8.Aspn.Fibro,Y.Slurp1.Fibro,Y.Lipc.HC,Pln.Y.Pericyte,Y.Bglap3.Y.Y.Ob	Slurp1.Fibro,Lipc.HC,Bglap3.Y.Y.Ob	Y.Y.Ob	Y.Ob
Crym	TRUE	6.60E-06	GC_6	NA	NA	NA	NA	NA	NA	NA	NA	NA	NA	NA	NA	NA	NA	NA
Cs	NA	NA	NA	NA	166.7815546	509.8029109	122.4794214	NA	NA	NA	NA	NA	NA	NA	NA	NA	NA	NA
Csdc2	NA	NA	NA	NA	NA	NA	NA	NA	NA	NA	TRUE	NA	Y.Y.Y.Lipc.HC	Y.Y.Lipc.HC	Y.Lipc.HC	Lipc.HC	NA	NA
Csde1	NA	NA	NA	NA	438.9965882	498.6564309	306.23576	NA	NA	NA	NA	NA	NA	NA	NA	NA	NA	NA
Csf1	TRUE	4.72E-05	GC_7	Total body bone mineral density,Total body bone mineral density (age over 60)	301.5755966	34.25648786	256.8951929	TRUE	TRUE	NA	NA	NA	Ccl2.Y.Cxcl1.Col6a5.Lepr+ BMSC,Kng2.Esm1.Y.Adipoq.Lepr+ BMSC,Serpina3g.Esm1.Y.Adipoq.Lepr+ BMSC,Esm1.Gdpd2.Y.Adipoq.Lepr+ BMSC,Kng2.Gdpd2.Y.Adipoq.Lepr+ BMSC,Y.Ccl2.Y.Adipoq.Lepr+ BMSC,Y.Lpl.Y.Kcnk2.Lepr+ BMSC	Esm1.Y.Adipoq.Lepr+ BMSC,Gdpd2.Y.Adipoq.Lepr+ BMSC,Ccl2.Y.Adipoq.Lepr+ BMSC,Lpl.Y.Kcnk2.Lepr+ BMSC	Y.Adipoq.Lepr+ BMSC	Adipoq.Lepr+ BMSC	Lepr+ BMSC	Lepr+ BMSC
Csf1r	NA	NA	NA	NA	NA	NA	NA	TRUE	TRUE	NA	NA	Dysosteosclerosis	NA	NA	NA	NA	NA	NA
Csgalnact1	TRUE	6.31E-05	GC_1	NA	NA	NA	NA	TRUE	NA	NA	NA	CSGALNACT1 deficiency (joint dislocations and mild skeletal dysplasia)	Y.Y.C1qtnf3.Ucma.CPC,C1qtnf3.Serpina1d.Y.Il17b.Mature Chondro,Serpina1a.C1qtnf3.Y.Il17b.Mature Chondro,Syt8.C1qtnf3.Y.Il17b.Mature Chondro,Panx3.C1qtnf3.Y.Il17b.Mature Chondro,Y.Panx3.Y.Il17b.Mature Chondro,Y.Y.Y.Ihh.Mature Chondro,Y.Y.Hist1h2ap.Y.Hmmr+ CPC,Y.Y.Y.A2m+ Chondro	Y.Y.A2m+ Chondro,Y.C1qtnf3.Ucma.CPC,C1qtnf3.Y.Il17b.Mature Chondro,Panx3.Y.Il17b.Mature Chondro,Y.Y.Ihh.Mature Chondro,Y.Hist1h2ap.Y.Hmmr+ CPC	Y.A2m+ Chondro,C1qtnf3.Ucma.CPC,Y.Il17b.Mature Chondro,Y.Ihh.Mature Chondro,Hist1h2ap.Y.Hmmr+ CPC	A2m+ Chondro,Il17b.Mature Chondro,Ihh.Mature Chondro	Mature Chondro	Chondro
Csk	NA	NA	NA	NA	NA	NA	NA	TRUE	TRUE	NA	NA	NA	NA	NA	NA	NA	NA	NA
Csmd1	TRUE	1.97E-05	GC_5	NA	NA	NA	NA	TRUE	NA	NA	NA	NA	Ccl2.Y.Cxcl1.Col6a5.Lepr+ BMSC,Kng2.Esm1.Y.Adipoq.Lepr+ BMSC,Esm1.Gdpd2.Y.Adipoq.Lepr+ BMSC,Kng2.Gdpd2.Y.Adipoq.Lepr+ BMSC,Y.Ccl2.Y.Adipoq.Lepr+ BMSC,Clec1a.Y.Y.Sfrp4.Late.MSC	Y.Y.Sfrp4.Late.MSC,Y.Cxcl1.Col6a5.Lepr+ BMSC,Esm1.Y.Adipoq.Lepr+ BMSC,Gdpd2.Y.Adipoq.Lepr+ BMSC,Ccl2.Y.Adipoq.Lepr+ BMSC	Cxcl1.Col6a5.Lepr+ BMSC,Y.Adipoq.Lepr+ BMSC,Y.Sfrp4.Late.MSC	Adipoq.Lepr+ BMSC,Sfrp4.Late.MSC	Lepr+ BMSC	Lepr+ BMSC
Csnk1a1	NA	NA	NA	NA	340.0034633	186.5823202	181.0766261	NA	NA	NA	NA	NA	NA	NA	NA	NA	NA	NA
Csnk1d	FALSE	NA	NA	NA	120.0740143	61.8072082	100.3831988	NA	NA	NA	NA	NA	NA	NA	NA	NA	NA	NA
Csnk1g2	NA	NA	NA	NA	115.3979304	101.2000795	58.53172463	NA	NA	NA	NA	NA	NA	NA	NA	NA	NA	NA
Csnk1g3	FALSE	NA	NA	Total body bone mineral density,eBMD_natGentic2018	NA	NA	NA	NA	NA	NA	NA	NA	NA	NA	NA	NA	NA	NA
Csnk2a1	NA	NA	NA	NA	146.2377653	118.3522397	90.92538286	NA	NA	NA	NA	NA	NA	NA	NA	NA	NA	NA
Csnk2b	NA	NA	NA	NA	NA	NA	NA	TRUE	NA	NA	NA	NA	NA	NA	NA	NA	NA	NA
Cspg4	TRUE	6.57E-05	GC_1	NA	156.5086726	51.94038513	30.25270075	TRUE	TRUE	NA	TRUE	NA	Pla2g10.Serpina1b.Y.Il17b.Mature Chondro,R3hdml.Serpina1d.Y.Il17b.Mature Chondro,Serpina1a.C1qtnf3.Y.Il17b.Mature Chondro,Syt8.C1qtnf3.Y.Il17b.Mature Chondro,Panx3.C1qtnf3.Y.Il17b.Mature Chondro,Y.Ihh.Y.Il17b.Mature Chondro,Y.Panx3.Y.Il17b.Mature Chondro,Y.Y.Y.Ihh.Mature Chondro,Y.Pla2g10.Y.Pde11a.HC,Y.Lbhd2.Crispld1.Ucma.CPC	Pla2g10.Y.Pde11a.HC,Lbhd2.Crispld1.Ucma.CPC,C1qtnf3.Y.Il17b.Mature Chondro,Ihh.Y.Il17b.Mature Chondro,Panx3.Y.Il17b.Mature Chondro,Y.Y.Ihh.Mature Chondro	Y.Il17b.Mature Chondro,Y.Ihh.Mature Chondro	Il17b.Mature Chondro,Ihh.Mature Chondro	Mature Chondro	Chondro
Csrnp1	TRUE	2.06E-05	GC_2	NA	NA	NA	NA	NA	NA	NA	NA	NA	Y.Y.Y.Aldh1a3+ HC,Krt18.Ffar4.Y.Pde11a.HC,Y.Y.Y.A2m+ Chondro	Y.Y.A2m+ Chondro,Y.Y.Aldh1a3+ HC	Y.A2m+ Chondro,Y.Aldh1a3+ HC	A2m+ Chondro,Aldh1a3+ HC	Tex14+ HC	NA
Csrnp3	FALSE	NA	NA	Osteoporosis,Bone mineral density (paediatric, lower limb),Bone mineral density (paediatric, total body less head),Bone mineral density (paediatric, upper limb),Lumbar spine bone mineral density,Bone mineral density,Total body bone mineral density,Total body bone mineral density (age 0-15),TB-LM or TBLH-BMD (pleiotropy)	NA	NA	NA	NA	NA	NA	TRUE	NA	NA	NA	NA	NA	NA	NA
Csrp1	TRUE	4.40E-05	GC_8	NA	185.6334562	78.59875076	113.7975701	NA	NA	NA	NA	NA	Y.Y.Pln.Y.Pericyte	Y.Pln.Y.Pericyte	Pln.Y.Pericyte	NA	NA	NA
Csrp2	TRUE	0.000130943	GC_3	NA	NA	NA	NA	NA	NA	NA	NA	NA	NA	NA	NA	NA	NA	NA
Csrp3	NA	NA	NA	NA	0.138981373	993.9973314	0.231058981	NA	NA	NA	NA	NA	NA	NA	NA	NA	NA	NA
Cst3	NA	NA	NA	NA	406.0591704	525.41792	630.2517382	NA	NA	NA	NA	NA	Serpina1c.Serpina1b.Y.Il17b.Mature Chondro	NA	NA	NA	NA	NA
Cst6	TRUE	3.74E-06	GC_3	NA	NA	NA	NA	NA	NA	NA	NA	NA	Cilp.Y.Omd.Prg4.CPC,Pcp4l1.Y.Cilp.Prg4.CPC,Myoc.Y.Cilp.Prg4.CPC,Chrdl2.Y.Cilp.Prg4.CPC,Y.Tesc.Y.Slurp1.Fibro,Cst6.Pcp4.Crispld1.Ucma.CPC	Tesc.Y.Slurp1.Fibro,Y.Cilp.Prg4.CPC	Cilp.Prg4.CPC	Prg4.CPC	NA	NA
Cstb	NA	NA	NA	NA	55.35213176	15.88531048	147.23031	NA	NA	NA	NA	NA	NA	NA	NA	NA	NA	NA
Cstf3	NA	NA	NA	NA	NA	NA	NA	NA	TRUE	NA	NA	NA	Y.Y.Y.Aldh1a3+ HC	Y.Y.Aldh1a3+ HC	Y.Aldh1a3+ HC	Aldh1a3+ HC	Tex14+ HC	NA
Ctbp1	NA	NA	NA	NA	136.094113	100.3893208	78.21627967	TRUE	NA	NA	NA	NA	NA	NA	NA	NA	NA	NA
Ctc1	NA	NA	NA	NA	NA	NA	NA	TRUE	NA	NA	NA	NA	NA	NA	NA	NA	NA	NA
Ctdnep1	NA	NA	NA	NA	NA	NA	NA	TRUE	NA	NA	NA	NA	NA	NA	NA	NA	NA	NA
Ctdsp1	NA	NA	NA	NA	62.07228049	103.445903	63.66170601	NA	NA	NA	NA	NA	NA	NA	NA	NA	NA	NA
Ctdsp2	FALSE	NA	NA	NA	191.0677657	222.5882334	180.8431584	NA	NA	NA	NA	NA	NA	NA	NA	NA	NA	NA
Ctdspl2	NA	NA	NA	NA	NA	NA	NA	TRUE	NA	NA	NA	NA	NA	NA	NA	NA	NA	NA
Ctgf	TRUE	9.18E-05	GC_1	NA	NA	NA	NA	NA	NA	NA	TRUE	NA	Chrdl2.Y.Cilp.Prg4.CPC,Serpina1c.Serpina1b.Y.Il17b.Mature Chondro,R3hdml.Serpina1d.Y.Il17b.Mature Chondro,Y.Htra4.Y.Clic5.Ly6a+ MSC,Y.Y.Y.A2m+ Chondro	Htra4.Y.Clic5.Ly6a+ MSC,Y.Y.A2m+ Chondro,Serpina1b.Y.Il17b.Mature Chondro	Y.A2m+ Chondro	A2m+ Chondro	NA	NA
Cthrc1	TRUE	0.000262047	GC_11	NA	174.5769289	6.054716819	22.41001544	TRUE	TRUE	TRUE	TRUE	NA	Bglap2.Y.Y.Bglap3.Y.Y.Ob,Ptgs2.Spon2.Anxa8.Aspn.Fibro	NA	NA	NA	NA	NA
Ctif	FALSE	NA	NA	Lumbar spine bone mineral density (integral)	NA	NA	NA	NA	NA	NA	NA	NA	NA	NA	NA	NA	NA	NA
Ctla2a	TRUE	1.73E-05	GC_12	NA	NA	NA	NA	NA	NA	NA	NA	NA	Wfdc21.Y.Y.Sfrp4.Late.MSC,Ppbp.Dmp1.Birc5.Dapk2.Pre-ob,Y.Ppbp.Y.Ppbp+ BMSC,Y.Retnlg.Y.Ppbp+ BMSC	Ppbp.Y.Ppbp+ BMSC,Retnlg.Y.Ppbp+ BMSC	Y.Ppbp+ BMSC	Ppbp+ BMSC	NA	NA
Ctla4	FALSE	NA	NA	eBMD_natGentic2018	NA	NA	NA	TRUE	NA	NA	NA	NA	NA	NA	NA	NA	NA	NA
Ctnna1	NA	NA	NA	NA	265.4787767	106.6562145	173.9876995	NA	NA	NA	NA	NA	NA	NA	NA	NA	NA	NA
Ctnnb1	FALSE	NA	NA	eBMD_natGentic2018	787.1256269	297.0083298	243.0268243	TRUE	NA	TRUE	NA	NA	NA	NA	NA	NA	NA	NA
Ctnnbip1	FALSE	NA	NA	NA	NA	NA	NA	TRUE	TRUE	NA	NA	NA	NA	NA	NA	NA	NA	NA
Ctnnbl1	FALSE	NA	NA	Bone mineral density	NA	NA	NA	NA	NA	NA	NA	NA	NA	NA	NA	NA	NA	NA
Ctnnd1	NA	NA	NA	NA	234.5897654	88.05914439	144.1248494	NA	NA	NA	NA	NA	NA	NA	NA	NA	NA	NA
Ctns	NA	NA	NA	NA	NA	NA	NA	TRUE	TRUE	NA	NA	NA	NA	NA	NA	NA	NA	NA
Ctps	FALSE	NA	NA	Total body bone mineral density (MTAG),eBMD_natGentic2018	NA	NA	NA	NA	NA	NA	NA	NA	NA	NA	NA	NA	NA	NA
Ctps1	NA	NA	NA	NA	NA	NA	NA	NA	NA	NA	NA	NA	NA	NA	NA	NA	NA	NA
Ctsa	NA	NA	NA	NA	325.9059941	80.20341336	274.089355	NA	TRUE	NA	NA	Galactosialidosis, several forms	NA	NA	NA	NA	NA	NA
Ctsb	NA	NA	NA	NA	854.2801057	393.5002809	1072.028802	NA	NA	NA	NA	NA	NA	NA	NA	NA	NA	NA
Ctsc	TRUE	0.000102835	GC_7	NA	50.23734905	35.32811756	146.2192144	NA	NA	NA	NA	NA	Mmp13.Dmp1.Angpt4.Dapk2.Pre-ob,Mmp9.Dmp1.Angpt4.Dapk2.Pre-ob,Y.Y.Vcan+ MP BMSC,Y.Mepe.Y.Pde11a.HC	Y.Vcan+ MP BMSC,Mepe.Y.Pde11a.HC,Dmp1.Angpt4.Dapk2.Pre-ob	Angpt4.Dapk2.Pre-ob,Vcan+ MP BMSC	Otos.Pre-ob	NA	NA
Ctsd	NA	NA	NA	NA	1356.381815	698.8875846	475.4486331	NA	NA	NA	NA	NA	NA	NA	NA	NA	NA	NA
Ctsg	NA	NA	NA	NA	NA	NA	NA	NA	NA	TRUE	NA	NA	Wfdc21.Y.Y.Sfrp4.Late.MSC,Ppbp.Dmp1.Birc5.Dapk2.Pre-ob,Ifitm6.Ctse.Y.Y.Low quality cell,Y.Ppbp.Y.Ppbp+ BMSC,Y.Retnlg.Y.Ppbp+ BMSC	Ppbp.Y.Ppbp+ BMSC,Retnlg.Y.Ppbp+ BMSC	Y.Ppbp+ BMSC	Ppbp+ BMSC	NA	NA
Ctsh	TRUE	4.24E-05	GC_11	NA	NA	NA	NA	TRUE	NA	NA	NA	NA	Bglap3.Y.Gal.Col22a1.Y.Y.Ob,Car3.Y.Gal.Col22a1.Y.Y.Ob	NA	NA	NA	NA	NA
Ctsk	TRUE	5.73E-05	GC_11	NA	236.6638363	34.69919273	61.97279336	TRUE	TRUE	TRUE	TRUE	Pycnodysostosis	NA	NA	NA	NA	NA	NA
Ctsl	NA	NA	NA	NA	377.2810622	206.6861503	594.5845753	TRUE	NA	NA	NA	NA	NA	NA	NA	NA	NA	NA
Ctss	NA	NA	NA	NA	87.62238729	33.40380678	217.6376872	TRUE	NA	NA	NA	NA	Ifitm6.Ctse.Y.Y.Low quality cell,Y.Mzb1.Y.Y.Low quality cell,Y.Rsad2.Y.Y.Low quality cell	Mzb1.Y.Y.Low quality cell,Rsad2.Y.Y.Low quality cell	Y.Y.Low quality cell	Y.Low quality cell	Low quality cell	NA
Ctsw	TRUE	0.000450174	GC_12	NA	NA	NA	NA	NA	NA	NA	NA	NA	Y.Y.Y.Lipc.HC,Y.Mepe.Y.Pde11a.HC	Y.Y.Lipc.HC,Mepe.Y.Pde11a.HC	Y.Lipc.HC,Y.Pde11a.HC	Lipc.HC,Pde11a.HC	HC	NA
Ctsz	NA	NA	NA	NA	214.5221207	64.46418116	187.7912567	NA	TRUE	NA	NA	NA	NA	NA	NA	NA	NA	NA
Cttn	NA	NA	NA	NA	266.8547421	67.62675328	110.2296515	NA	NA	NA	NA	NA	NA	NA	NA	NA	NA	NA
Cttnbp2	TRUE	3.57E-05	GC_6	Bone stiffness index	NA	NA	NA	NA	NA	NA	TRUE	NA	NA	NA	NA	NA	NA	NA
Cttnbp2nl	FALSE	NA	NA	eBMD_natGentic2018	NA	NA	NA	NA	NA	NA	NA	NA	NA	NA	NA	NA	NA	NA
Cul1	NA	NA	NA	NA	142.1863877	84.51869805	80.57218529	NA	NA	NA	NA	NA	NA	NA	NA	NA	NA	NA
Cul3	NA	NA	NA	NA	126.066322	109.5710657	66.9049182	NA	NA	NA	NA	NA	NA	NA	NA	NA	NA	NA
Cul4a	NA	NA	NA	NA	124.3986523	89.38318315	57.5242273	NA	NA	NA	NA	NA	NA	NA	NA	NA	NA	NA
Cul7	NA	NA	NA	NA	116.8054493	26.52209779	41.86190343	TRUE	TRUE	NA	NA	3-M syndrome	NA	NA	NA	NA	NA	NA
Cul9	NA	NA	NA	NA	NA	NA	NA	NA	TRUE	NA	NA	NA	NA	NA	NA	NA	NA	NA
Cx3cl1	TRUE	1.30E-05	GC_6	NA	NA	NA	NA	NA	NA	NA	NA	NA	Ccl2.Y.Cxcl1.Col6a5.Lepr+ BMSC,Y.Ccl2.Y.Adipoq.Lepr+ BMSC	Ccl2.Y.Adipoq.Lepr+ BMSC	Y.Adipoq.Lepr+ BMSC	Adipoq.Lepr+ BMSC	Lepr+ BMSC	Lepr+ BMSC
Cx3cr1	TRUE	1.75E-06	GC_6	NA	NA	NA	NA	TRUE	NA	NA	NA	NA	NA	NA	NA	NA	NA	NA
Cxadr	TRUE	9.32E-06	GC_2	NA	NA	NA	NA	NA	TRUE	NA	NA	NA	Ocm.Ffar4.Y.Pde11a.HC	NA	NA	NA	NA	NA
Cxcl1	TRUE	1.95E-05	GC_6	NA	34.66448554	0.473038057	264.2029573	NA	NA	NA	NA	NA	Rgs5.Higd1b.Ccl11.Y.Pericyte,Myh11.Higd1b.Ccl11.Y.Pericyte,Scg3.Sod3.Clec3b.Col6a6.Ly6a+ MSC,Cilp.Sod3.Clec3b.Col6a6.Ly6a+ MSC,Y.Htra4.Y.Clic5.Ly6a+ MSC,Ccl2.Y.Cxcl1.Col6a5.Lepr+ BMSC,Y.Ccl2.Y.Adipoq.Lepr+ BMSC,Clec1a.Y.Y.Sfrp4.Late.MSC	Sod3.Clec3b.Col6a6.Ly6a+ MSC,Y.Y.Sfrp4.Late.MSC,Htra4.Y.Clic5.Ly6a+ MSC,Y.Cxcl1.Col6a5.Lepr+ BMSC,Ccl2.Y.Adipoq.Lepr+ BMSC,Higd1b.Ccl11.Y.Pericyte	Cxcl1.Col6a5.Lepr+ BMSC,Y.Sfrp4.Late.MSC	Sfrp4.Late.MSC	Lepr+ BMSC	Lepr+ BMSC
Cxcl10	TRUE	1.06E-05	GC_6	NA	6.106949433	1.16458465	123.8053168	NA	NA	NA	NA	NA	Ccl2.Y.Cxcl1.Col6a5.Lepr+ BMSC,Y.Ccl2.Y.Adipoq.Lepr+ BMSC	Y.Cxcl1.Col6a5.Lepr+ BMSC,Ccl2.Y.Adipoq.Lepr+ BMSC	Cxcl1.Col6a5.Lepr+ BMSC	NA	NA	NA
Cxcl11	NA	NA	NA	NA	NA	NA	NA	NA	TRUE	NA	NA	NA	NA	NA	NA	NA	NA	NA
Cxcl12	TRUE	0.014349476	GC_6	NA	248.960378	192.6754843	3231.66208	NA	NA	NA	NA	NA	Ccl2.Y.Cxcl1.Col6a5.Lepr+ BMSC,Kng2.Esm1.Y.Adipoq.Lepr+ BMSC,Serpina3g.Esm1.Y.Adipoq.Lepr+ BMSC,Iigp1.Esm1.Y.Adipoq.Lepr+ BMSC,Esm1.Gdpd2.Y.Adipoq.Lepr+ BMSC,Kng2.Gdpd2.Y.Adipoq.Lepr+ BMSC,Y.Ccl2.Y.Adipoq.Lepr+ BMSC,Y.Ppbp.Y.Ppbp+ BMSC,Y.Retnlg.Y.Ppbp+ BMSC,Y.Lpl.Y.Kcnk2.Lepr+ BMSC	Y.Cxcl1.Col6a5.Lepr+ BMSC,Esm1.Y.Adipoq.Lepr+ BMSC,Gdpd2.Y.Adipoq.Lepr+ BMSC,Ccl2.Y.Adipoq.Lepr+ BMSC,Ppbp.Y.Ppbp+ BMSC,Retnlg.Y.Ppbp+ BMSC,Lpl.Y.Kcnk2.Lepr+ BMSC	Cxcl1.Col6a5.Lepr+ BMSC,Y.Adipoq.Lepr+ BMSC,Y.Ppbp+ BMSC	Adipoq.Lepr+ BMSC,Ppbp+ BMSC	Lepr+ BMSC	Lepr+ BMSC
Cxcl13	TRUE	2.25E-06	NA	NA	NA	NA	NA	NA	NA	NA	NA	NA	NA	NA	NA	NA	NA	NA
Cxcl14	TRUE	0.000365453	GC_8	NA	71.34632697	31.80552753	178.7974526	NA	NA	NA	NA	NA	Kng2.Esm1.Y.Adipoq.Lepr+ BMSC,Serpina3g.Esm1.Y.Adipoq.Lepr+ BMSC,Y.Ccl2.Y.Adipoq.Lepr+ BMSC	Esm1.Y.Adipoq.Lepr+ BMSC,Ccl2.Y.Adipoq.Lepr+ BMSC	Y.Adipoq.Lepr+ BMSC	Adipoq.Lepr+ BMSC	Lepr+ BMSC	Lepr+ BMSC
Cxcl16	TRUE	5.36E-06	GC_5	NA	NA	NA	NA	NA	NA	NA	NA	NA	Wfdc21.Y.Y.Sfrp4.Late.MSC,Y.Ccl2.Y.Adipoq.Lepr+ BMSC,Adamdec1.Y.Y.Sfrp4.Late.MSC,Clec1a.Y.Y.Sfrp4.Late.MSC	Y.Y.Sfrp4.Late.MSC,Ccl2.Y.Adipoq.Lepr+ BMSC	Y.Sfrp4.Late.MSC	Sfrp4.Late.MSC	NA	NA
Cxcl2	TRUE	1.76E-05	GC_2	NA	NA	NA	NA	NA	NA	NA	NA	NA	Wfdc21.Y.Y.Sfrp4.Late.MSC,Rgs5.Higd1b.Ccl11.Y.Pericyte,Y.Htra4.Y.Clic5.Ly6a+ MSC	Htra4.Y.Clic5.Ly6a+ MSC	NA	NA	NA	NA
Cxcl5	TRUE	1.22E-05	GC_9	NA	NA	NA	NA	NA	NA	NA	NA	NA	NA	NA	NA	NA	NA	NA
Cxcl9	TRUE	4.91E-06	GC_10	NA	2.536402335	2.395232342	133.8134657	NA	NA	NA	NA	NA	Ccl2.Y.Cxcl1.Col6a5.Lepr+ BMSC,Kng2.Esm1.Y.Adipoq.Lepr+ BMSC,Serpina3g.Esm1.Y.Adipoq.Lepr+ BMSC,Iigp1.Esm1.Y.Adipoq.Lepr+ BMSC,Esm1.Gdpd2.Y.Adipoq.Lepr+ BMSC,Y.Ccl2.Y.Adipoq.Lepr+ BMSC	Esm1.Y.Adipoq.Lepr+ BMSC,Ccl2.Y.Adipoq.Lepr+ BMSC	Y.Adipoq.Lepr+ BMSC	Adipoq.Lepr+ BMSC	Lepr+ BMSC	Lepr+ BMSC
Cxcr4	NA	NA	NA	NA	NA	NA	NA	TRUE	TRUE	NA	NA	NA	Wfdc21.Y.Y.Sfrp4.Late.MSC,Hist1h1b.Ctse.Y.Y.Low quality cell,Ifitm6.Ctse.Y.Y.Low quality cell,Y.Mzb1.Y.Y.Low quality cell,Y.Rsad2.Y.Y.Low quality cell	Ctse.Y.Y.Low quality cell,Mzb1.Y.Y.Low quality cell,Rsad2.Y.Y.Low quality cell	Y.Y.Low quality cell	Y.Low quality cell	Low quality cell	NA
Cyb561	NA	NA	NA	NA	NA	NA	NA	NA	TRUE	NA	TRUE	NA	NA	NA	NA	NA	NA	NA
Cyb5a	NA	NA	NA	NA	60.35256397	33.20929629	121.8440453	NA	NA	NA	NA	NA	NA	NA	NA	NA	NA	NA
Cyb5b	FALSE	NA	NA	eBMD_natGentic2018	134.5598084	68.46134569	85.35707533	NA	NA	NA	NA	NA	NA	NA	NA	NA	NA	NA
Cyb5r1	NA	NA	NA	NA	136.3772231	76.32114386	38.62105332	NA	NA	NA	NA	NA	NA	NA	NA	NA	NA	NA
Cyb5r3	NA	NA	NA	NA	219.7874901	207.007852	256.4624132	NA	NA	NA	NA	NA	NA	NA	NA	NA	NA	NA
Cyba	NA	NA	NA	NA	NA	NA	NA	NA	TRUE	NA	NA	NA	Wfdc21.Y.Y.Sfrp4.Late.MSC	NA	NA	NA	NA	NA
Cybb	TRUE	2.01E-05	GC_3	NA	NA	NA	NA	NA	TRUE	NA	NA	NA	Wfdc21.Y.Y.Sfrp4.Late.MSC,Ifitm6.Ctse.Y.Y.Low quality cell	Ctse.Y.Y.Low quality cell	Y.Y.Low quality cell	Y.Low quality cell	Low quality cell	NA
Cybrd1	FALSE	NA	NA	eBMD_natGentic2018	NA	NA	NA	NA	NA	NA	TRUE	NA	NA	NA	NA	NA	NA	NA
Cyc1	NA	NA	NA	NA	54.61066943	245.2797471	99.38574342	NA	NA	NA	NA	NA	NA	NA	NA	NA	NA	NA
Cycs	NA	NA	NA	NA	41.79916966	195.4972282	68.05813713	NA	NA	NA	NA	NA	NA	NA	NA	NA	NA	NA
Cyfip1	FALSE	NA	NA	eBMD_natGentic2018	143.1165793	52.52891826	90.16170021	NA	NA	NA	NA	NA	NA	NA	NA	NA	NA	NA
Cyfip2	TRUE	3.21E-05	GC_11	NA	NA	NA	NA	NA	TRUE	NA	NA	NA	Ifitm5.Y.Gal.Col22a1.Y.Y.Ob,Bglap3.Y.Gal.Col22a1.Y.Y.Ob,Car3.Y.Gal.Col22a1.Y.Y.Ob,Lars2.Y.Gal.Col22a1.Y.Y.Ob,Ptprz1.Y.Y.Bglap3.Y.Y.Ob,Car3.Y.Y.Bglap3.Y.Y.Ob,Bglap2.Y.Y.Bglap3.Y.Y.Ob,Mmp13.Dmp1.Angpt4.Dapk2.Pre-ob,Col13a1.Dmp1.Angpt4.Dapk2.Pre-ob,Y.Mzb1.Y.Y.Low quality cell	Mzb1.Y.Y.Low quality cell,Y.Gal.Col22a1.Y.Y.Ob,Y.Y.Bglap3.Y.Y.Ob	Gal.Col22a1.Y.Y.Ob,Y.Bglap3.Y.Y.Ob	Col22a1.Y.Y.Ob,Bglap3.Y.Y.Ob	Y.Y.Ob	Y.Ob
Cygb	TRUE	2.49E-05	GC_3	NA	6.815880915	61.87429654	112.1359953	NA	NA	NA	TRUE	NA	Wfdc21.Y.Y.Sfrp4.Late.MSC,Y.Il33.Ccl11.Y.Pericyte,Rgs5.Higd1b.Ccl11.Y.Pericyte,Myh11.Higd1b.Ccl11.Y.Pericyte,Lypd2.Y.Y.Y.Meninges,Y.Kcnj8.Clec3b.Col6a6.Ly6a+ MSC,Clec3b.Y.Y.Wnt2.Late.MSC,Adamdec1.Y.Y.Sfrp4.Late.MSC,Clec1a.Y.Y.Sfrp4.Late.MSC	Y.Y.Y.Meninges,Y.Y.Wnt2.Late.MSC,Kcnj8.Clec3b.Col6a6.Ly6a+ MSC,Y.Y.Sfrp4.Late.MSC,Il33.Ccl11.Y.Pericyte,Higd1b.Ccl11.Y.Pericyte	Y.Y.Meninges,Y.Wnt2.Late.MSC,Y.Sfrp4.Late.MSC,Ccl11.Y.Pericyte	Wnt2.Late.MSC,Sfrp4.Late.MSC,Y.Pericyte,Y.Meninges	Pericyte,Meninges	Pericyte
Cyld	FALSE	NA	NA	eBMD_natGentic2018	NA	NA	NA	NA	NA	NA	NA	NA	NA	NA	NA	NA	NA	NA
Cyp19a1	FALSE	NA	NA	Total body bone mineral density,Bone stiffness index,eBMD_natGentic2018	NA	NA	NA	NA	NA	NA	NA	NA	NA	NA	NA	NA	NA	NA
Cyp1b1	TRUE	2.32E-05	GC_5	NA	119.0925955	4.376491481	209.354578	NA	NA	NA	NA	NA	Wfdc21.Y.Y.Sfrp4.Late.MSC,Y.Htra4.Y.Clic5.Ly6a+ MSC,Ccl2.Y.Cxcl1.Col6a5.Lepr+ BMSC,Kng2.Esm1.Y.Adipoq.Lepr+ BMSC,Serpina3g.Esm1.Y.Adipoq.Lepr+ BMSC,Iigp1.Esm1.Y.Adipoq.Lepr+ BMSC,Esm1.Gdpd2.Y.Adipoq.Lepr+ BMSC,Kng2.Gdpd2.Y.Adipoq.Lepr+ BMSC,Y.Ccl2.Y.Adipoq.Lepr+ BMSC,Y.Ppbp.Y.Ppbp+ BMSC,Y.Retnlg.Y.Ppbp+ BMSC,Y.Wif1.Y.Kcnk2.Lepr+ BMSC,Y.Lpl.Y.Kcnk2.Lepr+ BMSC,Adamdec1.Y.Y.Sfrp4.Late.MSC	Y.Y.Sfrp4.Late.MSC,Htra4.Y.Clic5.Ly6a+ MSC,Y.Cxcl1.Col6a5.Lepr+ BMSC,Esm1.Y.Adipoq.Lepr+ BMSC,Gdpd2.Y.Adipoq.Lepr+ BMSC,Ccl2.Y.Adipoq.Lepr+ BMSC,Ppbp.Y.Ppbp+ BMSC,Retnlg.Y.Ppbp+ BMSC,Wif1.Y.Kcnk2.Lepr+ BMSC,Lpl.Y.Kcnk2.Lepr+ BMSC	Cxcl1.Col6a5.Lepr+ BMSC,Y.Adipoq.Lepr+ BMSC,Y.Ppbp+ BMSC,Y.Kcnk2.Lepr+ BMSC,Y.Sfrp4.Late.MSC	Col6a5.Lepr+ BMSC,Adipoq.Lepr+ BMSC,Ppbp+ BMSC,Kcnk2.Lepr+ BMSC,Sfrp4.Late.MSC	Lepr+ BMSC	Lepr+ BMSC
Cyp26a1	TRUE	1.61E-05	NA	eBMD_natGentic2018	NA	NA	NA	NA	NA	NA	NA	NA	Y.Y.Y.Y.Cyp26a1.Chondro	Y.Y.Y.Cyp26a1.Chondro	Y.Y.Cyp26a1.Chondro	Y.Cyp26a1.Chondro	Cyp26a1.Chondro	NA
Cyp26b1	TRUE	2.19E-05	GC_1	eBMD_natGentic2018	NA	NA	NA	TRUE	NA	NA	TRUE	NA	Y.Y.Y.Hoxa13.Early.MSC	Y.Y.Hoxa13.Early.MSC	Y.Hoxa13.Early.MSC	Hoxa13.Early.MSC	NA	NA
Cyp27a1	NA	NA	NA	NA	NA	NA	NA	TRUE	NA	NA	NA	NA	NA	NA	NA	NA	NA	NA
Cyp27b1	NA	NA	NA	NA	NA	NA	NA	TRUE	NA	NA	NA	Vitamin D-dependent rickets, type 1A	NA	NA	NA	NA	NA	NA
Cyp2d40	NA	NA	NA	NA	NA	NA	NA	NA	NA	NA	NA	NA	NA	NA	NA	NA	NA	NA
Cyp2r1	NA	NA	NA	NA	NA	NA	NA	TRUE	NA	NA	NA	Vitamin D-dependent rickets, type 1B	NA	NA	NA	NA	NA	NA
Cyp2s1	NA	NA	NA	NA	NA	NA	NA	NA	TRUE	NA	NA	NA	NA	NA	NA	NA	NA	NA
Cyp51	TRUE	4.06E-05	GC_1	NA	163.1442476	7.35377396	64.55092174	NA	NA	NA	NA	NA	Y.Y.Y.Ihh.Mature Chondro,Y.Y.Y.Aldh1a3+ HC,Y.Pla2g10.Y.Pde11a.HC	Pla2g10.Y.Pde11a.HC,Y.Y.Ihh.Mature Chondro,Y.Y.Aldh1a3+ HC	Y.Ihh.Mature Chondro,Y.Aldh1a3+ HC	Ihh.Mature Chondro,Aldh1a3+ HC	Tex14+ HC	NA
Cyr61	TRUE	0.000136879	NA	NA	NA	NA	NA	NA	NA	NA	TRUE	NA	NA	NA	NA	NA	NA	NA
Cys1	TRUE	7.41E-06	GC_3	NA	NA	NA	NA	NA	NA	NA	TRUE	NA	Mstn.Y.Ptx4.Aspn.Fibro	NA	NA	NA	NA	NA
Cystm1	TRUE	4.23E-05	GC_12	NA	NA	NA	NA	NA	NA	NA	NA	NA	Pla2g10.Serpina1b.Y.Il17b.Mature Chondro,Serpina1c.Serpina1b.Y.Il17b.Mature Chondro,Y.Ihh.Y.Il17b.Mature Chondro,Y.Y.Pln.Y.Pericyte,Y.Slurp1.Y.Clic5.Ly6a+ MSC,Y.Htra4.Y.Clic5.Ly6a+ MSC,Y.Tesc.Y.Slurp1.Fibro,Y.Y.Y.Lipc.HC,Y.Pla2g10.Y.Pde11a.HC,Krt18.Ffar4.Y.Pde11a.HC,Cst6.Pcp4.Crispld1.Ucma.CPC	Slurp1.Y.Clic5.Ly6a+ MSC,Htra4.Y.Clic5.Ly6a+ MSC,Tesc.Y.Slurp1.Fibro,Y.Y.Lipc.HC,Pla2g10.Y.Pde11a.HC,Serpina1b.Y.Il17b.Mature Chondro,Ihh.Y.Il17b.Mature Chondro,Y.Pln.Y.Pericyte	Y.Clic5.Ly6a+ MSC,Y.Lipc.HC,Pln.Y.Pericyte	Clic5.Ly6a+ MSC,Lipc.HC	NA	NA
Cyth3	NA	NA	NA	NA	110.588633	65.70453176	63.52301	NA	NA	NA	NA	NA	NA	NA	NA	NA	NA	NA
Cyth4	NA	NA	NA	NA	NA	NA	NA	NA	TRUE	NA	NA	NA	Wfdc21.Y.Y.Sfrp4.Late.MSC,Y.Rsad2.Y.Y.Low quality cell	Rsad2.Y.Y.Low quality cell	NA	NA	NA	NA
Cytip	NA	NA	NA	NA	NA	NA	NA	NA	TRUE	NA	NA	NA	Wfdc21.Y.Y.Sfrp4.Late.MSC,Ifitm6.Ctse.Y.Y.Low quality cell,Y.Mzb1.Y.Y.Low quality cell,Y.Rsad2.Y.Y.Low quality cell	Mzb1.Y.Y.Low quality cell,Rsad2.Y.Y.Low quality cell	Y.Y.Low quality cell	Y.Low quality cell	Low quality cell	NA
Cytl1	TRUE	0.000174349	GC_1	NA	NA	NA	NA	NA	NA	NA	NA	NA	Cytl1.Y.Omd.Prg4.CPC,Cilp.Y.Omd.Prg4.CPC,Pcp4l1.Y.Cilp.Prg4.CPC,Myoc.Y.Cilp.Prg4.CPC,Chrdl2.Y.Cilp.Prg4.CPC,Y.Serpina1a+ Chondro,Serpina1c.Serpina1b.Y.Il17b.Mature Chondro,Y.Slurp1.Anxa8.Aspn.Fibro,Y.Tesc.Y.Slurp1.Fibro	Slurp1.Anxa8.Aspn.Fibro,Tesc.Y.Slurp1.Fibro,Y.Omd.Prg4.CPC,Y.Cilp.Prg4.CPC,Serpina1a+ Chondro,Serpina1b.Y.Il17b.Mature Chondro	Anxa8.Aspn.Fibro,Y.Slurp1.Fibro,Omd.Prg4.CPC,Cilp.Prg4.CPC	Aspn.Fibro,Slurp1.Fibro,Prg4.CPC	Fibro,CPC	Fibroblast,Chondro
Cyyr1	NA	NA	NA	NA	NA	NA	NA	NA	NA	NA	TRUE	NA	NA	NA	NA	NA	NA	NA
D330050G23Rik	NA	NA	NA	NA	NA	NA	NA	NA	NA	NA	TRUE	NA	NA	NA	NA	NA	NA	NA
D430040D24Rik	NA	NA	NA	NA	NA	NA	NA	NA	NA	NA	TRUE	NA	NA	NA	NA	NA	NA	NA
D630003M21Rik	NA	NA	NA	NA	NA	NA	NA	NA	TRUE	NA	TRUE	NA	NA	NA	NA	NA	NA	NA
D630023F18Rik	NA	NA	NA	NA	NA	NA	NA	TRUE	NA	NA	NA	NA	NA	NA	NA	NA	NA	NA
D630039A03Rik	NA	NA	NA	NA	NA	NA	NA	NA	TRUE	NA	NA	NA	NA	NA	NA	NA	NA	NA
D630045J12Rik	FALSE	NA	NA	eBMD_natGentic2018	NA	NA	NA	NA	NA	NA	TRUE	NA	Cilp2.Y.Omd.Prg4.CPC,Chad.Y.Omd.Prg4.CPC,Chrdl2.Y.Cilp.Prg4.CPC,Y.Tesc.Y.Slurp1.Fibro	Tesc.Y.Slurp1.Fibro,Y.Omd.Prg4.CPC,Y.Cilp.Prg4.CPC	Omd.Prg4.CPC,Cilp.Prg4.CPC	Prg4.CPC	NA	NA
D6Wsu163e	NA	NA	NA	NA	25.23769468	11.76611886	108.1423621	NA	NA	NA	NA	NA	NA	NA	NA	NA	NA	NA
D8Ertd738e	NA	NA	NA	NA	37.89409465	61.94988753	103.3218874	NA	NA	NA	NA	NA	NA	NA	NA	NA	NA	NA
D930020B18Rik	NA	NA	NA	NA	NA	NA	NA	NA	NA	NA	TRUE	NA	NA	NA	NA	NA	NA	NA
Daam1	NA	NA	NA	NA	NA	NA	NA	NA	TRUE	NA	NA	NA	NA	NA	NA	NA	NA	NA
Daam2	TRUE	3.09E-05	GC_12	eBMD_natGentic2018	NA	NA	NA	NA	TRUE	NA	TRUE	NA	NA	NA	NA	NA	NA	NA
Dab2	TRUE	4.59E-05	GC_2	eBMD_natGentic2018	124.946297	54.53720636	143.7315477	NA	NA	NA	NA	NA	NA	NA	NA	NA	NA	NA
Dact1	TRUE	2.85E-05	GC_6	NA	NA	NA	NA	NA	NA	NA	NA	NA	NA	NA	NA	NA	NA	NA
Dact3	NA	NA	NA	NA	NA	NA	NA	NA	TRUE	NA	TRUE	NA	NA	NA	NA	NA	NA	NA
Dad1	NA	NA	NA	NA	65.49645497	39.46571516	121.8192988	NA	NA	NA	NA	NA	NA	NA	NA	NA	NA	NA
Dag1	NA	NA	NA	NA	184.2085064	352.4236566	148.435406	NA	NA	NA	NA	NA	NA	NA	NA	NA	NA	NA
Dagla	NA	NA	NA	NA	NA	NA	NA	TRUE	NA	NA	NA	NA	NA	NA	NA	NA	NA	NA
Dand5	NA	NA	NA	NA	NA	NA	NA	TRUE	NA	NA	NA	NA	NA	NA	NA	NA	NA	NA
Dap	NA	NA	NA	NA	129.1637134	30.73384509	147.0321353	NA	NA	NA	NA	NA	NA	NA	NA	NA	NA	NA
Dapk1	TRUE	1.74E-05	GC_6	NA	NA	NA	NA	NA	NA	NA	NA	NA	NA	NA	NA	NA	NA	NA
Dapk2	TRUE	0.000137909	GC_11	NA	NA	NA	NA	NA	TRUE	NA	NA	NA	Y.Y.Ifitm5.Col22a1.Y.Y.Ob,Ifitm5.Y.Gal.Col22a1.Y.Y.Ob,Bglap3.Y.Gal.Col22a1.Y.Y.Ob,Car3.Y.Gal.Col22a1.Y.Y.Ob,Car3.Y.Y.Bglap3.Y.Y.Ob,Bglap2.Y.Y.Bglap3.Y.Y.Ob,Ppbp.Dmp1.Birc5.Dapk2.Pre-ob,Mmp13.Dmp1.Angpt4.Dapk2.Pre-ob,Col13a1.Dmp1.Angpt4.Dapk2.Pre-ob,Y.Kcnk2.Angpt4.Dapk2.Pre-ob	Kcnk2.Angpt4.Dapk2.Pre-ob,Y.Ifitm5.Col22a1.Y.Y.Ob,Y.Gal.Col22a1.Y.Y.Ob,Dmp1.Angpt4.Dapk2.Pre-ob,Y.Y.Bglap3.Y.Y.Ob	Ifitm5.Col22a1.Y.Y.Ob,Gal.Col22a1.Y.Y.Ob,Y.Bglap3.Y.Y.Ob,Angpt4.Dapk2.Pre-ob	Col22a1.Y.Y.Ob,Bglap3.Y.Y.Ob,Dapk2.Pre-ob	Y.Y.Ob	Y.Ob
Dapl1	TRUE	1.63E-05	GC_2	NA	NA	NA	NA	NA	NA	NA	NA	NA	Cst6.Pcp4.Crispld1.Ucma.CPC	NA	NA	NA	NA	NA
Dars	NA	NA	NA	NA	106.8008642	70.45669844	56.73848512	NA	NA	NA	NA	NA	NA	NA	NA	NA	NA	NA
Dazap2	NA	NA	NA	NA	84.55619738	121.5484647	207.5183817	NA	NA	NA	NA	NA	NA	NA	NA	NA	NA	NA
Dazl	NA	NA	NA	NA	NA	NA	NA	TRUE	NA	NA	NA	NA	NA	NA	NA	NA	NA	NA
Dbi	NA	NA	NA	NA	48.67276984	130.5485067	94.76910277	NA	NA	NA	NA	NA	NA	NA	NA	NA	NA	NA
Dbn1	NA	NA	NA	NA	NA	NA	NA	NA	NA	NA	TRUE	NA	NA	NA	NA	NA	NA	NA
Dbp	TRUE	1.43E-05	GC_2	NA	NA	NA	NA	NA	NA	NA	NA	NA	Krt18.Ffar4.Y.Pde11a.HC	NA	NA	NA	NA	NA
Dcaf6	NA	NA	NA	NA	49.3808878	133.298551	27.97658257	NA	NA	NA	NA	NA	NA	NA	NA	NA	NA	NA
Dcaf8	NA	NA	NA	NA	106.1792081	153.4690963	80.04448986	NA	NA	NA	NA	NA	NA	NA	NA	NA	NA	NA
Dcakd	FALSE	NA	NA	eBMD_natGentic2018	NA	NA	NA	NA	NA	NA	NA	NA	NA	NA	NA	NA	NA	NA
Dcbld1	NA	NA	NA	NA	NA	NA	NA	NA	TRUE	NA	NA	NA	NA	NA	NA	NA	NA	NA
Dcbld2	NA	NA	NA	NA	NA	NA	NA	NA	NA	NA	TRUE	NA	NA	NA	NA	NA	NA	NA
Dcc	FALSE	NA	NA	Total bone mineral density x gut microbiota (锘縢enus Dialister) interaction	NA	NA	NA	NA	NA	NA	NA	NA	NA	NA	NA	NA	NA	NA
Dchs1	NA	NA	NA	NA	NA	NA	NA	TRUE	TRUE	NA	TRUE	NA	NA	NA	NA	NA	NA	NA
Dclk1	TRUE	2.85E-05	GC_8	NA	106.4632105	22.6003434	67.64966073	NA	NA	NA	TRUE	NA	NA	NA	NA	NA	NA	NA
Dcn	TRUE	0.00027132	GC_11	eBMD_natGentic2018	620.4710078	1383.935503	1453.020868	NA	TRUE	TRUE	TRUE	NA	Cilp.Sod3.Clec3b.Col6a6.Ly6a+ MSC,Y.Slurp1.Anxa8.Aspn.Fibro,Y.Clec3b.Y.Slurp1.Fibro,Y.Tesc.Y.Slurp1.Fibro,Clec1a.Y.Y.Sfrp4.Late.MSC	Slurp1.Anxa8.Aspn.Fibro,Clec3b.Y.Slurp1.Fibro,Tesc.Y.Slurp1.Fibro	Anxa8.Aspn.Fibro,Y.Slurp1.Fibro	Aspn.Fibro,Slurp1.Fibro	Fibro	Fibroblast
Dcstamp	NA	NA	NA	NA	NA	NA	NA	TRUE	TRUE	NA	NA	NA	NA	NA	NA	NA	NA	NA
Dctn1	FALSE	NA	NA	NA	143.4355926	124.9120467	77.45404885	NA	NA	NA	NA	NA	NA	NA	NA	NA	NA	NA
Dctn2	NA	NA	NA	NA	130.4146171	108.3426341	107.410034	NA	NA	NA	NA	NA	NA	NA	NA	NA	NA	NA
Dcun1d3	NA	NA	NA	NA	NA	NA	NA	TRUE	TRUE	NA	NA	NA	Y.Y.Y.Aldh1a3+ HC	Y.Y.Aldh1a3+ HC	Y.Aldh1a3+ HC	Aldh1a3+ HC	Tex14+ HC	NA
Dcx	TRUE	7.58E-06	GC_3	NA	NA	NA	NA	NA	NA	NA	NA	NA	NA	NA	NA	NA	NA	NA
Ddah1	TRUE	3.03E-05	GC_8	NA	NA	NA	NA	NA	NA	NA	NA	NA	Cytl1.Y.Omd.Prg4.CPC,Chad.Y.Omd.Prg4.CPC,Pcp4l1.Y.Cilp.Prg4.CPC,Myoc.Y.Cilp.Prg4.CPC,R3hdml.Pcp4.Crispld1.Ucma.CPC	Y.Omd.Prg4.CPC,Y.Cilp.Prg4.CPC	Omd.Prg4.CPC,Cilp.Prg4.CPC	Prg4.CPC	NA	NA
Ddah2	TRUE	5.78E-05	GC_7	NA	NA	NA	NA	NA	TRUE	NA	NA	NA	NA	NA	NA	NA	NA	NA
Ddb1	NA	NA	NA	NA	685.3584273	263.1393186	315.1573506	NA	NA	NA	NA	NA	NA	NA	NA	NA	NA	NA
Ddb2	FALSE	NA	NA	Total body bone mineral density	NA	NA	NA	NA	NA	NA	NA	NA	NA	NA	NA	NA	NA	NA
Ddhd1	NA	NA	NA	NA	NA	NA	NA	TRUE	NA	NA	NA	NA	NA	NA	NA	NA	NA	NA
Ddit3	TRUE	4.90E-05	NA	NA	NA	NA	NA	NA	NA	NA	NA	NA	Y.Y.Y.Aldh1a3+ HC,Krt18.Ffar4.Y.Pde11a.HC,Y.Y.Y.A2m+ Chondro	Y.Y.A2m+ Chondro,Y.Y.Aldh1a3+ HC	Y.A2m+ Chondro,Y.Aldh1a3+ HC	A2m+ Chondro,Aldh1a3+ HC	Tex14+ HC	NA
Ddit4	TRUE	5.31E-05	GC_2	NA	NA	NA	NA	NA	TRUE	NA	NA	NA	NA	NA	NA	NA	NA	NA
Ddit4l	TRUE	7.08E-05	GC_2	NA	NA	NA	NA	NA	TRUE	NA	NA	NA	Pla2g10.Serpina1b.Y.Il17b.Mature Chondro,Serpina1c.Serpina1b.Y.Il17b.Mature Chondro,Y.Ihh.Y.Il17b.Mature Chondro,Y.Y.Y.Ihh.Mature Chondro,Y.Y.Y.Aldh1a3+ HC,Y.Y.Y.Y.Col1a1.Chondro,Y.Mepe.Y.Pde11a.HC,Y.Pla2g10.Y.Pde11a.HC,Ocm.Ffar4.Y.Pde11a.HC,Pla2g10.Ffar4.Y.Pde11a.HC,Krt18.Ffar4.Y.Pde11a.HC	Mepe.Y.Pde11a.HC,Pla2g10.Y.Pde11a.HC,Ffar4.Y.Pde11a.HC,Serpina1b.Y.Il17b.Mature Chondro,Ihh.Y.Il17b.Mature Chondro,Y.Y.Ihh.Mature Chondro,Y.Y.Aldh1a3+ HC,Y.Y.Y.Col1a1.Chondro	Y.Pde11a.HC,Y.Ihh.Mature Chondro,Y.Aldh1a3+ HC,Y.Y.Col1a1.Chondro	Pde11a.HC,Ihh.Mature Chondro,Aldh1a3+ HC,Y.Col1a1.Chondro	HC,Tex14+ HC,Col1a1.Chondro	NA
Ddn	FALSE	NA	NA	Osteoporosis,Total body bone mineral density,Total body bone mineral density (age 45-60),Bone stiffness index,eBMD_natGentic2018	NA	NA	NA	NA	NA	NA	NA	NA	NA	NA	NA	NA	NA	NA
Ddost	NA	NA	NA	NA	276.7723304	63.6813628	157.2097941	NA	NA	NA	NA	NA	NA	NA	NA	NA	NA	NA
Ddr2	NA	NA	NA	NA	388.2253	85.19481223	148.1411276	TRUE	NA	NA	TRUE	SEMD, short limb鈥揳bnormal calcification type	NA	NA	NA	NA	NA	NA
Ddrgk1	NA	NA	NA	NA	NA	NA	NA	NA	NA	NA	NA	SEMD, Shohat type	NA	NA	NA	NA	NA	NA
Ddx1	NA	NA	NA	NA	160.8514768	96.80465755	73.04827701	NA	NA	NA	NA	NA	NA	NA	NA	NA	NA	NA
Ddx10	NA	NA	NA	NA	NA	NA	NA	TRUE	TRUE	NA	NA	NA	NA	NA	NA	NA	NA	NA
Ddx17	NA	NA	NA	NA	340.2536992	116.7680897	187.8877971	NA	NA	NA	NA	NA	NA	NA	NA	NA	NA	NA
Ddx21	NA	NA	NA	NA	150.7863532	51.70172283	89.62275635	TRUE	NA	NA	NA	NA	NA	NA	NA	NA	NA	NA
Ddx23	FALSE	NA	NA	Total body bone mineral density	NA	NA	NA	NA	NA	NA	NA	NA	NA	NA	NA	NA	NA	NA
Ddx24	NA	NA	NA	NA	99.68592365	51.17995455	106.8503761	NA	NA	NA	NA	NA	NA	NA	NA	NA	NA	NA
Ddx39b	NA	NA	NA	NA	125.4246525	61.40752028	102.1094894	NA	NA	NA	NA	NA	NA	NA	NA	NA	NA	NA
Ddx3x	NA	NA	NA	NA	454.1041299	193.1520096	248.3074896	NA	NA	NA	NA	NA	NA	NA	NA	NA	NA	NA
Ddx3y	TRUE	2.56E-05	NA	NA	NA	NA	NA	NA	NA	NA	NA	NA	NA	NA	NA	NA	NA	NA
Ddx5	NA	NA	NA	NA	711.0360323	321.1092768	600.4544147	TRUE	NA	NA	NA	NA	NA	NA	NA	NA	NA	NA
Ddx50	NA	NA	NA	NA	123.8764993	51.74977343	81.33918101	NA	NA	NA	NA	NA	NA	NA	NA	NA	NA	NA
Ddx58	NA	NA	NA	NA	NA	NA	NA	NA	NA	NA	NA	Singleton鈥揗erten dysplasia type 2	NA	NA	NA	NA	NA	NA
Ddx6	NA	NA	NA	NA	160.1781511	118.2672276	122.5493403	NA	NA	NA	NA	NA	NA	NA	NA	NA	NA	NA
Decr1	NA	NA	NA	NA	41.43273468	144.2326545	35.54156207	NA	NA	NA	NA	NA	NA	NA	NA	NA	NA	NA
Def6	NA	NA	NA	NA	NA	NA	NA	TRUE	NA	NA	NA	NA	NA	NA	NA	NA	NA	NA
Def8	NA	NA	NA	NA	NA	NA	NA	TRUE	NA	NA	NA	NA	NA	NA	NA	NA	NA	NA
Degs1	NA	NA	NA	NA	123.6262141	47.88903968	106.8123319	TRUE	NA	NA	NA	NA	NA	NA	NA	NA	NA	NA
Dek	NA	NA	NA	NA	106.0887785	37.87065692	95.66750801	NA	NA	NA	NA	NA	NA	NA	NA	NA	NA	NA
Dennd1a	FALSE	NA	NA	eBMD_natGentic2018	NA	NA	NA	NA	NA	NA	NA	NA	NA	NA	NA	NA	NA	NA
Dennd4c	NA	NA	NA	NA	NA	NA	NA	NA	TRUE	NA	NA	NA	NA	NA	NA	NA	NA	NA
Dennd5a	FALSE	NA	NA	NA	141.6517526	126.4715404	71.33668631	NA	NA	NA	NA	NA	NA	NA	NA	NA	NA	NA
Dennd5b	TRUE	2.57E-05	GC_11	NA	NA	NA	NA	NA	NA	NA	NA	NA	NA	NA	NA	NA	NA	NA
Depdc1a	TRUE	7.56E-06	GC_9	NA	NA	NA	NA	NA	NA	NA	NA	NA	Y.Matn1.Mecom.Y.Hmmr+ CPC,Y.Y.Hist1h2ap.Y.Hmmr+ CPC,Aspm.Y.Pi16.Col6a6.Ly6a+ MSC	Matn1.Mecom.Y.Hmmr+ CPC,Y.Hist1h2ap.Y.Hmmr+ CPC	Hist1h2ap.Y.Hmmr+ CPC	NA	NA	NA
Depp1	NA	NA	NA	NA	NA	NA	NA	NA	TRUE	NA	NA	NA	Y.Y.Y.Aldh1a3+ HC	Y.Y.Aldh1a3+ HC	Y.Aldh1a3+ HC	Aldh1a3+ HC	Tex14+ HC	NA
Deptor	TRUE	1.95E-05	GC_5	eBMD_natGentic2018	NA	NA	NA	NA	NA	NA	NA	NA	NA	NA	Y.Adipoq.Lepr+ BMSC	Adipoq.Lepr+ BMSC	NA	NA
Derl1	NA	NA	NA	NA	144.1605152	71.56956664	122.2689343	NA	NA	NA	NA	NA	NA	NA	NA	NA	NA	NA
Des	TRUE	1.79E-05	GC_2	NA	4.98518544	4599.320224	30.44618084	NA	NA	NA	NA	NA	Rgs5.Higd1b.Ccl11.Y.Pericyte,Myh11.Higd1b.Ccl11.Y.Pericyte,Y.Y.Pln.Y.Pericyte,Y.Fitm1.Y.Pclaf.Early.MSC	Fitm1.Y.Pclaf.Early.MSC,Higd1b.Ccl11.Y.Pericyte,Y.Pln.Y.Pericyte	Ccl11.Y.Pericyte,Pln.Y.Pericyte	Y.Pericyte	Pericyte	Pericyte
Dffa	NA	NA	NA	NA	11.25289118	102.5300007	10.53019696	NA	NA	NA	NA	NA	NA	NA	NA	NA	NA	NA
Dgkb	FALSE	NA	NA	Bone mineral content,eBMD_natGentic2018	NA	NA	NA	NA	NA	NA	NA	NA	Y.Y.Pln.Y.Pericyte	Y.Pln.Y.Pericyte	Pln.Y.Pericyte	Y.Pericyte	Pericyte	Pericyte
Dgkd	FALSE	NA	NA	Total body bone mineral density	NA	NA	NA	NA	NA	NA	NA	NA	NA	NA	NA	NA	NA	NA
Dgkg	FALSE	NA	NA	eBMD_natGentic2018	NA	NA	NA	NA	NA	NA	NA	NA	Myh11.Higd1b.Ccl11.Y.Pericyte,Y.Y.Pln.Y.Pericyte	Y.Pln.Y.Pericyte	Pln.Y.Pericyte	NA	NA	NA
Dgki	NA	NA	NA	NA	NA	NA	NA	NA	TRUE	NA	NA	NA	NA	NA	NA	NA	NA	NA
Dgkz	FALSE	NA	NA	Total body bone mineral density	NA	NA	NA	NA	NA	NA	NA	NA	NA	NA	NA	NA	NA	NA
Dguok	NA	NA	NA	NA	NA	NA	NA	TRUE	NA	NA	NA	NA	NA	NA	NA	NA	NA	NA
Dhcr24	NA	NA	NA	NA	NA	NA	NA	NA	NA	NA	NA	Desmosterolosis	NA	NA	NA	NA	NA	NA
Dhfr	TRUE	2.19E-05	GC_9	NA	NA	NA	NA	NA	NA	NA	NA	NA	NA	NA	NA	NA	NA	NA
Dhh	FALSE	NA	NA	Lumbar spine bone mineral density	NA	NA	NA	NA	NA	NA	NA	NA	NA	NA	NA	NA	NA	NA
Dhodh	NA	NA	NA	NA	NA	NA	NA	NA	NA	NA	NA	Miller syndrome (postaxial acrofacial dysostosis)	NA	NA	NA	NA	NA	NA
Dhrs13	NA	NA	NA	NA	NA	NA	NA	NA	NA	TRUE	NA	NA	NA	NA	NA	NA	NA	NA
Dhrs3	TRUE	3.36E-05	GC_2	NA	27.53163118	37.88283616	112.0100493	TRUE	NA	NA	NA	NA	NA	NA	NA	NA	NA	NA
Dhx15	FALSE	NA	NA	Femur total bone mineral density x gut microbiota (锘縢enus Lactococcus) interaction	159.3698596	52.77450365	94.12390002	NA	NA	NA	NA	NA	NA	NA	NA	NA	NA	NA
Dhx36	NA	NA	NA	NA	NA	NA	NA	TRUE	NA	NA	NA	NA	NA	NA	NA	NA	NA	NA
Dhx40	NA	NA	NA	NA	NA	NA	NA	TRUE	NA	NA	NA	NA	Y.Y.Y.Aldh1a3+ HC	Y.Y.Aldh1a3+ HC	Y.Aldh1a3+ HC	Aldh1a3+ HC	Tex14+ HC	NA
Dhx58os	TRUE	7.49E-05	GC_1	NA	NA	NA	NA	NA	NA	NA	NA	NA	Cilp.Y.Omd.Prg4.CPC,Chrdl2.Y.Cilp.Prg4.CPC,Y.Serpina1a+ Chondro,Pla2g10.Serpina1b.Y.Il17b.Mature Chondro,Serpina1c.Serpina1b.Y.Il17b.Mature Chondro,C1qtnf3.Serpina1d.Y.Il17b.Mature Chondro,R3hdml.Serpina1d.Y.Il17b.Mature Chondro,Serpina1a.C1qtnf3.Y.Il17b.Mature Chondro,Syt8.C1qtnf3.Y.Il17b.Mature Chondro,Panx3.C1qtnf3.Y.Il17b.Mature Chondro,Y.Ihh.Y.Il17b.Mature Chondro,Y.Pla2g10.Y.Pde11a.HC,Y.Mmp…	Pla2g10.Y.Pde11a.HC,Mmp9+ Chondro,Serpina1a+ Chondro,Serpina1b.Y.Il17b.Mature Chondro,Serpina1d.Y.Il17b.Mature Chondro,C1qtnf3.Y.Il17b.Mature Chondro,Ihh.Y.Il17b.Mature Chondro	Y.Il17b.Mature Chondro	Il17b.Mature Chondro	Mature Chondro	Chondro
Dhx9	NA	NA	NA	NA	119.2183129	59.45890316	80.96004192	TRUE	NA	NA	NA	NA	NA	NA	NA	NA	NA	NA
Diaph1	FALSE	NA	NA	NA	40.50286554	151.792495	55.00720401	NA	NA	NA	NA	NA	NA	NA	NA	NA	NA	NA
Dicer1	FALSE	NA	NA	eBMD_natGentic2018	NA	NA	NA	TRUE	TRUE	NA	NA	NA	NA	NA	NA	NA	NA	NA
Dio2	TRUE	2.00E-05	GC_3	NA	NA	NA	NA	TRUE	NA	NA	NA	NA	Wfdc21.Y.Y.Sfrp4.Late.MSC,Chad.Y.Omd.Prg4.CPC,Y.Y.Nppc.Aspn.Fibro,Mmp3.Spon2.Anxa8.Aspn.Fibro,Adamdec1.Y.Y.Sfrp4.Late.MSC,Clec1a.Y.Y.Sfrp4.Late.MSC,Cst6.Pcp4.Crispld1.Ucma.CPC	Y.Y.Sfrp4.Late.MSC,Y.Nppc.Aspn.Fibro,Spon2.Anxa8.Aspn.Fibro	Nppc.Aspn.Fibro,Y.Sfrp4.Late.MSC	Sfrp4.Late.MSC	NA	NA
Dio3	TRUE	7.88E-06	GC_9	NA	NA	NA	NA	NA	TRUE	NA	NA	NA	Y.Agtr2.Clec3b.Col6a6.Ly6a+ MSC	Agtr2.Clec3b.Col6a6.Ly6a+ MSC	NA	NA	NA	NA
Dio3os	NA	NA	NA	NA	NA	NA	NA	NA	TRUE	NA	NA	NA	NA	NA	NA	NA	NA	NA
Dip2c	FALSE	NA	NA	Pediatric bone mineral content (hip)	NA	NA	NA	NA	NA	NA	NA	NA	NA	NA	NA	NA	NA	NA
Dipk2a	FALSE	NA	NA	Total body bone mineral density	NA	NA	NA	NA	NA	NA	NA	NA	R3hdml.Pcp4.Crispld1.Ucma.CPC	NA	NA	NA	NA	NA
Disp1	FALSE	NA	NA	eBMD_natGentic2018	NA	NA	NA	NA	NA	NA	NA	NA	NA	NA	NA	NA	NA	NA
Dixdc1	NA	NA	NA	NA	NA	NA	NA	NA	NA	NA	TRUE	NA	NA	NA	NA	NA	NA	NA
Dkc1	NA	NA	NA	NA	NA	NA	NA	TRUE	NA	NA	NA	NA	NA	NA	NA	NA	NA	NA
Dkk1	TRUE	4.17E-05	GC_12	NA	NA	NA	NA	TRUE	TRUE	TRUE	TRUE	NA	Ptprz1.Y.Y.Bglap3.Y.Y.Ob,Y.Y.Y.Lipc.HC	Y.Y.Lipc.HC,Y.Y.Bglap3.Y.Y.Ob	Y.Lipc.HC,Y.Bglap3.Y.Y.Ob	Lipc.HC,Bglap3.Y.Y.Ob	NA	NA
Dkk2	TRUE	1.51E-05	GC_3	Peak hip bone mineral content	NA	NA	NA	TRUE	TRUE	NA	NA	NA	Lypd2.Y.Y.Y.Meninges,Krtdap.Y.Pi16.Col6a6.Ly6a+ MSC,Aspm.Y.Pi16.Col6a6.Ly6a+ MSC,Y.Pi16.Clec3b.Col6a6.Ly6a+ MSC,Y.Kcnj8.Clec3b.Col6a6.Ly6a+ MSC,Igfbp3.Y.Y.Wnt2.Late.MSC,Clec3b.Y.Y.Wnt2.Late.MSC	Y.Y.Wnt2.Late.MSC,Y.Pi16.Col6a6.Ly6a+ MSC,Pi16.Clec3b.Col6a6.Ly6a+ MSC,Kcnj8.Clec3b.Col6a6.Ly6a+ MSC	Pi16.Col6a6.Ly6a+ MSC,Y.Wnt2.Late.MSC	Col6a6.Ly6a+ MSC,Wnt2.Late.MSC	NA	NA
Dkk3	TRUE	3.59E-05	GC_4	NA	269.8605473	10.75489201	83.27290916	NA	TRUE	NA	NA	NA	Y.Y.Tnn+ Aspn+ BMSC,Ptgs2.Spon2.Anxa8.Aspn.Fibro	Y.Tnn+ Aspn+ BMSC	Tnn+ Aspn+ BMSC	Ostn.Pre-ob	NA	NA
Dlat	NA	NA	NA	NA	52.49353181	127.9125122	30.45207848	NA	NA	NA	NA	NA	NA	NA	NA	NA	NA	NA
Dlc1	FALSE	NA	NA	eBMD_natGentic2018	95.50975968	67.02236464	147.7758689	NA	NA	NA	TRUE	NA	NA	NA	NA	NA	NA	NA
Dld	NA	NA	NA	NA	101.0089578	224.2486316	78.14086428	NA	NA	NA	NA	NA	NA	NA	NA	NA	NA	NA
Dlg1	FALSE	NA	NA	eBMD_natGentic2018	118.1093659	42.17976245	57.21859192	TRUE	NA	NA	NA	NA	NA	NA	NA	NA	NA	NA
Dlg2	FALSE	NA	NA	Femur total bone mineral density x gut microbiota (锘縢enus Lactococcus) interaction	NA	NA	NA	NA	NA	NA	NA	NA	NA	NA	NA	NA	NA	NA
Dlg5	TRUE	1.89E-05	NA	NA	NA	NA	NA	NA	NA	NA	NA	NA	NA	NA	NA	NA	NA	NA
Dlgap1	TRUE	1.54E-05	GC_8	NA	NA	NA	NA	NA	TRUE	NA	NA	NA	NA	NA	NA	NA	NA	NA
Dlgap5	TRUE	1.56E-05	GC_9	NA	NA	NA	NA	NA	NA	NA	NA	NA	Lef1.Pax3.Y.Pclaf.Early.MSC,Sgol2a.Cenpf.Y.Pclaf.Early.MSC,Aspm.Y.Pi16.Col6a6.Ly6a+ MSC	Cenpf.Y.Pclaf.Early.MSC	Y.Pclaf.Early.MSC	Pclaf.Early.MSC	Early.MSC	NA
Dlk1	TRUE	0.000115093	GC_3	NA	NA	NA	NA	NA	NA	NA	NA	NA	Cytl1.Y.Omd.Prg4.CPC,Cilp2.Y.Omd.Prg4.CPC,Rgs5.Higd1b.Ccl11.Y.Pericyte,Y.Agtr2.Y.Gas2.Middle.MSC,Krtdap.Y.Pi16.Col6a6.Ly6a+ MSC,Aspm.Y.Pi16.Col6a6.Ly6a+ MSC,Y.Pi16.Clec3b.Col6a6.Ly6a+ MSC,Y.Kcnj8.Clec3b.Col6a6.Ly6a+ MSC,Y.Agtr2.Clec3b.Col6a6.Ly6a+ MSC,Clec3b.Y.Y.Wnt2.Late.MSC,Y.Y.Y.A2m+ Chondro,Y.Lbhd2.Crispld1.Ucma.CPC	Agtr2.Y.Gas2.Middle.MSC,Y.Pi16.Col6a6.Ly6a+ MSC,Pi16.Clec3b.Col6a6.Ly6a+ MSC,Kcnj8.Clec3b.Col6a6.Ly6a+ MSC,Agtr2.Clec3b.Col6a6.Ly6a+ MSC,Y.Y.A2m+ Chondro,Lbhd2.Crispld1.Ucma.CPC	Pi16.Col6a6.Ly6a+ MSC,Clec3b.Col6a6.Ly6a+ MSC,Y.A2m+ Chondro	Col6a6.Ly6a+ MSC,A2m+ Chondro	CPC,Ly6a+ MSC	Ly6a+ MSC
Dll1	NA	NA	NA	NA	NA	NA	NA	TRUE	TRUE	NA	TRUE	NA	NA	NA	NA	NA	NA	NA
Dll3	NA	NA	NA	NA	NA	NA	NA	NA	NA	NA	NA	Spondylocostal dysostosis	NA	NA	NA	NA	NA	NA
Dll4	NA	NA	NA	NA	NA	NA	NA	NA	TRUE	NA	TRUE	Adams鈥揙liver syndrome	NA	NA	NA	NA	NA	NA
Dlst	NA	NA	NA	NA	125.253724	215.3490787	68.30756959	NA	NA	NA	NA	NA	NA	NA	NA	NA	NA	NA
Dlx1	NA	NA	NA	NA	NA	NA	NA	TRUE	NA	NA	NA	NA	Y.Hist1h2ae.Y.Pclaf.Early.MSC,Sgol2a.Cenpf.Y.Pclaf.Early.MSC	Hist1h2ae.Y.Pclaf.Early.MSC	Y.Pclaf.Early.MSC	Pclaf.Early.MSC	Early.MSC	NA
Dlx3	TRUE	5.33E-05	GC_11	NA	NA	NA	NA	NA	TRUE	NA	TRUE	Trichodentoosseous dysplasia	Y.Y.Y.Aldh1a3+ HC,Ifitm5.Y.Gal.Col22a1.Y.Y.Ob,Bglap3.Y.Gal.Col22a1.Y.Y.Ob,Car3.Y.Gal.Col22a1.Y.Y.Ob,Ptprz1.Y.Y.Bglap3.Y.Y.Ob,Car3.Y.Y.Bglap3.Y.Y.Ob,Bglap2.Y.Y.Bglap3.Y.Y.Ob,Y.Htra4.Y.Clic5.Ly6a+ MSC,Y.Y.Y.Lipc.HC,Krt18.Ffar4.Y.Pde11a.HC	Htra4.Y.Clic5.Ly6a+ MSC,Y.Y.Lipc.HC,Y.Y.Aldh1a3+ HC,Y.Gal.Col22a1.Y.Y.Ob,Y.Y.Bglap3.Y.Y.Ob	Y.Clic5.Ly6a+ MSC,Y.Lipc.HC,Y.Aldh1a3+ HC,Gal.Col22a1.Y.Y.Ob,Y.Bglap3.Y.Y.Ob	Clic5.Ly6a+ MSC,Lipc.HC,Aldh1a3+ HC,Col22a1.Y.Y.Ob,Bglap3.Y.Y.Ob	Tex14+ HC,Y.Y.Ob	Y.Ob
Dlx5	TRUE	8.59E-05	GC_11	Total body bone mineral density,eBMD_natGentic2018	NA	NA	NA	TRUE	TRUE	NA	TRUE	Split鈥揾and鈥揻oot malformation, isolated form, type 1 (SHFM1)	NA	NA	NA	NA	NA	NA
Dlx6	TRUE	2.61E-05	GC_11	NA	NA	NA	NA	NA	TRUE	NA	TRUE	Split鈥揾and鈥揻oot malformation, isolated form, type 1 (SHFM1)	NA	NA	NA	NA	NA	NA
Dlx6os1	FALSE	NA	NA	NA	NA	NA	NA	NA	TRUE	NA	TRUE	NA	NA	NA	NA	NA	NA	NA
Dlx6os2	NA	NA	NA	NA	NA	NA	NA	NA	NA	NA	TRUE	NA	NA	NA	NA	NA	NA	NA
Dmd	TRUE	2.10E-05	GC_3	NA	11.16489833	166.6937898	13.90809127	NA	NA	NA	NA	NA	Myh11.Higd1b.Ccl11.Y.Pericyte,Y.Y.Pln.Y.Pericyte	Higd1b.Ccl11.Y.Pericyte,Y.Pln.Y.Pericyte	Ccl11.Y.Pericyte,Pln.Y.Pericyte	Y.Pericyte	Pericyte	Pericyte
Dmkn	TRUE	2.05E-05	GC_2	NA	NA	NA	NA	NA	NA	NA	NA	NA	Y.Slurp1.Anxa8.Aspn.Fibro,Y.Tesc.Y.Slurp1.Fibro	Slurp1.Anxa8.Aspn.Fibro,Tesc.Y.Slurp1.Fibro	NA	NA	NA	NA
Dmp1	TRUE	0.00297216	GC_12	eBMD_natGentic2018	108.2302702	0.385121689	12.90133098	TRUE	TRUE	NA	TRUE	Hypophosphatemic rickets, autosomal recessive, type 1 (ARHR1)	Y.Y.Y.Y.Col1a1.Chondro,Y.Y.Ifitm5.Col22a1.Y.Y.Ob,Ifitm5.Y.Gal.Col22a1.Y.Y.Ob,Bglap3.Y.Gal.Col22a1.Y.Y.Ob,Car3.Y.Gal.Col22a1.Y.Y.Ob,Lars2.Y.Gal.Col22a1.Y.Y.Ob,Ptprz1.Y.Y.Bglap3.Y.Y.Ob,Car3.Y.Y.Bglap3.Y.Y.Ob,Bglap2.Y.Y.Bglap3.Y.Y.Ob,Ppbp.Dmp1.Birc5.Dapk2.Pre-ob,Mmp13.Dmp1.Angpt4.Dapk2.Pre-ob,Col13a1.Dmp1.Angpt4.Dapk2.Pre-ob,Y.Y.Y.Lipc.HC,Y.Mepe.Y.Pde11a.HC,Pla2g10.Ffar4.Y.Pde11a.HC,Y.Y.Y.Ffar4+ HC	Y.Y.Lipc.HC,Mepe.Y.Pde11a.HC,Y.Y.Ffar4+ HC,Y.Y.Y.Col1a1.Chondro,Y.Ifitm5.Col22a1.Y.Y.Ob,Y.Gal.Col22a1.Y.Y.Ob,Dmp1.Angpt4.Dapk2.Pre-ob,Y.Y.Bglap3.Y.Y.Ob	Y.Lipc.HC,Y.Pde11a.HC,Y.Ffar4+ HC,Y.Y.Col1a1.Chondro,Ifitm5.Col22a1.Y.Y.Ob,Gal.Col22a1.Y.Y.Ob,Y.Bglap3.Y.Y.Ob,Angpt4.Dapk2.Pre-ob	Lipc.HC,Pde11a.HC,Ffar4+ HC,Y.Col1a1.Chondro,Col22a1.Y.Y.Ob,Bglap3.Y.Y.Ob	HC,Col1a1.Chondro,Y.Y.Ob	Y.Ob
Dmpk	NA	NA	NA	NA	36.43557706	274.8658398	34.9380333	NA	NA	NA	NA	NA	NA	NA	NA	NA	NA	NA
Dmwd	NA	NA	NA	NA	NA	NA	NA	NA	TRUE	NA	NA	NA	NA	NA	NA	NA	NA	NA
Dmxl1	NA	NA	NA	NA	NA	NA	NA	NA	TRUE	NA	NA	NA	NA	NA	NA	NA	NA	NA
Dna2	NA	NA	NA	NA	NA	NA	NA	NA	NA	NA	NA	Microcephalic osteodysplastic primordial dwarfism (other types)	NA	NA	NA	NA	NA	NA
Dnaja1	NA	NA	NA	NA	174.0558394	74.86941861	360.3145946	NA	NA	NA	NA	NA	NA	NA	NA	NA	NA	NA
Dnaja2	NA	NA	NA	NA	155.5298135	133.3922625	93.76011541	NA	NA	NA	NA	NA	NA	NA	NA	NA	NA	NA
Dnaja4	NA	NA	NA	NA	16.17018239	246.9573758	9.507007975	NA	NA	NA	NA	NA	Y.Y.Y.Aldh1a3+ HC	Y.Y.Aldh1a3+ HC	Y.Aldh1a3+ HC	Aldh1a3+ HC	Tex14+ HC	NA
Dnajb1	TRUE	5.86E-05	NA	NA	49.262695	15.40794552	133.7895783	NA	NA	NA	NA	NA	Y.Y.Y.Aldh1a3+ HC	Y.Y.Aldh1a3+ HC	Y.Aldh1a3+ HC	Aldh1a3+ HC	Tex14+ HC	NA
Dnajb11	NA	NA	NA	NA	111.1410594	43.27792661	68.15933447	NA	NA	NA	NA	NA	NA	NA	NA	NA	NA	NA
Dnajb3	NA	NA	NA	NA	NA	NA	NA	TRUE	NA	NA	NA	NA	NA	NA	NA	NA	NA	NA
Dnajb4	TRUE	3.39E-05	GC_11	NA	45.4367489	161.6236177	44.31144577	NA	NA	NA	NA	NA	Y.Y.Y.Aldh1a3+ HC	Y.Y.Aldh1a3+ HC	Y.Aldh1a3+ HC	Aldh1a3+ HC	Tex14+ HC	NA
Dnajb6	NA	NA	NA	NA	88.50937265	98.73329325	106.2990761	NA	NA	NA	NA	NA	NA	NA	NA	NA	NA	NA
Dnajb9	TRUE	3.36E-05	NA	NA	NA	NA	NA	NA	NA	NA	NA	NA	Y.Y.Y.Aldh1a3+ HC	Y.Y.Aldh1a3+ HC	Y.Aldh1a3+ HC	Aldh1a3+ HC	Tex14+ HC	NA
Dnajc10	NA	NA	NA	NA	181.8324317	44.38618094	82.25022201	NA	NA	NA	NA	NA	NA	NA	NA	NA	NA	NA
Dnajc13	NA	NA	NA	NA	112.9285605	40.09437238	61.06558704	TRUE	NA	NA	NA	NA	NA	NA	NA	NA	NA	NA
Dnajc21	NA	NA	NA	NA	NA	NA	NA	NA	NA	NA	NA	Metaphyseal dysplasia with pancreatic insufficiency and cyclic neutropenia (Shwachman鈥揃odian鈥揹iamond syndrome, SBDS)	NA	NA	NA	NA	NA	NA
Dnajc3	NA	NA	NA	NA	173.9345741	63.77903885	112.1630536	NA	NA	NA	NA	NA	NA	NA	NA	NA	NA	NA
Dnajc5	NA	NA	NA	NA	115.4149548	67.0747082	74.09583059	NA	NA	NA	NA	NA	NA	NA	NA	NA	NA	NA
Dnal1	NA	NA	NA	NA	NA	NA	NA	NA	NA	NA	TRUE	NA	NA	NA	NA	NA	NA	NA
Dnase1l2	NA	NA	NA	NA	NA	NA	NA	TRUE	NA	NA	NA	NA	NA	NA	NA	NA	NA	NA
Dnd1	NA	NA	NA	NA	NA	NA	NA	TRUE	NA	NA	NA	NA	NA	NA	NA	NA	NA	NA
Dner	NA	NA	NA	NA	NA	NA	NA	NA	NA	NA	TRUE	NA	NA	NA	NA	NA	NA	NA
Dnm1	NA	NA	NA	NA	NA	NA	NA	NA	TRUE	NA	TRUE	NA	NA	NA	NA	NA	NA	NA
Dnm2	NA	NA	NA	NA	112.3962621	65.50433849	89.50532408	NA	NA	NA	NA	NA	NA	NA	NA	NA	NA	NA
Dnm3	TRUE	1.12E-05	GC_8	Total body bone mineral density,eBMD_natGentic2018	NA	NA	NA	NA	NA	NA	NA	NA	NA	NA	NA	NA	NA	NA
Dnm3os	TRUE	7.63E-05	GC_11	NA	NA	NA	NA	TRUE	NA	NA	TRUE	NA	NA	NA	NA	NA	NA	NA
Dnmt3a	FALSE	NA	NA	eBMD_natGentic2018	NA	NA	NA	NA	NA	NA	NA	Tatton鈥揃rown鈥揜ahman syndrome	NA	NA	NA	NA	NA	NA
Dnpep	NA	NA	NA	NA	NA	NA	NA	NA	NA	NA	NA	NA	NA	NA	NA	NA	NA	NA
Dock1	FALSE	NA	NA	Total bone mineral density x gut microbiota (锘縢enus Dialister) interaction,Femur total bone mineral density x gut microbiota (锘縢enus Lactococcus) interaction	101.2814976	29.56259009	56.60838912	NA	NA	NA	NA	NA	NA	NA	NA	NA	NA	NA
Dock10	TRUE	7.07E-06	GC_5	NA	66.09978126	16.39524017	591.5548436	NA	NA	NA	NA	NA	Y.Mzb1.Y.Y.Low quality cell	Mzb1.Y.Y.Low quality cell	NA	NA	NA	NA
Dock11	NA	NA	NA	NA	NA	NA	NA	NA	TRUE	NA	NA	NA	NA	NA	NA	NA	NA	NA
Dock6	FALSE	NA	NA	NA	NA	NA	NA	NA	NA	NA	TRUE	Adams鈥揙liver syndrome	NA	NA	NA	NA	NA	NA
Dock8	FALSE	NA	NA	eBMD_natGentic2018	NA	NA	NA	NA	TRUE	NA	NA	NA	NA	NA	NA	NA	NA	NA
Dock9	FALSE	NA	NA	Bone stiffness index,eBMD_natGentic2018	NA	NA	NA	TRUE	TRUE	NA	TRUE	NA	Y.Y.Y.Lipc.HC	Y.Y.Lipc.HC	Y.Lipc.HC	Lipc.HC	NA	NA
Dok4	NA	NA	NA	NA	NA	NA	NA	NA	TRUE	NA	NA	NA	NA	NA	NA	NA	NA	NA
Dok5	NA	NA	NA	NA	NA	NA	NA	NA	NA	NA	TRUE	NA	Y.Y.Y.Lipc.HC	Y.Y.Lipc.HC	Y.Lipc.HC	Lipc.HC	NA	NA
Dok6	FALSE	NA	NA	Osteoporosis-related phenotypes	NA	NA	NA	NA	NA	NA	NA	NA	NA	NA	NA	NA	NA	NA
Dok7	NA	NA	NA	NA	NA	NA	NA	TRUE	TRUE	NA	NA	NA	NA	NA	NA	NA	NA	NA
Dop1b	NA	NA	NA	NA	NA	NA	NA	TRUE	NA	NA	NA	NA	Y.Y.Y.Aldh1a3+ HC,Y.Pla2g10.Y.Pde11a.HC,Ocm.Ffar4.Y.Pde11a.HC	Pla2g10.Y.Pde11a.HC,Ffar4.Y.Pde11a.HC,Y.Y.Aldh1a3+ HC	Y.Pde11a.HC,Y.Aldh1a3+ HC	Pde11a.HC,Aldh1a3+ HC	HC,Tex14+ HC	NA
Dot1l	FALSE	NA	NA	eBMD_natGentic2018	NA	NA	NA	NA	NA	NA	NA	NA	Y.Y.Y.Aldh1a3+ HC,Krt18.Ffar4.Y.Pde11a.HC	Y.Y.Aldh1a3+ HC	Y.Aldh1a3+ HC	Aldh1a3+ HC	Tex14+ HC	NA
Dpep1	TRUE	4.11E-05	GC_6	NA	25.28122014	28.14668807	118.5392068	NA	NA	NA	NA	NA	Ccl2.Y.Cxcl1.Col6a5.Lepr+ BMSC,Kng2.Esm1.Y.Adipoq.Lepr+ BMSC,Serpina3g.Esm1.Y.Adipoq.Lepr+ BMSC,Iigp1.Esm1.Y.Adipoq.Lepr+ BMSC,Esm1.Gdpd2.Y.Adipoq.Lepr+ BMSC,Kng2.Gdpd2.Y.Adipoq.Lepr+ BMSC,Y.Ccl2.Y.Adipoq.Lepr+ BMSC,Y.Ppbp.Y.Ppbp+ BMSC,Y.Retnlg.Y.Ppbp+ BMSC,Y.Lpl.Y.Kcnk2.Lepr+ BMSC	Y.Cxcl1.Col6a5.Lepr+ BMSC,Esm1.Y.Adipoq.Lepr+ BMSC,Gdpd2.Y.Adipoq.Lepr+ BMSC,Ccl2.Y.Adipoq.Lepr+ BMSC,Ppbp.Y.Ppbp+ BMSC,Retnlg.Y.Ppbp+ BMSC,Lpl.Y.Kcnk2.Lepr+ BMSC	Cxcl1.Col6a5.Lepr+ BMSC,Y.Adipoq.Lepr+ BMSC,Y.Ppbp+ BMSC	Col6a5.Lepr+ BMSC,Adipoq.Lepr+ BMSC,Ppbp+ BMSC	Lepr+ BMSC	Lepr+ BMSC
Dph3	NA	NA	NA	NA	NA	NA	NA	NA	TRUE	NA	NA	NA	NA	NA	NA	NA	NA	NA
Dpp4	TRUE	7.47E-06	GC_8	NA	NA	NA	NA	NA	NA	NA	NA	NA	Y.Mzb1.Y.Y.Low quality cell,Y.Rsad2.Y.Y.Low quality cell,Krtdap.Y.Pi16.Col6a6.Ly6a+ MSC,Aspm.Y.Pi16.Col6a6.Ly6a+ MSC,Y.Pi16.Clec3b.Col6a6.Ly6a+ MSC,Y.Agtr2.Clec3b.Col6a6.Ly6a+ MSC,Scg3.Sod3.Clec3b.Col6a6.Ly6a+ MSC	Mzb1.Y.Y.Low quality cell,Rsad2.Y.Y.Low quality cell,Y.Pi16.Col6a6.Ly6a+ MSC,Pi16.Clec3b.Col6a6.Ly6a+ MSC,Agtr2.Clec3b.Col6a6.Ly6a+ MSC	Pi16.Col6a6.Ly6a+ MSC,Clec3b.Col6a6.Ly6a+ MSC	Col6a6.Ly6a+ MSC	Ly6a+ MSC	Ly6a+ MSC
Dpp8	FALSE	NA	NA	eBMD_natGentic2018	129.7955967	128.8395701	52.79131145	NA	NA	NA	NA	NA	NA	NA	NA	NA	NA	NA
Dppa2	NA	NA	NA	NA	0.44397389	0.09597199	113.14275	NA	NA	NA	NA	NA	NA	NA	NA	NA	NA	NA
Dpt	TRUE	1.52E-05	GC_8	NA	23.46472979	126.4491076	193.6826537	NA	NA	TRUE	NA	NA	Krtdap.Y.Pi16.Col6a6.Ly6a+ MSC,Aspm.Y.Pi16.Col6a6.Ly6a+ MSC,Y.Pi16.Clec3b.Col6a6.Ly6a+ MSC,Y.Kcnj8.Clec3b.Col6a6.Ly6a+ MSC,Y.Agtr2.Clec3b.Col6a6.Ly6a+ MSC,Scg3.Sod3.Clec3b.Col6a6.Ly6a+ MSC,Cilp.Sod3.Clec3b.Col6a6.Ly6a+ MSC,Y.Slurp1.Y.Clic5.Ly6a+ MSC,Y.Htra4.Y.Clic5.Ly6a+ MSC,Mmp3.Spon2.Anxa8.Aspn.Fibro,Ptgs2.Spon2.Anxa8.Aspn.Fibro	Y.Pi16.Col6a6.Ly6a+ MSC,Pi16.Clec3b.Col6a6.Ly6a+ MSC,Kcnj8.Clec3b.Col6a6.Ly6a+ MSC,Agtr2.Clec3b.Col6a6.Ly6a+ MSC,Sod3.Clec3b.Col6a6.Ly6a+ MSC,Slurp1.Y.Clic5.Ly6a+ MSC,Htra4.Y.Clic5.Ly6a+ MSC,Spon2.Anxa8.Aspn.Fibro	Pi16.Col6a6.Ly6a+ MSC,Clec3b.Col6a6.Ly6a+ MSC,Y.Clic5.Ly6a+ MSC	Col6a6.Ly6a+ MSC,Clic5.Ly6a+ MSC	Ly6a+ MSC	Ly6a+ MSC
Dpyd	FALSE	NA	NA	eBMD_natGentic2018	NA	NA	NA	NA	NA	NA	TRUE	NA	NA	NA	NA	NA	NA	NA
Dpys	FALSE	NA	NA	NA	NA	NA	NA	NA	TRUE	NA	NA	NA	NA	NA	NA	NA	NA	NA
Dpysl2	NA	NA	NA	NA	67.70187729	14.59759794	288.6789643	NA	NA	NA	NA	NA	NA	NA	NA	NA	NA	NA
Dpysl3	TRUE	8.68E-05	GC_7	NA	192.5857826	65.62249008	146.5382617	NA	NA	NA	TRUE	NA	NA	NA	NA	NA	NA	NA
Dqx1	TRUE	9.18E-06	GC_10	NA	NA	NA	NA	NA	NA	NA	NA	NA	Y.Panx3.Y.Il17b.Mature Chondro,Y.Y.Y.Ihh.Mature Chondro	Panx3.Y.Il17b.Mature Chondro,Y.Y.Ihh.Mature Chondro	Y.Ihh.Mature Chondro	Ihh.Mature Chondro	NA	NA
Drc3	FALSE	NA	NA	Total body bone mineral density	NA	NA	NA	NA	NA	NA	NA	NA	NA	NA	NA	NA	NA	NA
Dscc1	NA	NA	NA	NA	NA	NA	NA	TRUE	NA	NA	NA	NA	NA	NA	NA	NA	NA	NA
Dse	NA	NA	NA	NA	136.6725088	17.61860017	63.95170179	NA	NA	NA	NA	Ehlers鈥揇anlos syndrome, musculocontractural type	NA	NA	NA	NA	NA	NA
Dsel	NA	NA	NA	NA	NA	NA	NA	NA	TRUE	NA	TRUE	NA	NA	NA	NA	NA	NA	NA
Dst	FALSE	NA	NA	eBMD_natGentic2018	292.6429376	634.8263024	193.4089501	NA	NA	NA	NA	NA	NA	NA	NA	NA	NA	NA
Dstn	NA	NA	NA	NA	327.1082059	77.75189204	287.7899565	NA	NA	NA	NA	NA	NA	NA	NA	NA	NA	NA
Dtd1	NA	NA	NA	NA	NA	NA	NA	NA	TRUE	NA	NA	NA	NA	NA	NA	NA	NA	NA
Dtl	TRUE	2.54E-05	GC_9	NA	NA	NA	NA	NA	NA	NA	NA	NA	NA	NA	NA	NA	NA	NA
Dtnbp1	FALSE	NA	NA	Femur total bone mineral density x gut microbiota (锘縢enus Lactococcus) interaction	NA	NA	NA	NA	NA	NA	NA	NA	NA	NA	NA	NA	NA	NA
Duoxa1	NA	NA	NA	NA	NA	NA	NA	NA	TRUE	NA	NA	NA	Y.Y.Tnn+ Aspn+ BMSC,Y.Slurp1.Y.Clic5.Ly6a+ MSC	Y.Tnn+ Aspn+ BMSC,Slurp1.Y.Clic5.Ly6a+ MSC	Tnn+ Aspn+ BMSC	Ostn.Pre-ob	NA	NA
Dusp1	TRUE	6.09E-05	GC_10	NA	62.37417562	82.9487936	304.1095106	NA	NA	NA	NA	NA	NA	NA	NA	NA	NA	NA
Dusp10	TRUE	9.19E-06	GC_11	NA	NA	NA	NA	NA	NA	NA	NA	NA	NA	NA	NA	NA	NA	NA
Dusp11	NA	NA	NA	NA	109.6575932	44.08484558	64.60782138	NA	NA	NA	NA	NA	NA	NA	NA	NA	NA	NA
Dusp14	TRUE	4.46E-05	GC_11	NA	NA	NA	NA	NA	NA	NA	TRUE	NA	Chrdl2.Y.Cilp.Prg4.CPC,Y.Y.Y.A2m+ Chondro,Y.Mmp9+ Chondro	Y.Y.A2m+ Chondro,Mmp9+ Chondro	Y.A2m+ Chondro	A2m+ Chondro	NA	NA
Dusp2	TRUE	2.61E-05	GC_11	NA	NA	NA	NA	NA	NA	NA	NA	NA	Ifitm6.Ctse.Y.Y.Low quality cell,Y.Mzb1.Y.Y.Low quality cell,Y.Rsad2.Y.Y.Low quality cell	Mzb1.Y.Y.Low quality cell,Rsad2.Y.Y.Low quality cell	Y.Y.Low quality cell	Y.Low quality cell	Low quality cell	NA
Dusp23	NA	NA	NA	NA	5.571352825	15.9446317	133.472287	NA	NA	NA	NA	NA	NA	NA	NA	NA	NA	NA
Dusp3	TRUE	2.60E-05	GC_11	NA	37.75622936	141.6174047	77.79300092	NA	NA	NA	NA	NA	NA	NA	NA	NA	NA	NA
Dusp4	NA	NA	NA	NA	NA	NA	NA	NA	TRUE	NA	NA	NA	NA	NA	NA	NA	NA	NA
Dusp5	TRUE	3.10E-05	GC_2	eBMD_natGentic2018	NA	NA	NA	NA	NA	NA	NA	NA	Y.Y.Y.Aldh1a3+ HC,Y.Pla2g10.Y.Pde11a.HC,Ocm.Ffar4.Y.Pde11a.HC,Krt18.Ffar4.Y.Pde11a.HC	Pla2g10.Y.Pde11a.HC,Ffar4.Y.Pde11a.HC,Y.Y.Aldh1a3+ HC	Y.Pde11a.HC,Y.Aldh1a3+ HC	Pde11a.HC,Aldh1a3+ HC	HC,Tex14+ HC	NA
Dusp6	TRUE	2.16E-05	GC_12	NA	NA	NA	NA	TRUE	NA	NA	NA	NA	Y.Y.Y.Aldh1a3+ HC	Y.Y.Aldh1a3+ HC	Y.Aldh1a3+ HC	Aldh1a3+ HC	Tex14+ HC	NA
Dusp9	NA	NA	NA	NA	NA	NA	NA	NA	TRUE	NA	NA	NA	Y.Msx1.Y.Pclaf.Early.MSC,Y.Y.Y.Hoxa13.Early.MSC	Msx1.Y.Pclaf.Early.MSC,Y.Y.Hoxa13.Early.MSC	Y.Pclaf.Early.MSC,Y.Hoxa13.Early.MSC	Pclaf.Early.MSC,Hoxa13.Early.MSC	Early.MSC	NA
Dvl1	NA	NA	NA	NA	NA	NA	NA	TRUE	NA	NA	NA	Robinow syndrome, dominant type	NA	NA	NA	NA	NA	NA
Dvl3	NA	NA	NA	NA	NA	NA	NA	NA	NA	NA	NA	Robinow syndrome, dominant type	NA	NA	NA	NA	NA	NA
Dym	FALSE	NA	NA	NA	NA	NA	NA	TRUE	NA	NA	NA	Dyggve鈥揗elchior鈥揅lausen dysplasia (DMC)	NA	NA	NA	NA	NA	NA
Dync1h1	NA	NA	NA	NA	524.6290147	279.034598	254.0932785	NA	NA	NA	NA	NA	NA	NA	NA	NA	NA	NA
Dync1i1	FALSE	NA	NA	Total body bone mineral density,eBMD_natGentic2018	NA	NA	NA	NA	TRUE	NA	TRUE	NA	NA	NA	NA	NA	NA	NA
Dync1i2	NA	NA	NA	NA	129.1205382	67.24497602	107.2769429	NA	NA	NA	NA	NA	NA	NA	NA	NA	NA	NA
Dync1li2	FALSE	NA	NA	NA	150.4029013	97.81043223	61.76045997	NA	NA	NA	NA	NA	NA	NA	NA	NA	NA	NA
Dync2h1	NA	NA	NA	NA	NA	NA	NA	NA	NA	NA	NA	Short rib鈥損olydactyly syndrome (SRPS) type 1/3 (Saldino鈥揘oonan/Verma鈥揘aumoff),Asphyxiating thoracic dysplasia (ATD; Jeune),SRPS type 2 (Majewski)	NA	NA	NA	NA	NA	NA
Dync2li1	NA	NA	NA	NA	NA	NA	NA	NA	NA	NA	NA	Chondroectodermal dysplasia (Ellis-van Creveld),Short rib鈥損olydactyly syndrome (SRPS) type 1/3 (Saldino鈥揘oonan/Verma鈥揘aumoff),Asphyxiating thoracic dysplasia (ATD; Jeune)	NA	NA	NA	NA	NA	NA
Dynll1	NA	NA	NA	NA	155.6886125	40.35952226	235.0942107	NA	NA	NA	NA	NA	NA	NA	NA	NA	NA	NA
Dynll2	NA	NA	NA	NA	65.83988901	130.3332783	56.19760194	NA	NA	NA	NA	NA	NA	NA	NA	NA	NA	NA
Dynlrb1	NA	NA	NA	NA	87.75383587	70.96495552	122.5723976	NA	NA	NA	NA	NA	NA	NA	NA	NA	NA	NA
Dynlt1b	NA	NA	NA	NA	52.2082615	25.83859452	187.2750029	NA	NA	NA	NA	NA	NA	NA	NA	NA	NA	NA
Dynlt3	NA	NA	NA	NA	105.8978858	75.49457709	61.12615999	NA	NA	NA	NA	NA	NA	NA	NA	NA	NA	NA
Dyrk2	NA	NA	NA	NA	NA	NA	NA	NA	TRUE	NA	NA	NA	NA	NA	NA	NA	NA	NA
Dzip1	NA	NA	NA	NA	NA	NA	NA	NA	TRUE	NA	NA	NA	NA	NA	NA	NA	NA	NA
Dzip1l	NA	NA	NA	NA	NA	NA	NA	NA	NA	NA	TRUE	NA	NA	NA	NA	NA	NA	NA
E130114P18Rik	TRUE	8.94E-06	GC_10	NA	NA	NA	NA	NA	NA	NA	NA	NA	NA	NA	NA	NA	NA	NA
E230032D23Rik	NA	NA	NA	NA	NA	NA	NA	NA	TRUE	NA	NA	NA	NA	NA	NA	NA	NA	NA
E2f1	FALSE	NA	NA	eBMD_natGentic2018	NA	NA	NA	NA	NA	NA	NA	NA	NA	NA	NA	NA	NA	NA
E2f6	NA	NA	NA	NA	24.02046211	113.8225854	12.41705943	NA	NA	NA	NA	NA	NA	NA	NA	NA	NA	NA
E330013P04Rik	TRUE	3.87E-06	GC_8	NA	NA	NA	NA	NA	NA	NA	NA	NA	NA	NA	NA	NA	NA	NA
Ebf1	TRUE	0.000134883	GC_5	eBMD_natGentic2018	49.23383014	45.88723105	169.7087681	TRUE	NA	NA	NA	NA	NA	NA	NA	NA	NA	NA
Ebf2	TRUE	1.46E-05	GC_5	NA	NA	NA	NA	TRUE	NA	NA	TRUE	NA	Y.Y.Pln.Y.Pericyte,Y.Agtr2.Y.Pclaf.Early.MSC,Scg3.Sod3.Clec3b.Col6a6.Ly6a+ MSC	Agtr2.Y.Pclaf.Early.MSC,Y.Pln.Y.Pericyte	Pln.Y.Pericyte	NA	NA	NA
Ebf3	TRUE	6.72E-05	GC_5	NA	11.78585931	15.80436155	106.8431428	NA	NA	NA	NA	NA	Ccl2.Y.Cxcl1.Col6a5.Lepr+ BMSC,Kng2.Esm1.Y.Adipoq.Lepr+ BMSC,Serpina3g.Esm1.Y.Adipoq.Lepr+ BMSC,Esm1.Gdpd2.Y.Adipoq.Lepr+ BMSC,Kng2.Gdpd2.Y.Adipoq.Lepr+ BMSC,Y.Ccl2.Y.Adipoq.Lepr+ BMSC,Y.Retnlg.Y.Ppbp+ BMSC,Y.Lpl.Y.Kcnk2.Lepr+ BMSC	Esm1.Y.Adipoq.Lepr+ BMSC,Gdpd2.Y.Adipoq.Lepr+ BMSC,Ccl2.Y.Adipoq.Lepr+ BMSC,Retnlg.Y.Ppbp+ BMSC,Lpl.Y.Kcnk2.Lepr+ BMSC	Y.Adipoq.Lepr+ BMSC,Y.Ppbp+ BMSC,Y.Kcnk2.Lepr+ BMSC	Adipoq.Lepr+ BMSC,Ppbp+ BMSC,Kcnk2.Lepr+ BMSC	Lepr+ BMSC	Lepr+ BMSC
Ebf4	NA	NA	NA	NA	NA	NA	NA	NA	NA	NA	TRUE	NA	NA	NA	NA	NA	NA	NA
Ebp	NA	NA	NA	NA	NA	NA	NA	TRUE	NA	NA	NA	CDP, X-linked dominant, Conradi鈥揌眉nermann type (CDPX2)t	NA	NA	NA	NA	NA	NA
Ece1	TRUE	2.14E-05	GC_9	NA	102.4491861	115.9532228	163.6491557	NA	TRUE	NA	NA	NA	Y.Y.Vcan+ MP BMSC	Y.Vcan+ MP BMSC	Vcan+ MP BMSC	Otos.Pre-ob	NA	NA
Ech1	NA	NA	NA	NA	38.76262601	246.5710403	74.57669581	NA	NA	NA	NA	NA	NA	NA	NA	NA	NA	NA
Ecm1	TRUE	5.00E-05	GC_7	NA	124.4639083	69.929941	293.1474108	TRUE	NA	NA	NA	NA	Wfdc21.Y.Y.Sfrp4.Late.MSC,Scg3.Sod3.Clec3b.Col6a6.Ly6a+ MSC,Cilp.Sod3.Clec3b.Col6a6.Ly6a+ MSC,Y.Slurp1.Y.Clic5.Ly6a+ MSC,Y.Htra4.Y.Clic5.Ly6a+ MSC,Y.Slurp1.Anxa8.Aspn.Fibro,Mmp3.Spon2.Anxa8.Aspn.Fibro,Ptgs2.Spon2.Anxa8.Aspn.Fibro	Sod3.Clec3b.Col6a6.Ly6a+ MSC,Slurp1.Y.Clic5.Ly6a+ MSC,Htra4.Y.Clic5.Ly6a+ MSC,Slurp1.Anxa8.Aspn.Fibro,Spon2.Anxa8.Aspn.Fibro	Y.Clic5.Ly6a+ MSC,Anxa8.Aspn.Fibro	Clic5.Ly6a+ MSC,Aspn.Fibro	Fibro	Fibroblast
Ecm2	TRUE	1.51E-05	GC_4	NA	11.97982909	117.0068755	34.31249634	NA	TRUE	TRUE	TRUE	NA	Cytl1.Y.Omd.Prg4.CPC,Cilp2.Y.Omd.Prg4.CPC,Cilp.Y.Omd.Prg4.CPC,Chad.Y.Omd.Prg4.CPC,Myoc.Y.Cilp.Prg4.CPC,Y.Y.Tnn+ Aspn+ BMSC,Cilp.Sod3.Clec3b.Col6a6.Ly6a+ MSC,Y.Slurp1.Anxa8.Aspn.Fibro,Mmp3.Spon2.Anxa8.Aspn.Fibro,Mstn.Y.Ptx4.Aspn.Fibro,Y.Clec3b.Y.Slurp1.Fibro,Y.Tesc.Y.Slurp1.Fibro	Y.Tnn+ Aspn+ BMSC,Slurp1.Anxa8.Aspn.Fibro,Spon2.Anxa8.Aspn.Fibro,Y.Ptx4.Aspn.Fibro,Clec3b.Y.Slurp1.Fibro,Tesc.Y.Slurp1.Fibro,Y.Omd.Prg4.CPC,Y.Cilp.Prg4.CPC	Anxa8.Aspn.Fibro,Ptx4.Aspn.Fibro,Y.Slurp1.Fibro,Omd.Prg4.CPC,Cilp.Prg4.CPC,Tnn+ Aspn+ BMSC	Aspn.Fibro,Slurp1.Fibro,Prg4.CPC,Ostn.Pre-ob	Fibro	Fibroblast
Ecpas	NA	NA	NA	NA	136.3129616	131.3563469	67.47546678	NA	NA	NA	NA	NA	Y.Y.Y.Aldh1a3+ HC,Y.Pla2g10.Y.Pde11a.HC	Pla2g10.Y.Pde11a.HC,Y.Y.Aldh1a3+ HC	Y.Aldh1a3+ HC	Aldh1a3+ HC	Tex14+ HC	NA
Ecrg4	NA	NA	NA	NA	NA	NA	NA	NA	TRUE	NA	NA	NA	Chad.Y.Omd.Prg4.CPC,Pla2g10.Serpina1b.Y.Il17b.Mature Chondro,R3hdml.Serpina1d.Y.Il17b.Mature Chondro,Panx3.C1qtnf3.Y.Il17b.Mature Chondro,Y.Panx3.Y.Il17b.Mature Chondro,Y.Y.Y.Ihh.Mature Chondro,Mmp3.Spon2.Anxa8.Aspn.Fibro,Y.Y.Y.Ffar4+ HC,R3hdml.Pcp4.Crispld1.Ucma.CPC,Cst6.Pcp4.Crispld1.Ucma.CPC	Spon2.Anxa8.Aspn.Fibro,Y.Y.Ffar4+ HC,Pcp4.Crispld1.Ucma.CPC,Panx3.Y.Il17b.Mature Chondro,Y.Y.Ihh.Mature Chondro	Y.Ffar4+ HC,Y.Il17b.Mature Chondro,Y.Ihh.Mature Chondro	Ffar4+ HC,Il17b.Mature Chondro,Ihh.Mature Chondro	Mature Chondro	Chondro
Ecscr	NA	NA	NA	NA	NA	NA	NA	NA	NA	NA	TRUE	NA	NA	NA	NA	NA	NA	NA
Edar	TRUE	8.55E-06	GC_5	NA	NA	NA	NA	NA	NA	NA	NA	NA	NA	NA	NA	NA	NA	NA
Edem1	NA	NA	NA	NA	128.7568211	18.72163388	60.65819064	NA	NA	NA	NA	NA	NA	NA	NA	NA	NA	NA
Edf1	NA	NA	NA	NA	NA	NA	NA	TRUE	NA	NA	NA	NA	NA	NA	NA	NA	NA	NA
Edil3	TRUE	4.61E-05	GC_4	NA	168.7408988	5.469070983	14.29457854	NA	TRUE	NA	TRUE	NA	Y.Y.Y.A2m+ Chondro	Y.Y.A2m+ Chondro	Y.A2m+ Chondro	A2m+ Chondro	NA	Chondro
Edn1	TRUE	3.61E-06	GC_3	NA	NA	NA	NA	NA	NA	NA	NA	Auriculocondylar syndrome, type 3	NA	NA	NA	NA	NA	NA
Ednra	TRUE	2.44E-05	GC_5	NA	NA	NA	NA	NA	NA	NA	NA	Mandibulofacial dysostosis with alopecia	NA	NA	NA	NA	NA	NA
Eea1	NA	NA	NA	NA	106.5663683	53.73054806	62.70545158	NA	NA	NA	NA	NA	NA	NA	NA	NA	NA	NA
Eef1a1	NA	NA	NA	NA	8431.786859	1431.289342	3430.911209	NA	NA	NA	NA	NA	NA	NA	NA	NA	NA	NA
Eef1a2	NA	NA	NA	NA	0.358210713	772.6291081	0.783793483	NA	NA	NA	NA	NA	NA	NA	NA	NA	NA	NA
Eef1akmt2	FALSE	NA	NA	Bone mineral content	NA	NA	NA	NA	NA	NA	NA	NA	NA	NA	NA	NA	NA	NA
Eef1b2	NA	NA	NA	NA	663.8982083	111.11773	360.4633662	NA	NA	NA	NA	NA	NA	NA	NA	NA	NA	NA
Eef1d	NA	NA	NA	NA	174.2887426	78.31369162	185.621143	NA	NA	NA	NA	NA	NA	NA	NA	NA	NA	NA
Eef1g	NA	NA	NA	NA	671.5788036	362.4807993	535.2377498	NA	NA	NA	NA	NA	NA	NA	NA	NA	NA	NA
Eef2	NA	NA	NA	NA	2831.861198	1422.893713	1218.507886	NA	NA	NA	NA	NA	NA	NA	NA	NA	NA	NA
Eef2k	FALSE	NA	NA	eBMD_natGentic2018	NA	NA	NA	NA	NA	NA	NA	NA	NA	NA	NA	NA	NA	NA
Eepd1	TRUE	1.68E-05	GC_6	NA	NA	NA	NA	NA	NA	NA	NA	NA	NA	NA	NA	NA	NA	NA
Efemp1	TRUE	1.49E-05	GC_6	NA	24.05495567	16.34142884	145.9343671	TRUE	NA	NA	NA	NA	Krtdap.Y.Pi16.Col6a6.Ly6a+ MSC,Aspm.Y.Pi16.Col6a6.Ly6a+ MSC,Y.Pi16.Clec3b.Col6a6.Ly6a+ MSC,Cst6.Pcp4.Crispld1.Ucma.CPC,Y.Lbhd2.Crispld1.Ucma.CPC	Y.Pi16.Col6a6.Ly6a+ MSC,Pi16.Clec3b.Col6a6.Ly6a+ MSC,Lbhd2.Crispld1.Ucma.CPC	Pi16.Col6a6.Ly6a+ MSC	Col6a6.Ly6a+ MSC	Ly6a+ MSC	Ly6a+ MSC
Efemp2	NA	NA	NA	NA	245.4809588	16.40254465	138.6677638	NA	TRUE	TRUE	TRUE	NA	NA	NA	NA	NA	NA	NA
Efhd1	TRUE	5.69E-06	GC_3	NA	NA	NA	NA	NA	NA	NA	NA	NA	Krtdap.Y.Pi16.Col6a6.Ly6a+ MSC,Aspm.Y.Pi16.Col6a6.Ly6a+ MSC,Y.Pi16.Clec3b.Col6a6.Ly6a+ MSC,Y.Kcnj8.Clec3b.Col6a6.Ly6a+ MSC,Y.Agtr2.Clec3b.Col6a6.Ly6a+ MSC,Scg3.Sod3.Clec3b.Col6a6.Ly6a+ MSC	Y.Pi16.Col6a6.Ly6a+ MSC,Pi16.Clec3b.Col6a6.Ly6a+ MSC,Kcnj8.Clec3b.Col6a6.Ly6a+ MSC,Agtr2.Clec3b.Col6a6.Ly6a+ MSC	Pi16.Col6a6.Ly6a+ MSC,Clec3b.Col6a6.Ly6a+ MSC	Col6a6.Ly6a+ MSC	Ly6a+ MSC	Ly6a+ MSC
Efna1	NA	NA	NA	NA	NA	NA	NA	NA	NA	NA	TRUE	NA	NA	NA	NA	NA	NA	NA
Efna2	NA	NA	NA	NA	NA	NA	NA	TRUE	TRUE	NA	TRUE	NA	NA	NA	NA	NA	NA	NA
Efna3	NA	NA	NA	NA	NA	NA	NA	NA	NA	NA	TRUE	NA	NA	NA	NA	NA	NA	NA
Efna4	NA	NA	NA	NA	NA	NA	NA	TRUE	NA	NA	TRUE	NA	NA	NA	NA	NA	NA	NA
Efna5	TRUE	6.54E-05	GC_4	NA	NA	NA	NA	NA	NA	NA	TRUE	NA	NA	NA	NA	NA	NA	NA
Efnb1	NA	NA	NA	NA	NA	NA	NA	NA	NA	NA	TRUE	Craniofrontonasal syndrome	NA	NA	NA	NA	NA	NA
Efnb2	TRUE	1.95E-05	GC_2	NA	NA	NA	NA	NA	NA	NA	TRUE	NA	Y.Y.Y.Aldh1a3+ HC	Y.Y.Aldh1a3+ HC	Y.Aldh1a3+ HC	Aldh1a3+ HC	Tex14+ HC	NA
Efr3a	NA	NA	NA	NA	123.1170662	58.1327421	79.00002968	NA	NA	NA	NA	NA	NA	NA	NA	NA	NA	NA
Efr3b	NA	NA	NA	NA	NA	NA	NA	NA	NA	NA	TRUE	NA	Y.Y.Y.Aldh1a3+ HC	Y.Y.Aldh1a3+ HC	Y.Aldh1a3+ HC	Aldh1a3+ HC	Tex14+ HC	NA
Efs	NA	NA	NA	NA	NA	NA	NA	NA	NA	NA	TRUE	NA	NA	NA	NA	NA	NA	NA
Eftud1	NA	NA	NA	NA	NA	NA	NA	NA	NA	NA	NA	Metaphyseal dysplasia with pancreatic insufficiency and cyclic neutropenia (Shwachman鈥揃odian鈥揹iamond syndrome, SBDS)	NA	NA	NA	NA	NA	NA
Eftud2	NA	NA	NA	NA	NA	NA	NA	NA	NA	NA	NA	Mandibulofacial dysostosis with microcephaly	NA	NA	NA	NA	NA	NA
Egfl6	TRUE	0.000178658	GC_3	NA	NA	NA	NA	NA	NA	NA	NA	NA	Nppc.Y.Y.Y.Meninges,Lypd2.Y.Y.Y.Meninges,Y.Agtr2.Y.Gas2.Middle.MSC,Hoxd1.Y.Y.Pax3.Middle.MSC,Y.Stmn2.Y.Y.Irx1+ MSC,Hmmr.Irx1.Y.Y.Irx1+ MSC,Hoxd1.Irx1.Y.Y.Irx1+ MSC,Y.Kcnj8.Clec3b.Col6a6.Ly6a+ MSC,Y.Agtr2.Clec3b.Col6a6.Ly6a+ MSC,Igfbp3.Y.Y.Wnt2.Late.MSC,Clec3b.Y.Y.Wnt2.Late.MSC	Y.Y.Y.Meninges,Agtr2.Y.Gas2.Middle.MSC,Stmn2.Y.Y.Irx1+ MSC,Y.Y.Wnt2.Late.MSC,Irx1.Y.Y.Irx1+ MSC,Kcnj8.Clec3b.Col6a6.Ly6a+ MSC,Agtr2.Clec3b.Col6a6.Ly6a+ MSC	Y.Y.Meninges,Y.Y.Irx1+ MSC,Y.Wnt2.Late.MSC	Y.Irx1+ MSC,Wnt2.Late.MSC,Y.Meninges	Meninges,Irx1+ MSC	NA
Egfl7	TRUE	1.21E-05	GC_4	NA	NA	NA	NA	NA	NA	NA	NA	NA	NA	NA	NA	NA	NA	NA
Egfr	TRUE	2.24E-05	GC_5	NA	NA	NA	NA	TRUE	TRUE	NA	NA	NA	Y.Y.Vcan+ MP BMSC,Y.Htra4.Y.Clic5.Ly6a+ MSC	Y.Vcan+ MP BMSC,Htra4.Y.Clic5.Ly6a+ MSC	Vcan+ MP BMSC	Otos.Pre-ob	NA	NA
Egln1	NA	NA	NA	NA	109.4261139	162.7579712	36.87147877	NA	NA	NA	NA	NA	NA	NA	NA	NA	NA	NA
Egln3	NA	NA	NA	NA	45.12568685	137.2958276	7.336926573	NA	NA	NA	NA	NA	Chrdl2.Y.Cilp.Prg4.CPC,Y.Slurp1.Anxa8.Aspn.Fibro,Y.Clec3b.Y.Slurp1.Fibro,Y.Tesc.Y.Slurp1.Fibro	Slurp1.Anxa8.Aspn.Fibro,Clec3b.Y.Slurp1.Fibro,Tesc.Y.Slurp1.Fibro	Y.Slurp1.Fibro	Slurp1.Fibro	Fibro	Fibroblast
Egr1	TRUE	8.60E-05	NA	NA	128.8848438	46.59365785	942.777512	TRUE	TRUE	NA	TRUE	NA	Y.Y.Y.Aldh1a3+ HC	Y.Y.Aldh1a3+ HC	Y.Aldh1a3+ HC	Aldh1a3+ HC	Tex14+ HC	NA
Egr2	TRUE	1.34E-05	GC_2	NA	NA	NA	NA	TRUE	TRUE	NA	TRUE	NA	Y.Y.Y.Aldh1a3+ HC,Y.Y.Y.A2m+ Chondro	Y.Y.A2m+ Chondro,Y.Y.Aldh1a3+ HC	Y.A2m+ Chondro,Y.Aldh1a3+ HC	A2m+ Chondro,Aldh1a3+ HC	Tex14+ HC	NA
Egr3	NA	NA	NA	NA	NA	NA	NA	NA	TRUE	NA	TRUE	NA	Y.Y.Y.Aldh1a3+ HC,Ocm.Ffar4.Y.Pde11a.HC,Krt18.Ffar4.Y.Pde11a.HC	Ffar4.Y.Pde11a.HC,Y.Y.Aldh1a3+ HC	Y.Aldh1a3+ HC	Aldh1a3+ HC	Tex14+ HC	NA
Egr4	TRUE	2.16E-05	GC_1	NA	NA	NA	NA	NA	NA	NA	NA	NA	Y.Y.Y.Aldh1a3+ HC,Y.Y.Y.A2m+ Chondro,Y.Mmp9+ Chondro	Y.Y.A2m+ Chondro,Mmp9+ Chondro,Y.Y.Aldh1a3+ HC	Y.A2m+ Chondro,Y.Aldh1a3+ HC	A2m+ Chondro,Aldh1a3+ HC	Tex14+ HC	NA
Ehbp1l1	NA	NA	NA	NA	124.3362155	303.0415044	75.05520641	NA	NA	NA	NA	NA	Y.Pla2g10.Y.Pde11a.HC	Pla2g10.Y.Pde11a.HC	NA	NA	NA	NA
Ehd1	NA	NA	NA	NA	113.1100983	57.13389929	90.43145191	NA	NA	NA	NA	NA	NA	NA	NA	NA	NA	NA
Ehd2	NA	NA	NA	NA	123.2091626	159.4288216	162.148408	NA	NA	NA	NA	NA	Y.Y.Pln.Y.Pericyte,Ptgs2.Spon2.Anxa8.Aspn.Fibro	Y.Pln.Y.Pericyte	Pln.Y.Pericyte	NA	NA	NA
Ehd3	TRUE	1.77E-05	GC_1	NA	NA	NA	NA	NA	NA	NA	NA	NA	Y.Y.Y.Ihh.Mature Chondro	Y.Y.Ihh.Mature Chondro	Y.Ihh.Mature Chondro	Ihh.Mature Chondro	NA	NA
Ehd4	FALSE	NA	NA	eBMD_natGentic2018	51.6106048	173.3799905	63.76035166	NA	NA	NA	NA	NA	Y.Y.Y.Aldh1a3+ HC,Y.Pla2g10.Y.Pde11a.HC,Krt18.Ffar4.Y.Pde11a.HC	Pla2g10.Y.Pde11a.HC,Y.Y.Aldh1a3+ HC	Y.Aldh1a3+ HC	Aldh1a3+ HC	Tex14+ HC	NA
Ehf	NA	NA	NA	NA	NA	NA	NA	NA	TRUE	NA	NA	NA	NA	NA	NA	NA	NA	NA
Ehhadh	NA	NA	NA	NA	NA	NA	NA	TRUE	NA	NA	NA	NA	NA	NA	NA	NA	NA	NA
Ehmt2	NA	NA	NA	NA	126.6924187	54.09709883	60.29032691	NA	TRUE	NA	NA	NA	NA	NA	NA	NA	NA	NA
Eid1	NA	NA	NA	NA	175.1843653	59.564742	55.8047852	NA	NA	NA	NA	NA	NA	NA	NA	NA	NA	NA
Eif1	NA	NA	NA	NA	234.5949367	240.1546269	720.4667494	NA	NA	NA	NA	NA	NA	NA	NA	NA	NA	NA
Eif1a	NA	NA	NA	NA	148.3810471	23.46984854	77.99120997	NA	NA	NA	NA	NA	NA	NA	NA	NA	NA	NA
Eif1ax	FALSE	NA	NA	NA	104.8572756	60.9244866	72.3518878	NA	NA	NA	NA	NA	NA	NA	NA	NA	NA	NA
Eif2ak2	NA	NA	NA	NA	NA	NA	NA	TRUE	NA	NA	NA	NA	NA	NA	NA	NA	NA	NA
Eif2ak3	NA	NA	NA	NA	NA	NA	NA	TRUE	NA	NA	NA	SED with diabetes mellitus, Wolcott鈥揜allison type	NA	NA	NA	NA	NA	NA
Eif2b2	FALSE	NA	NA	Total body bone mineral density (MTAG)	NA	NA	NA	NA	NA	NA	NA	NA	NA	NA	NA	NA	NA	NA
Eif2s2	NA	NA	NA	NA	264.049007	117.6537579	275.6647334	NA	NA	NA	NA	NA	NA	NA	NA	NA	NA	NA
Eif2s3x	NA	NA	NA	NA	190.5165205	97.683421	76.72815613	NA	NA	NA	NA	NA	NA	NA	NA	NA	NA	NA
Eif2s3y	TRUE	1.77E-05	GC_11	NA	NA	NA	NA	NA	NA	NA	NA	NA	NA	NA	NA	NA	NA	NA
Eif3a	NA	NA	NA	NA	522.5516318	181.2866187	266.2249831	NA	NA	NA	NA	NA	NA	NA	NA	NA	NA	NA
Eif3b	NA	NA	NA	NA	197.4406451	98.61814552	105.0019617	NA	NA	NA	NA	NA	NA	NA	NA	NA	NA	NA
Eif3c	NA	NA	NA	NA	444.5116247	176.4637067	207.9097667	NA	NA	NA	NA	NA	NA	NA	NA	NA	NA	NA
Eif3d	NA	NA	NA	NA	136.0267215	60.48776672	108.3090641	NA	NA	NA	NA	NA	NA	NA	NA	NA	NA	NA
Eif3e	FALSE	NA	NA	eBMD_natGentic2018	215.6109134	112.8527775	156.5278032	NA	NA	NA	NA	NA	NA	NA	NA	NA	NA	NA
Eif3f	NA	NA	NA	NA	129.7971313	90.80292779	154.0396797	NA	NA	NA	NA	NA	NA	NA	NA	NA	NA	NA
Eif3h	NA	NA	NA	NA	186.2197004	109.8839192	244.1452124	NA	NA	NA	NA	NA	NA	NA	NA	NA	NA	NA
Eif3i	NA	NA	NA	NA	114.6451061	73.36806554	101.9394559	NA	NA	NA	NA	NA	NA	NA	NA	NA	NA	NA
Eif3k	NA	NA	NA	NA	100.9131969	63.50551913	137.4696417	NA	NA	NA	NA	NA	NA	NA	NA	NA	NA	NA
Eif3l	NA	NA	NA	NA	134.4282527	80.03002445	124.2158483	NA	NA	NA	NA	NA	NA	NA	NA	NA	NA	NA
Eif3m	NA	NA	NA	NA	104.443493	70.13950339	82.39516326	NA	NA	NA	NA	NA	NA	NA	NA	NA	NA	NA
Eif4a.ps4	NA	NA	NA	NA	129.097397	47.25375561	36.35221138	NA	NA	NA	NA	NA	NA	NA	NA	NA	NA	NA
Eif4a1	NA	NA	NA	NA	490.9815828	140.0941289	327.3509772	NA	NA	NA	NA	NA	NA	NA	NA	NA	NA	NA
Eif4a2	NA	NA	NA	NA	284.0527956	212.8929935	238.4430296	NA	NA	NA	NA	NA	NA	NA	NA	NA	NA	NA
Eif4a3	NA	NA	NA	NA	NA	NA	NA	NA	NA	NA	NA	Richieri鈥揅osta鈥揚ereira syndrome	NA	NA	NA	NA	NA	NA
Eif4b	FALSE	NA	NA	NA	480.4536443	202.0144921	200.2347374	NA	NA	NA	NA	NA	NA	NA	NA	NA	NA	NA
Eif4e	NA	NA	NA	NA	106.1280089	58.41419142	121.9393191	NA	NA	NA	NA	NA	NA	NA	NA	NA	NA	NA
Eif4ebp1	NA	NA	NA	NA	108.0127666	34.03013444	227.4818487	NA	NA	NA	NA	NA	NA	NA	NA	NA	NA	NA
Eif4ebp2	NA	NA	NA	NA	54.76001564	127.0602527	68.38199026	NA	NA	NA	NA	NA	NA	NA	NA	NA	NA	NA
Eif4g1	NA	NA	NA	NA	510.8717177	388.1826887	225.5718135	NA	NA	NA	NA	NA	NA	NA	NA	NA	NA	NA
Eif4g2	NA	NA	NA	NA	772.6597971	584.8116552	557.4608545	TRUE	NA	NA	NA	NA	NA	NA	NA	NA	NA	NA
Eif4g3	NA	NA	NA	NA	104.5188612	97.62972642	87.49255994	NA	NA	NA	NA	NA	NA	NA	NA	NA	NA	NA
Eif4h	NA	NA	NA	NA	250.2323321	89.53425798	164.2290299	NA	NA	NA	NA	NA	NA	NA	NA	NA	NA	NA
Eif5	NA	NA	NA	NA	226.0258555	137.1435232	216.1651729	NA	NA	NA	NA	NA	NA	NA	NA	NA	NA	NA
Eif5a	NA	NA	NA	NA	386.5597392	227.1276031	376.4571703	NA	NA	NA	NA	NA	NA	NA	NA	NA	NA	NA
Eif5b	NA	NA	NA	NA	156.0425506	93.79059471	133.1599238	NA	NA	NA	NA	NA	NA	NA	NA	NA	NA	NA
Eldr	NA	NA	NA	NA	NA	NA	NA	NA	TRUE	NA	NA	NA	NA	NA	NA	NA	NA	NA
Elf1	NA	NA	NA	NA	NA	NA	NA	NA	TRUE	NA	NA	NA	NA	NA	NA	NA	NA	NA
Ell2	TRUE	4.53E-05	GC_11	NA	NA	NA	NA	NA	NA	NA	NA	NA	Y.Y.Y.Aldh1a3+ HC,Y.Pla2g10.Y.Pde11a.HC,Ocm.Ffar4.Y.Pde11a.HC,Pla2g10.Ffar4.Y.Pde11a.HC	Pla2g10.Y.Pde11a.HC,Ffar4.Y.Pde11a.HC,Y.Y.Aldh1a3+ HC	Y.Pde11a.HC,Y.Aldh1a3+ HC	Pde11a.HC,Aldh1a3+ HC	HC,Tex14+ HC	NA
Elmo1	TRUE	3.45E-05	GC_11	NA	NA	NA	NA	NA	NA	NA	NA	NA	Bglap3.Y.Gal.Col22a1.Y.Y.Ob,Car3.Y.Gal.Col22a1.Y.Y.Ob,Lars2.Y.Gal.Col22a1.Y.Y.Ob,Car3.Y.Y.Bglap3.Y.Y.Ob,Bglap2.Y.Y.Bglap3.Y.Y.Ob	Y.Gal.Col22a1.Y.Y.Ob,Y.Y.Bglap3.Y.Y.Ob	Gal.Col22a1.Y.Y.Ob,Y.Bglap3.Y.Y.Ob	Col22a1.Y.Y.Ob,Bglap3.Y.Y.Ob	Y.Y.Ob	Y.Ob
Eln	TRUE	0.000115112	GC_3	NA	102.1969554	85.93882982	121.3384764	NA	NA	NA	TRUE	NA	Tnn.Y.Eln.Alcam.Late.MSC,Y.Y.Pln.Y.Pericyte,Nppc.Y.Eln.Alcam.Late.MSC,Nppc.Y.Y.Y.Meninges,Lypd2.Y.Y.Y.Meninges,Igfbp3.Y.Tac1.Alcam.Late.MSC,Krtdap.Y.Pi16.Col6a6.Ly6a+ MSC,Aspm.Y.Pi16.Col6a6.Ly6a+ MSC,Y.Kcnj8.Clec3b.Col6a6.Ly6a+ MSC,Igfbp3.Y.Y.Wnt2.Late.MSC,Clec3b.Y.Y.Wnt2.Late.MSC,Y.Y.Nppc.Aspn.Fibro	Y.Eln.Alcam.Late.MSC,Y.Y.Y.Meninges,Y.Tac1.Alcam.Late.MSC,Y.Y.Wnt2.Late.MSC,Y.Pi16.Col6a6.Ly6a+ MSC,Kcnj8.Clec3b.Col6a6.Ly6a+ MSC,Y.Nppc.Aspn.Fibro,Y.Pln.Y.Pericyte	Eln.Alcam.Late.MSC,Y.Y.Meninges,Pi16.Col6a6.Ly6a+ MSC,Tac1.Alcam.Late.MSC,Nppc.Aspn.Fibro,Y.Wnt2.Late.MSC,Pln.Y.Pericyte	Alcam.Late.MSC,Wnt2.Late.MSC,Y.Meninges	Late.MSC,Meninges	NA
Elob	NA	NA	NA	NA	87.20683277	59.81691896	162.1639052	NA	NA	NA	NA	NA	NA	NA	NA	NA	NA	NA
Elovl4	TRUE	9.88E-06	GC_6	NA	NA	NA	NA	NA	NA	NA	NA	NA	NA	NA	NA	NA	NA	NA
Elp6	NA	NA	NA	NA	21.11166345	2.461711289	149.6854412	NA	NA	NA	NA	NA	NA	NA	NA	NA	NA	NA
Emb	TRUE	3.43E-05	GC_2	NA	NA	NA	NA	NA	NA	NA	NA	NA	Ocm.Ffar4.Y.Pde11a.HC,Y.Y.Y.Ffar4+ HC,Cst6.Pcp4.Crispld1.Ucma.CPC	Ffar4.Y.Pde11a.HC,Y.Y.Ffar4+ HC	Y.Ffar4+ HC	Ffar4+ HC	NA	NA
Emcn	TRUE	2.19E-06	GC_10	Total bone mineral density x gut microbiota (锘縢enus Dialister) interaction	NA	NA	NA	NA	NA	NA	TRUE	NA	Rgs5.Higd1b.Ccl11.Y.Pericyte,Myh11.Higd1b.Ccl11.Y.Pericyte	Higd1b.Ccl11.Y.Pericyte	Ccl11.Y.Pericyte	NA	NA	NA
Emid1	NA	NA	NA	NA	NA	NA	NA	NA	NA	TRUE	NA	NA	NA	NA	NA	NA	NA	NA
Emilin1	NA	NA	NA	NA	300.5756816	38.27866125	121.1760104	NA	NA	NA	NA	NA	NA	NA	NA	NA	NA	NA
Emilin2	TRUE	8.45E-06	GC_8	NA	NA	NA	NA	NA	NA	NA	NA	NA	Krtdap.Y.Pi16.Col6a6.Ly6a+ MSC,Aspm.Y.Pi16.Col6a6.Ly6a+ MSC,Y.Pi16.Clec3b.Col6a6.Ly6a+ MSC,Y.Agtr2.Clec3b.Col6a6.Ly6a+ MSC,Scg3.Sod3.Clec3b.Col6a6.Ly6a+ MSC,Y.Htra4.Y.Clic5.Ly6a+ MSC	Y.Pi16.Col6a6.Ly6a+ MSC,Pi16.Clec3b.Col6a6.Ly6a+ MSC,Agtr2.Clec3b.Col6a6.Ly6a+ MSC,Htra4.Y.Clic5.Ly6a+ MSC	Pi16.Col6a6.Ly6a+ MSC,Clec3b.Col6a6.Ly6a+ MSC,Y.Clic5.Ly6a+ MSC	Col6a6.Ly6a+ MSC,Clic5.Ly6a+ MSC	Ly6a+ MSC	Ly6a+ MSC
Emilin3	NA	NA	NA	NA	NA	NA	NA	NA	TRUE	NA	TRUE	NA	NA	NA	NA	NA	NA	NA
Eml1	NA	NA	NA	NA	NA	NA	NA	NA	TRUE	NA	NA	NA	NA	NA	NA	NA	NA	NA
Emp1	TRUE	0.000120416	GC_8	eBMD_natGentic2018	529.2197647	305.4057724	278.8562585	NA	NA	NA	TRUE	NA	NA	NA	NA	NA	NA	NA
Emp2	FALSE	NA	NA	eBMD_natGentic2018	176.1267222	36.09830453	82.23648804	NA	NA	NA	TRUE	NA	NA	NA	NA	NA	NA	NA
Emp3	NA	NA	NA	NA	112.5583089	24.64044514	123.317841	NA	NA	NA	NA	NA	NA	NA	NA	NA	NA	NA
Emx2	TRUE	3.71E-05	GC_8	NA	NA	NA	NA	NA	TRUE	NA	NA	NA	Y.Y.Y.Y.Cyp26a1.Chondro,Hmmr.Irx1.Y.Y.Irx1+ MSC,Hoxd1.Irx1.Y.Y.Irx1+ MSC	Irx1.Y.Y.Irx1+ MSC,Y.Y.Y.Cyp26a1.Chondro	Y.Y.Irx1+ MSC,Y.Y.Cyp26a1.Chondro	Y.Irx1+ MSC,Y.Cyp26a1.Chondro	Cyp26a1.Chondro,Irx1+ MSC	NA
En1	TRUE	0.000141015	NA	Ultradistal forearm bone mineral density,Total body bone mineral density,Bone stiffness index,eBMD_natGentic2018	NA	NA	NA	NA	NA	NA	NA	NA	Igfbp3.Y.Tac1.Alcam.Late.MSC,Igfbp3.Y.Y.Wnt2.Late.MSC	Y.Tac1.Alcam.Late.MSC,Y.Y.Wnt2.Late.MSC	Tac1.Alcam.Late.MSC,Y.Wnt2.Late.MSC	Wnt2.Late.MSC	NA	NA
En2	NA	NA	NA	NA	NA	NA	NA	NA	TRUE	NA	NA	NA	NA	NA	NA	NA	NA	NA
Enah	NA	NA	NA	NA	171.0414345	125.1007984	88.14670249	NA	NA	NA	TRUE	NA	NA	NA	NA	NA	NA	NA
Enc1	TRUE	1.55E-05	GC_2	NA	NA	NA	NA	NA	TRUE	NA	NA	NA	Y.Y.Y.Ihh.Mature Chondro,Y.Y.Y.Aldh1a3+ HC,Y.Pla2g10.Y.Pde11a.HC,Ocm.Ffar4.Y.Pde11a.HC	Pla2g10.Y.Pde11a.HC,Y.Y.Ihh.Mature Chondro,Y.Y.Aldh1a3+ HC	Y.Ihh.Mature Chondro,Y.Aldh1a3+ HC	Ihh.Mature Chondro,Aldh1a3+ HC	Tex14+ HC	NA
Endod1	FALSE	NA	NA	eBMD_natGentic2018	NA	NA	NA	NA	NA	NA	NA	NA	Y.Y.Y.Lipc.HC	Y.Y.Lipc.HC	Y.Lipc.HC	Lipc.HC	NA	NA
Eng	TRUE	1.51E-05	NA	NA	44.05508146	108.4459849	129.4442852	TRUE	NA	NA	NA	NA	NA	NA	NA	NA	NA	NA
Enho	TRUE	3.74E-05	GC_12	NA	NA	NA	NA	NA	TRUE	NA	NA	NA	Y.Lbhd2.Crispld1.Ucma.CPC	Lbhd2.Crispld1.Ucma.CPC	NA	NA	NA	NA
Eno1	NA	NA	NA	NA	686.7051528	119.9082913	642.1115117	NA	NA	NA	NA	NA	NA	NA	NA	NA	NA	NA
Eno1b	NA	NA	NA	NA	387.4454046	0.071486482	303.0697734	NA	NA	NA	NA	NA	NA	NA	NA	NA	NA	NA
Eno2	NA	NA	NA	NA	NA	NA	NA	NA	NA	NA	TRUE	NA	NA	NA	NA	NA	NA	NA
Eno3	TRUE	2.63E-05	GC_11	NA	9.72652616	793.8573489	24.30972703	NA	NA	NA	NA	NA	NA	NA	NA	NA	NA	NA
Enox1	FALSE	NA	NA	NA	NA	NA	NA	NA	NA	NA	TRUE	NA	NA	NA	NA	NA	NA	NA
Enpep	TRUE	9.07E-06	GC_6	NA	NA	NA	NA	NA	TRUE	NA	NA	NA	Myh11.Higd1b.Ccl11.Y.Pericyte	NA	NA	NA	NA	NA
Enpp1	TRUE	5.37E-05	GC_2	NA	NA	NA	NA	TRUE	TRUE	TRUE	TRUE	Hypophosphatemic rickets, autosomal recessive, type 2 (ARHR2)	Serpina1c.Serpina1b.Y.Il17b.Mature Chondro,Ptgs2.Spon2.Anxa8.Aspn.Fibro,Y.Tesc.Y.Slurp1.Fibro,Y.Y.Y.Ffar4+ HC	Tesc.Y.Slurp1.Fibro,Y.Y.Ffar4+ HC	Y.Ffar4+ HC	Ffar4+ HC	NA	NA
Enpp2	TRUE	3.30E-05	GC_3	NA	13.99417678	34.00441038	110.5264853	NA	TRUE	NA	TRUE	NA	Y.Ihh.Y.Il17b.Mature Chondro,Y.Y.Y.Ihh.Mature Chondro,Y.Pla2g10.Y.Pde11a.HC,Pla2g10.Ffar4.Y.Pde11a.HC,Y.Y.Y.Ffar4+ HC	Pla2g10.Y.Pde11a.HC,Y.Y.Ffar4+ HC,Ihh.Y.Il17b.Mature Chondro,Y.Y.Ihh.Mature Chondro	Y.Pde11a.HC,Y.Ffar4+ HC,Y.Ihh.Mature Chondro	Pde11a.HC,Ffar4+ HC,Ihh.Mature Chondro	HC	NA
Enpp3	NA	NA	NA	NA	NA	NA	NA	NA	TRUE	NA	NA	NA	NA	NA	NA	NA	NA	NA
Enpp5	TRUE	2.08E-05	GC_7	NA	NA	NA	NA	NA	NA	NA	NA	NA	NA	NA	NA	NA	NA	NA
Enpp6	TRUE	2.77E-05	GC_12	NA	NA	NA	NA	NA	TRUE	NA	TRUE	NA	Y.Y.Ifitm5.Col22a1.Y.Y.Ob,Ifitm5.Y.Gal.Col22a1.Y.Y.Ob,Bglap3.Y.Gal.Col22a1.Y.Y.Ob,Car3.Y.Gal.Col22a1.Y.Y.Ob,Ptprz1.Y.Y.Bglap3.Y.Y.Ob,Car3.Y.Y.Bglap3.Y.Y.Ob,Bglap2.Y.Y.Bglap3.Y.Y.Ob,Col13a1.Dmp1.Angpt4.Dapk2.Pre-ob,Y.Y.Y.Lipc.HC	Y.Y.Lipc.HC,Y.Ifitm5.Col22a1.Y.Y.Ob,Y.Gal.Col22a1.Y.Y.Ob,Y.Y.Bglap3.Y.Y.Ob	Y.Lipc.HC,Ifitm5.Col22a1.Y.Y.Ob,Gal.Col22a1.Y.Y.Ob,Y.Bglap3.Y.Y.Ob	Lipc.HC,Col22a1.Y.Y.Ob,Bglap3.Y.Y.Ob	Y.Y.Ob	Y.Ob
Ensa	NA	NA	NA	NA	92.70933025	153.2746195	59.46660152	NA	NA	NA	NA	NA	NA	NA	NA	NA	NA	NA
ENSMUSG00000115801	NA	NA	NA	NA	74.24711569	11.32311532	259.8014626	NA	NA	NA	NA	NA	NA	NA	NA	NA	NA	NA
ENSMUSG00000120209	NA	NA	NA	NA	0.129249034	0.042866258	157.8457604	NA	NA	NA	NA	NA	NA	NA	NA	NA	NA	NA
ENSMUSG00000120900	NA	NA	NA	NA	4.880197674	3.530223593	629.2352295	NA	NA	NA	NA	NA	NA	NA	NA	NA	NA	NA
ENSMUSG00000120992	NA	NA	NA	NA	44.36732638	10.47006623	100.7724359	NA	NA	NA	NA	NA	NA	NA	NA	NA	NA	NA
ENSMUSG00000121069	NA	NA	NA	NA	159.9135325	53.95412582	557.1826839	NA	NA	NA	NA	NA	NA	NA	NA	NA	NA	NA
ENSMUSG00000121093	NA	NA	NA	NA	66.88645412	44.31192041	136.6560959	NA	NA	NA	NA	NA	NA	NA	NA	NA	NA	NA
ENSMUSG00000121137	NA	NA	NA	NA	58.92795569	17.01908074	181.4262263	NA	NA	NA	NA	NA	NA	NA	NA	NA	NA	NA
ENSMUSG00002075188	NA	NA	NA	NA	115.7437762	21.50536426	39.92642709	NA	NA	NA	NA	NA	NA	NA	NA	NA	NA	NA
ENSMUSG00002075524	NA	NA	NA	NA	115.7437762	21.50536426	39.92642709	NA	NA	NA	NA	NA	NA	NA	NA	NA	NA	NA
ENSMUSG00002076173	NA	NA	NA	NA	115.7437762	21.50536426	39.92642709	NA	NA	NA	NA	NA	NA	NA	NA	NA	NA	NA
Entpd2	TRUE	6.67E-06	GC_3	NA	NA	NA	NA	NA	NA	NA	NA	NA	Wfdc21.Y.Y.Sfrp4.Late.MSC,Lypd2.Y.Y.Y.Meninges,Krtdap.Y.Pi16.Col6a6.Ly6a+ MSC,Y.Pi16.Clec3b.Col6a6.Ly6a+ MSC,Y.Kcnj8.Clec3b.Col6a6.Ly6a+ MSC,Scg3.Sod3.Clec3b.Col6a6.Ly6a+ MSC,Cilp.Sod3.Clec3b.Col6a6.Ly6a+ MSC,Clec3b.Y.Y.Wnt2.Late.MSC,Adamdec1.Y.Y.Sfrp4.Late.MSC,Clec1a.Y.Y.Sfrp4.Late.MSC	Y.Y.Y.Meninges,Y.Pi16.Col6a6.Ly6a+ MSC,Pi16.Clec3b.Col6a6.Ly6a+ MSC,Kcnj8.Clec3b.Col6a6.Ly6a+ MSC,Sod3.Clec3b.Col6a6.Ly6a+ MSC,Y.Y.Sfrp4.Late.MSC	Y.Y.Meninges,Pi16.Col6a6.Ly6a+ MSC,Clec3b.Col6a6.Ly6a+ MSC,Y.Sfrp4.Late.MSC	Col6a6.Ly6a+ MSC,Sfrp4.Late.MSC,Y.Meninges	Meninges,Ly6a+ MSC	Ly6a+ MSC
Entpd3	TRUE	6.14E-05	GC_11	NA	NA	NA	NA	NA	TRUE	NA	TRUE	NA	Ifitm5.Y.Gal.Col22a1.Y.Y.Ob,Bglap3.Y.Gal.Col22a1.Y.Y.Ob,Car3.Y.Gal.Col22a1.Y.Y.Ob,Lars2.Y.Gal.Col22a1.Y.Y.Ob,Ptprz1.Y.Y.Bglap3.Y.Y.Ob,Car3.Y.Y.Bglap3.Y.Y.Ob,Bglap2.Y.Y.Bglap3.Y.Y.Ob,Y.Y.Y.Lipc.HC	Y.Y.Lipc.HC,Y.Gal.Col22a1.Y.Y.Ob,Y.Y.Bglap3.Y.Y.Ob	Y.Lipc.HC,Gal.Col22a1.Y.Y.Ob,Y.Bglap3.Y.Y.Ob	Lipc.HC,Col22a1.Y.Y.Ob,Bglap3.Y.Y.Ob	Y.Y.Ob	Y.Ob
Entpd4	NA	NA	NA	NA	45.92371292	106.8999941	14.90130422	NA	NA	NA	NA	NA	NA	NA	NA	NA	NA	NA
Entpd6	NA	NA	NA	NA	NA	NA	NA	TRUE	NA	NA	NA	NA	NA	NA	NA	NA	NA	NA
Entrep1	FALSE	NA	NA	Total body bone mineral density	NA	NA	NA	NA	NA	NA	NA	NA	NA	NA	NA	NA	NA	NA
Eogt	NA	NA	NA	NA	NA	NA	NA	NA	NA	NA	NA	Adams鈥揙liver syndrome	NA	NA	NA	NA	NA	NA
Ep300	NA	NA	NA	NA	NA	NA	NA	NA	NA	NA	NA	Rubinstein鈥揟aybi syndrome	NA	NA	NA	NA	NA	NA
Epas1	TRUE	3.85E-05	GC_6	NA	28.39200511	325.0717652	407.0333968	NA	NA	NA	TRUE	NA	Myh11.Higd1b.Ccl11.Y.Pericyte,Y.Y.Pln.Y.Pericyte,Ccl2.Y.Cxcl1.Col6a5.Lepr+ BMSC,Kng2.Esm1.Y.Adipoq.Lepr+ BMSC,Serpina3g.Esm1.Y.Adipoq.Lepr+ BMSC,Iigp1.Esm1.Y.Adipoq.Lepr+ BMSC,Esm1.Gdpd2.Y.Adipoq.Lepr+ BMSC,Kng2.Gdpd2.Y.Adipoq.Lepr+ BMSC,Y.Ccl2.Y.Adipoq.Lepr+ BMSC,Y.Ppbp.Y.Ppbp+ BMSC,Y.Retnlg.Y.Ppbp+ BMSC	Y.Cxcl1.Col6a5.Lepr+ BMSC,Esm1.Y.Adipoq.Lepr+ BMSC,Gdpd2.Y.Adipoq.Lepr+ BMSC,Ccl2.Y.Adipoq.Lepr+ BMSC,Ppbp.Y.Ppbp+ BMSC,Retnlg.Y.Ppbp+ BMSC,Y.Pln.Y.Pericyte	Cxcl1.Col6a5.Lepr+ BMSC,Y.Adipoq.Lepr+ BMSC,Y.Ppbp+ BMSC,Pln.Y.Pericyte	Col6a5.Lepr+ BMSC,Adipoq.Lepr+ BMSC,Ppbp+ BMSC	Lepr+ BMSC	Lepr+ BMSC
Epb4.1l4a	NA	NA	NA	NA	NA	NA	NA	NA	NA	NA	TRUE	NA	NA	NA	NA	NA	NA	NA
Epb41l2	FALSE	NA	NA	eBMD_natGentic2018	249.4951272	83.45251851	155.9848967	NA	NA	NA	NA	NA	NA	NA	NA	NA	NA	NA
Epb41l3	FALSE	NA	NA	NA	107.2205809	5.624417239	46.75544705	NA	NA	NA	NA	NA	NA	NA	NA	NA	NA	NA
Epb41l4b	TRUE	1.03E-05	GC_6	NA	NA	NA	NA	NA	NA	NA	NA	NA	NA	NA	NA	NA	NA	NA
Epb41l5	NA	NA	NA	NA	NA	NA	NA	TRUE	TRUE	NA	NA	NA	NA	NA	NA	NA	NA	NA
Epcam	TRUE	6.40E-05	GC_2	NA	NA	NA	NA	NA	NA	NA	TRUE	NA	Y.Mepe.Y.Pde11a.HC,Y.Pla2g10.Y.Pde11a.HC,Ocm.Ffar4.Y.Pde11a.HC,Pla2g10.Ffar4.Y.Pde11a.HC,Y.Y.Y.Ffar4+ HC	Mepe.Y.Pde11a.HC,Pla2g10.Y.Pde11a.HC,Ffar4.Y.Pde11a.HC,Y.Y.Ffar4+ HC	Y.Pde11a.HC,Y.Ffar4+ HC	Pde11a.HC,Ffar4+ HC	HC	NA
Epdr1	TRUE	4.00E-05	GC_7	Lumbar spine bone mineral density,Total body bone mineral density,eBMD_natGentic2018	89.39165864	121.2110948	56.41148858	NA	NA	NA	NA	NA	NA	NA	NA	NA	NA	NA
Epha2	FALSE	NA	NA	NA	NA	NA	NA	TRUE	TRUE	NA	TRUE	NA	Y.Y.Y.Aldh1a3+ HC,Y.Pla2g10.Y.Pde11a.HC,Krt18.Ffar4.Y.Pde11a.HC	Pla2g10.Y.Pde11a.HC,Y.Y.Aldh1a3+ HC	Y.Pde11a.HC,Y.Aldh1a3+ HC	Pde11a.HC,Aldh1a3+ HC	Tex14+ HC	NA
Epha3	TRUE	2.43E-05	GC_4	NA	104.0210275	5.418203726	10.69975638	NA	TRUE	NA	TRUE	NA	Y.Y.Y.Y.Cyp26a1.Chondro,Y.Y.Nppc.Aspn.Fibro	Y.Nppc.Aspn.Fibro,Y.Y.Y.Cyp26a1.Chondro	Nppc.Aspn.Fibro,Y.Y.Cyp26a1.Chondro	Y.Cyp26a1.Chondro	Cyp26a1.Chondro	NA
Epha4	TRUE	2.22E-05	GC_4	eBMD_natGentic2018	NA	NA	NA	NA	TRUE	NA	TRUE	NA	NA	NA	NA	NA	NA	NA
Epha5	TRUE	8.43E-06	GC_1	NA	NA	NA	NA	NA	NA	NA	NA	NA	NA	NA	NA	NA	NA	NA
Epha7	TRUE	9.60E-06	GC_8	NA	NA	NA	NA	NA	NA	NA	NA	NA	Y.Atp1b1.Slc16a9.Col6a5.Lepr+ BMSC	Atp1b1.Slc16a9.Col6a5.Lepr+ BMSC	NA	NA	NA	NA
Ephb3	NA	NA	NA	NA	NA	NA	NA	NA	NA	NA	TRUE	NA	NA	NA	NA	NA	NA	NA
Ephb4	NA	NA	NA	NA	NA	NA	NA	NA	NA	NA	TRUE	NA	NA	NA	NA	NA	NA	NA
Ephx1	NA	NA	NA	NA	105.9185091	72.30575447	93.70190113	NA	NA	NA	NA	NA	NA	NA	NA	NA	NA	NA
Ephx4	NA	NA	NA	NA	NA	NA	NA	NA	TRUE	NA	NA	NA	NA	NA	NA	NA	NA	NA
Epn2	NA	NA	NA	NA	NA	NA	NA	NA	NA	NA	TRUE	NA	NA	NA	NA	NA	NA	NA
Eprs	NA	NA	NA	NA	504.899478	179.785981	166.7441515	NA	NA	NA	NA	NA	NA	NA	NA	NA	NA	NA
Eps8l2	TRUE	2.63E-05	GC_1	NA	NA	NA	NA	NA	NA	NA	TRUE	NA	Chad.Y.Omd.Prg4.CPC,Myoc.Y.Cilp.Prg4.CPC,Chrdl2.Y.Cilp.Prg4.CPC,Y.Serpina1a+ Chondro,Pla2g10.Serpina1b.Y.Il17b.Mature Chondro,Serpina1c.Serpina1b.Y.Il17b.Mature Chondro,Panx3.C1qtnf3.Y.Il17b.Mature Chondro,Y.Ihh.Y.Il17b.Mature Chondro,Y.Panx3.Y.Il17b.Mature Chondro,Y.Y.Y.Ihh.Mature Chondro,Y.Y.Y.Aldh1a3+ HC,Y.Tesc.Y.Slurp1.Fibro,Y.Pla2g10.Y.Pde11a.HC,Pla2g10.Ffar4.Y.Pde11a.HC,Krt18.Ffar4.Y.Pde11a…	Tesc.Y.Slurp1.Fibro,Pla2g10.Y.Pde11a.HC,Lbhd2.Crispld1.Ucma.CPC,Y.Cilp.Prg4.CPC,Serpina1a+ Chondro,Serpina1b.Y.Il17b.Mature Chondro,Ihh.Y.Il17b.Mature Chondro,Panx3.Y.Il17b.Mature Chondro,Y.Y.Ihh.Mature Chondro,Y.Y.Aldh1a3+ HC	Y.Pde11a.HC,Cilp.Prg4.CPC,Y.Il17b.Mature Chondro,Y.Ihh.Mature Chondro,Y.Aldh1a3+ HC	Pde11a.HC,Prg4.CPC,Il17b.Mature Chondro,Ihh.Mature Chondro,Aldh1a3+ HC	Mature Chondro,Tex14+ HC	Chondro
Eps8l3	FALSE	NA	NA	eBMD_natGentic2018	NA	NA	NA	NA	NA	NA	NA	NA	NA	NA	NA	NA	NA	NA
Epsti1	FALSE	NA	NA	eBMD_natGentic2018	NA	NA	NA	NA	NA	NA	NA	NA	Wfdc21.Y.Y.Sfrp4.Late.MSC,Y.Mzb1.Y.Y.Low quality cell,Y.Rsad2.Y.Y.Low quality cell	Mzb1.Y.Y.Low quality cell,Rsad2.Y.Y.Low quality cell	Y.Y.Low quality cell	Y.Low quality cell	Low quality cell	NA
Epyc	TRUE	0.000118637	GC_1	NA	NA	NA	NA	NA	NA	TRUE	NA	NA	Y.Y.C1qtnf3.Ucma.CPC,Y.Serpina1a+ Chondro,C1qtnf3.Serpina1d.Y.Il17b.Mature Chondro,R3hdml.Serpina1d.Y.Il17b.Mature Chondro,Serpina1a.C1qtnf3.Y.Il17b.Mature Chondro,Syt8.C1qtnf3.Y.Il17b.Mature Chondro,Panx3.C1qtnf3.Y.Il17b.Mature Chondro,Y.Ihh.Y.Il17b.Mature Chondro,Y.Panx3.Y.Il17b.Mature Chondro,Y.Y.Y.Ihh.Mature Chondro,Y.Matn1.Mecom.Y.Hmmr+ CPC,Y.Y.Il17b.Y.Hmmr+ CPC,Y.Y.Hist1h2ap.Y.Hmmr+ CPC,Y.Y…	Y.Y.A2m+ Chondro,Alas2.Crispld1.Ucma.CPC,Lbhd2.Crispld1.Ucma.CPC,Y.C1qtnf3.Ucma.CPC,Serpina1a+ Chondro,Serpina1d.Y.Il17b.Mature Chondro,C1qtnf3.Y.Il17b.Mature Chondro,Ihh.Y.Il17b.Mature Chondro,Panx3.Y.Il17b.Mature Chondro,Y.Y.Ihh.Mature Chondro,Matn1.Mecom.Y.Hmmr+ CPC,Y.Il17b.Y.Hmmr+ CPC,Y.Hist1h2ap.Y.Hmmr+ CPC	Y.A2m+ Chondro,C1qtnf3.Ucma.CPC,Y.Il17b.Mature Chondro,Y.Ihh.Mature Chondro,Il17b.Y.Hmmr+ CPC,Hist1h2ap.Y.Hmmr+ CPC	A2m+ Chondro,Il17b.Mature Chondro,Ihh.Mature Chondro,Y.Hmmr+ CPC	CPC,Mature Chondro,Hmmr+ CPC	Chondro
Erbin	NA	NA	NA	NA	175.4859209	131.46499	82.49930781	NA	NA	NA	NA	NA	NA	NA	NA	NA	NA	NA
Erc2	FALSE	NA	NA	eBMD_natGentic2018	NA	NA	NA	NA	NA	NA	NA	NA	NA	NA	NA	NA	NA	NA
Ercc1	NA	NA	NA	NA	NA	NA	NA	TRUE	TRUE	NA	NA	NA	NA	NA	NA	NA	NA	NA
Ercc2	NA	NA	NA	NA	NA	NA	NA	TRUE	NA	NA	NA	NA	NA	NA	NA	NA	NA	NA
Ercc6	NA	NA	NA	NA	NA	NA	NA	TRUE	NA	NA	NA	NA	NA	NA	NA	NA	NA	NA
Ercc8	NA	NA	NA	NA	NA	NA	NA	TRUE	NA	NA	NA	NA	NA	NA	NA	NA	NA	NA
Erf	NA	NA	NA	NA	NA	NA	NA	TRUE	TRUE	NA	NA	Complex craniosynostosis	NA	NA	NA	NA	NA	NA
Erg	TRUE	1.03E-05	GC_12	eBMD_natGentic2018	NA	NA	NA	NA	NA	NA	NA	NA	Pcp4l1.Y.Cilp.Prg4.CPC,Myoc.Y.Cilp.Prg4.CPC,Chrdl2.Y.Cilp.Prg4.CPC	Y.Cilp.Prg4.CPC	Cilp.Prg4.CPC	NA	NA	NA
Ergic1	NA	NA	NA	NA	139.0474317	51.70034109	86.75658348	NA	TRUE	NA	NA	NA	NA	NA	NA	NA	NA	NA
Ergic3	NA	NA	NA	NA	99.8672458	40.55825686	119.6470026	NA	NA	NA	NA	NA	NA	NA	NA	NA	NA	NA
Erh	NA	NA	NA	NA	NA	NA	NA	TRUE	NA	NA	NA	NA	NA	NA	NA	NA	NA	NA
Erlin1	FALSE	NA	NA	eBMD_natGentic2018	NA	NA	NA	NA	NA	NA	NA	NA	NA	NA	NA	NA	NA	NA
Ero1a	FALSE	NA	NA	eBMD_natGentic2018	287.0827228	14.89830338	111.8920185	NA	NA	NA	NA	NA	NA	NA	NA	NA	NA	NA
Erp29	NA	NA	NA	NA	160.3693018	36.18333122	101.3470683	NA	NA	NA	NA	NA	NA	NA	NA	NA	NA	NA
Errfi1	TRUE	8.45E-05	GC_10	NA	122.7455316	66.80444054	151.7580955	NA	TRUE	NA	NA	NA	Ccl2.Y.Cxcl1.Col6a5.Lepr+ BMSC,Y.Ccl2.Y.Adipoq.Lepr+ BMSC	Ccl2.Y.Adipoq.Lepr+ BMSC	NA	NA	NA	NA
Esam	TRUE	2.93E-06	GC_10	NA	NA	NA	NA	NA	NA	NA	NA	NA	Rgs5.Higd1b.Ccl11.Y.Pericyte,Myh11.Higd1b.Ccl11.Y.Pericyte,Y.Y.Pln.Y.Pericyte	Higd1b.Ccl11.Y.Pericyte,Y.Pln.Y.Pericyte	Ccl11.Y.Pericyte,Pln.Y.Pericyte	Y.Pericyte	Pericyte	Pericyte
Esco2	TRUE	1.70E-05	GC_9	NA	NA	NA	NA	NA	NA	NA	NA	Roberts syndrome	Y.Matn1.Mecom.Y.Hmmr+ CPC,Y.Mzb1.Y.Y.Low quality cell,Aspm.Y.Pi16.Col6a6.Ly6a+ MSC	Mzb1.Y.Y.Low quality cell,Matn1.Mecom.Y.Hmmr+ CPC	Y.Pclaf.Early.MSC	Pclaf.Early.MSC	Early.MSC	NA
Esd	NA	NA	NA	NA	150.9857049	89.05694269	221.5355188	NA	NA	NA	NA	NA	NA	NA	NA	NA	NA	NA
Esm1	TRUE	0.000418696	GC_6	NA	NA	NA	NA	NA	NA	TRUE	NA	NA	Y.Adipoq.Slc16a9.Col6a5.Lepr+ BMSC,Ccl2.Y.Cxcl1.Col6a5.Lepr+ BMSC,Kng2.Esm1.Y.Adipoq.Lepr+ BMSC,Serpina3g.Esm1.Y.Adipoq.Lepr+ BMSC,Iigp1.Esm1.Y.Adipoq.Lepr+ BMSC,Esm1.Gdpd2.Y.Adipoq.Lepr+ BMSC,Kng2.Gdpd2.Y.Adipoq.Lepr+ BMSC,Y.Ccl2.Y.Adipoq.Lepr+ BMSC,Y.Ppbp.Y.Ppbp+ BMSC,Y.Retnlg.Y.Ppbp+ BMSC,Y.Lpl.Y.Kcnk2.Lepr+ BMSC	Adipoq.Slc16a9.Col6a5.Lepr+ BMSC,Y.Cxcl1.Col6a5.Lepr+ BMSC,Esm1.Y.Adipoq.Lepr+ BMSC,Gdpd2.Y.Adipoq.Lepr+ BMSC,Ccl2.Y.Adipoq.Lepr+ BMSC,Ppbp.Y.Ppbp+ BMSC,Retnlg.Y.Ppbp+ BMSC,Lpl.Y.Kcnk2.Lepr+ BMSC	Cxcl1.Col6a5.Lepr+ BMSC,Y.Adipoq.Lepr+ BMSC,Y.Ppbp+ BMSC,Y.Kcnk2.Lepr+ BMSC	Col6a5.Lepr+ BMSC,Adipoq.Lepr+ BMSC,Ppbp+ BMSC,Kcnk2.Lepr+ BMSC	Lepr+ BMSC	Lepr+ BMSC
Espl1	FALSE	NA	NA	Total body bone mineral density (age 45-60)	NA	NA	NA	NA	NA	NA	NA	NA	NA	NA	NA	NA	NA	NA
Esr1	TRUE	1.40E-05	GC_3	Bone mineral density (hip),Bone mineral density (spine),Ultradistal forearm bone mineral density,Total body bone mineral density,Fractures,eBMD_natGentic2018	NA	NA	NA	TRUE	NA	NA	NA	NA	Y.Kcnk2.Angpt4.Dapk2.Pre-ob	Kcnk2.Angpt4.Dapk2.Pre-ob	NA	NA	NA	NA
Esr2	NA	NA	NA	NA	NA	NA	NA	TRUE	NA	NA	NA	NA	NA	NA	NA	NA	NA	NA
Esrra	NA	NA	NA	NA	NA	NA	NA	TRUE	NA	NA	NA	NA	NA	NA	NA	NA	NA	NA
Esrrg	NA	NA	NA	NA	0.413815918	109.2931167	1.25353693	NA	NA	NA	NA	NA	NA	NA	NA	NA	NA	NA
Esyt1	FALSE	NA	NA	NA	137.7851338	57.66045681	109.6932633	NA	NA	NA	NA	NA	NA	NA	NA	NA	NA	NA
Esyt2	NA	NA	NA	NA	194.957254	71.42029115	69.85454835	NA	NA	NA	NA	NA	NA	NA	NA	NA	NA	NA
Esyt3	NA	NA	NA	NA	NA	NA	NA	NA	TRUE	NA	NA	NA	NA	NA	NA	NA	NA	NA
Etf1	NA	NA	NA	NA	168.3132034	121.9312836	84.38880207	NA	NA	NA	NA	NA	NA	NA	NA	NA	NA	NA
Etfa	FALSE	NA	NA	eBMD_natGentic2018	56.67239016	196.5884921	68.32068781	NA	NA	NA	NA	NA	NA	NA	NA	NA	NA	NA
Etfb	NA	NA	NA	NA	49.22234602	100.3427896	77.22843952	NA	NA	NA	NA	NA	NA	NA	NA	NA	NA	NA
Etfdh	NA	NA	NA	NA	43.65563835	166.7303914	32.91679997	NA	NA	NA	NA	NA	NA	NA	NA	NA	NA	NA
Etl4	NA	NA	NA	NA	29.24706357	117.9820688	29.97779622	NA	TRUE	NA	NA	NA	NA	NA	NA	NA	NA	NA
Ets1	TRUE	2.48E-05	GC_8	NA	49.13814417	55.11665086	122.9145503	NA	NA	NA	NA	NA	Y.Pla2g10.Y.Pde11a.HC	Pla2g10.Y.Pde11a.HC	NA	NA	NA	NA
Ets2	TRUE	2.42E-05	GC_2	NA	NA	NA	NA	TRUE	NA	NA	NA	NA	NA	NA	NA	NA	NA	NA
Etv1	TRUE	1.38E-05	NA	NA	NA	NA	NA	NA	NA	NA	TRUE	NA	NA	NA	NA	NA	NA	NA
Etv4	NA	NA	NA	NA	NA	NA	NA	NA	TRUE	NA	TRUE	NA	Y.Y.Y.Hoxa13.Early.MSC,Mstn.Y.Ptx4.Aspn.Fibro	Y.Y.Hoxa13.Early.MSC	Y.Hoxa13.Early.MSC	Hoxa13.Early.MSC	NA	NA
Etv5	TRUE	2.61E-05	GC_12	NA	NA	NA	NA	NA	NA	NA	NA	NA	NA	NA	NA	NA	NA	NA
Eva1a	TRUE	2.29E-05	GC_7	NA	NA	NA	NA	NA	NA	NA	NA	NA	NA	NA	NA	NA	NA	NA
Eva1c	TRUE	4.11E-06	GC_10	NA	NA	NA	NA	NA	NA	NA	NA	NA	NA	NA	NA	NA	NA	NA
Evc	NA	NA	NA	NA	NA	NA	NA	TRUE	NA	NA	TRUE	Chondroectodermal dysplasia (Ellis-van Creveld),Weyers acrofacial (acrodental) dysostosis	NA	NA	NA	NA	NA	NA
Evc2	NA	NA	NA	NA	NA	NA	NA	TRUE	TRUE	NA	TRUE	Chondroectodermal dysplasia (Ellis-van Creveld),Weyers acrofacial (acrodental) dysostosis	NA	NA	NA	NA	NA	NA
Evx1	FALSE	NA	NA	eBMD_natGentic2018	NA	NA	NA	NA	NA	NA	NA	NA	NA	NA	NA	NA	NA	NA
Evx1os	FALSE	NA	NA	NA	NA	NA	NA	NA	TRUE	NA	NA	NA	NA	NA	NA	NA	NA	NA
Ewsr1	NA	NA	NA	NA	223.4249275	76.86304661	149.3052447	NA	NA	NA	NA	NA	NA	NA	NA	NA	NA	NA
Exoc3l2	FALSE	NA	NA	eBMD_natGentic2018	NA	NA	NA	NA	NA	NA	NA	NA	NA	NA	NA	NA	NA	NA
Exoc4	NA	NA	NA	NA	150.7147996	70.10604723	55.728918	NA	NA	NA	NA	NA	NA	NA	NA	NA	NA	NA
Exoc6b	NA	NA	NA	NA	NA	NA	NA	NA	NA	NA	NA	SEMD with joint laxity (SEMD-JL), EXOC6B type	NA	NA	NA	NA	NA	NA
Exosc10	FALSE	NA	NA	eBMD_natGentic2018	NA	NA	NA	NA	NA	NA	NA	NA	NA	NA	NA	NA	NA	NA
Exph5	NA	NA	NA	NA	NA	NA	NA	NA	NA	NA	TRUE	NA	NA	NA	NA	NA	NA	NA
Ext1	NA	NA	NA	NA	106.1303323	36.14362674	69.57640004	TRUE	TRUE	NA	NA	Trichorhinophalangeal dysplasia type 2 (Langer鈥揋iedion),Multiple cartilaginous exostoses (osteochondromas)	NA	NA	NA	NA	NA	NA
Ext2	NA	NA	NA	NA	126.3246152	34.79275213	61.70741452	TRUE	NA	NA	NA	Multiple cartilaginous exostoses (osteochondromas)	NA	NA	NA	NA	NA	NA
Extl3	NA	NA	NA	NA	NA	NA	NA	NA	NA	NA	NA	SEMD with immune deficiency, EXTL3 type	NA	NA	NA	NA	NA	NA
Eya1	TRUE	2.81E-05	GC_4	eBMD_natGentic2018	NA	NA	NA	NA	NA	NA	NA	NA	NA	NA	NA	NA	NA	NA
Eya2	TRUE	1.20E-05	GC_4	eBMD_natGentic2018	NA	NA	NA	NA	NA	NA	NA	NA	NA	NA	NA	NA	NA	NA
Eya3	NA	NA	NA	NA	NA	NA	NA	TRUE	NA	NA	NA	NA	NA	NA	NA	NA	NA	NA
Eya4	FALSE	NA	NA	Total body bone mineral density,Bone stiffness index,eBMD_natGentic2018	NA	NA	NA	NA	NA	NA	NA	NA	NA	NA	NA	NA	NA	NA
Ezh2	NA	NA	NA	NA	NA	NA	NA	NA	NA	NA	NA	Weaver syndrome	NA	NA	NA	NA	NA	NA
Ezr	TRUE	2.18E-05	GC_2	NA	NA	NA	NA	NA	NA	NA	NA	NA	Y.Y.Y.Aldh1a3+ HC,Y.Mzb1.Y.Y.Low quality cell,Y.Pla2g10.Y.Pde11a.HC,Krt18.Ffar4.Y.Pde11a.HC	Mzb1.Y.Y.Low quality cell,Pla2g10.Y.Pde11a.HC,Y.Y.Aldh1a3+ HC	Y.Aldh1a3+ HC	Aldh1a3+ HC	Tex14+ HC	NA
F10	NA	NA	NA	NA	NA	NA	NA	NA	NA	TRUE	NA	NA	NA	NA	NA	NA	NA	NA
F12	NA	NA	NA	NA	NA	NA	NA	NA	TRUE	NA	NA	NA	NA	NA	NA	NA	NA	NA
F13a1	TRUE	4.56E-05	GC_2	NA	112.4717737	61.26450475	76.3960661	NA	NA	NA	NA	NA	Pla2g10.Serpina1b.Y.Il17b.Mature Chondro,Serpina1c.Serpina1b.Y.Il17b.Mature Chondro,Y.Ihh.Y.Il17b.Mature Chondro,Y.Y.Y.Y.Col1a1.Chondro,Y.Slurp1.Y.Clic5.Ly6a+ MSC,Y.Htra4.Y.Clic5.Ly6a+ MSC,Y.Mepe.Y.Pde11a.HC,Y.Pla2g10.Y.Pde11a.HC,Ocm.Ffar4.Y.Pde11a.HC,Pla2g10.Ffar4.Y.Pde11a.HC,Krt18.Ffar4.Y.Pde11a.HC,Y.Y.Y.Ffar4+ HC,Cst6.Pcp4.Crispld1.Ucma.CPC	Slurp1.Y.Clic5.Ly6a+ MSC,Htra4.Y.Clic5.Ly6a+ MSC,Mepe.Y.Pde11a.HC,Pla2g10.Y.Pde11a.HC,Ffar4.Y.Pde11a.HC,Y.Y.Ffar4+ HC,Pcp4.Crispld1.Ucma.CPC,Serpina1b.Y.Il17b.Mature Chondro,Ihh.Y.Il17b.Mature Chondro,Y.Y.Y.Col1a1.Chondro	Y.Clic5.Ly6a+ MSC,Y.Pde11a.HC,Y.Ffar4+ HC,Y.Il17b.Mature Chondro,Y.Y.Col1a1.Chondro	Clic5.Ly6a+ MSC,Pde11a.HC,Ffar4+ HC,Il17b.Mature Chondro,Y.Col1a1.Chondro	HC,Mature Chondro,Col1a1.Chondro	Chondro
F2	FALSE	NA	NA	Total body bone mineral density	NA	NA	NA	NA	NA	TRUE	NA	NA	NA	NA	NA	NA	NA	NA
F2r	TRUE	1.06E-05	GC_3	NA	103.0545759	92.18259338	60.12830015	TRUE	NA	NA	NA	NA	Rgs5.Higd1b.Ccl11.Y.Pericyte,Mstn.Y.Ptx4.Aspn.Fibro	Y.Ptx4.Aspn.Fibro	Ptx4.Aspn.Fibro	NA	NA	NA
F3	TRUE	3.73E-05	GC_10	NA	NA	NA	NA	NA	NA	NA	TRUE	NA	Y.Serpina1a+ Chondro,Serpina1c.Serpina1b.Y.Il17b.Mature Chondro,R3hdml.Serpina1d.Y.Il17b.Mature Chondro,Y.Ihh.Y.Il17b.Mature Chondro,Clec1a.Y.Y.Sfrp4.Late.MSC,Y.Y.Y.A2m+ Chondro,Y.Mmp9+ Chondro	Y.Y.A2m+ Chondro,Mmp9+ Chondro,Serpina1a+ Chondro,Serpina1b.Y.Il17b.Mature Chondro,Serpina1d.Y.Il17b.Mature Chondro,Ihh.Y.Il17b.Mature Chondro	Y.A2m+ Chondro,Y.Il17b.Mature Chondro	A2m+ Chondro,Il17b.Mature Chondro	NA	Chondro
F5	TRUE	1.25E-05	GC_2	NA	NA	NA	NA	NA	NA	NA	NA	NA	Y.Serpina1a+ Chondro,Pla2g10.Serpina1b.Y.Il17b.Mature Chondro,Serpina1c.Serpina1b.Y.Il17b.Mature Chondro,R3hdml.Serpina1d.Y.Il17b.Mature Chondro,Y.Ihh.Y.Il17b.Mature Chondro,Y.Pla2g10.Y.Pde11a.HC,Ocm.Ffar4.Y.Pde11a.HC,Pla2g10.Ffar4.Y.Pde11a.HC,Y.Y.Y.Ffar4+ HC	Pla2g10.Y.Pde11a.HC,Ffar4.Y.Pde11a.HC,Y.Y.Ffar4+ HC,Serpina1a+ Chondro,Serpina1b.Y.Il17b.Mature Chondro,Serpina1d.Y.Il17b.Mature Chondro,Ihh.Y.Il17b.Mature Chondro	Y.Pde11a.HC,Y.Ffar4+ HC,Y.Il17b.Mature Chondro	Pde11a.HC,Ffar4+ HC,Il17b.Mature Chondro	HC,Mature Chondro	Chondro
F7	NA	NA	NA	NA	NA	NA	NA	NA	NA	TRUE	NA	NA	NA	NA	NA	NA	NA	NA
F830016B08Rik	TRUE	7.59E-06	GC_9	NA	NA	NA	NA	NA	NA	NA	NA	NA	Kng2.Gdpd2.Y.Adipoq.Lepr+ BMSC,Y.Lpl.Y.Kcnk2.Lepr+ BMSC	Gdpd2.Y.Adipoq.Lepr+ BMSC,Lpl.Y.Kcnk2.Lepr+ BMSC	Y.Adipoq.Lepr+ BMSC	Adipoq.Lepr+ BMSC	Lepr+ BMSC	Lepr+ BMSC
F9	NA	NA	NA	NA	NA	NA	NA	NA	NA	TRUE	NA	NA	NA	NA	NA	NA	NA	NA
Fabp3	TRUE	0.000188487	GC_11	NA	12.45815448	1324.735771	2.151524108	NA	NA	NA	NA	NA	Ifitm5.Y.Gal.Col22a1.Y.Y.Ob,Bglap3.Y.Gal.Col22a1.Y.Y.Ob,Car3.Y.Gal.Col22a1.Y.Y.Ob,Ptprz1.Y.Y.Bglap3.Y.Y.Ob,Car3.Y.Y.Bglap3.Y.Y.Ob,Y.Y.Y.Lipc.HC,Y.Pla2g10.Y.Pde11a.HC,Ocm.Ffar4.Y.Pde11a.HC,Pla2g10.Ffar4.Y.Pde11a.HC,Krt18.Ffar4.Y.Pde11a.HC,Y.Y.Y.Ffar4+ HC	Y.Y.Lipc.HC,Pla2g10.Y.Pde11a.HC,Ffar4.Y.Pde11a.HC,Y.Y.Ffar4+ HC,Y.Gal.Col22a1.Y.Y.Ob,Y.Y.Bglap3.Y.Y.Ob	Y.Lipc.HC,Y.Pde11a.HC,Y.Ffar4+ HC,Gal.Col22a1.Y.Y.Ob,Y.Bglap3.Y.Y.Ob	Lipc.HC,Pde11a.HC,Ffar4+ HC,Col22a1.Y.Y.Ob,Bglap3.Y.Y.Ob	HC,Y.Y.Ob	Y.Ob
Fabp4	TRUE	3.30E-05	GC_6	NA	8.075401523	369.6437271	349.3414076	NA	NA	NA	NA	NA	Cilp.Y.Omd.Prg4.CPC,Y.Serpina1a+ Chondro,Rgs5.Higd1b.Ccl11.Y.Pericyte,Myh11.Higd1b.Ccl11.Y.Pericyte,Y.Y.Pln.Y.Pericyte,Ppbp.Dmp1.Birc5.Dapk2.Pre-ob,Y.Rsad2.Y.Y.Low quality cell,Y.Ppbp.Y.Ppbp+ BMSC	Rsad2.Y.Y.Low quality cell,Ppbp.Y.Ppbp+ BMSC,Serpina1a+ Chondro,Higd1b.Ccl11.Y.Pericyte,Y.Pln.Y.Pericyte	Y.Ppbp+ BMSC,Ccl11.Y.Pericyte,Pln.Y.Pericyte	Ppbp+ BMSC,Y.Pericyte	Pericyte	Pericyte
Fabp5	TRUE	6.83E-05	GC_10	NA	NA	NA	NA	NA	NA	NA	NA	NA	Rgs5.Higd1b.Ccl11.Y.Pericyte,Y.Y.Vcan+ MP BMSC	Y.Vcan+ MP BMSC	Vcan+ MP BMSC	Otos.Pre-ob	NA	NA
Fabp6	FALSE	NA	NA	eBMD_natGentic2018	NA	NA	NA	NA	NA	NA	NA	NA	NA	NA	NA	NA	NA	NA
Fabp7	TRUE	6.93E-06	GC_2	NA	NA	NA	NA	NA	TRUE	NA	TRUE	NA	Y.Y.Y.A2m+ Chondro	Y.Y.A2m+ Chondro	Y.A2m+ Chondro	A2m+ Chondro	NA	NA
Fads1	NA	NA	NA	NA	149.6463909	26.55571152	79.08689129	NA	NA	NA	NA	NA	NA	NA	NA	NA	NA	NA
Fah	NA	NA	NA	NA	NA	NA	NA	TRUE	NA	NA	NA	NA	NA	NA	NA	NA	NA	NA
Fahd2a	NA	NA	NA	NA	NA	NA	NA	TRUE	NA	NA	NA	NA	NA	NA	NA	NA	NA	NA
Fam101a	TRUE	2.98E-05	GC_1	NA	NA	NA	NA	NA	NA	NA	TRUE	NA	Y.Y.C1qtnf3.Ucma.CPC,Y.Serpina1a+ Chondro,C1qtnf3.Serpina1d.Y.Il17b.Mature Chondro,Y.Y.Y.A2m+ Chondro,Cst6.Pcp4.Crispld1.Ucma.CPC	Y.Y.A2m+ Chondro,Y.C1qtnf3.Ucma.CPC,Serpina1a+ Chondro,Serpina1d.Y.Il17b.Mature Chondro	Y.A2m+ Chondro,C1qtnf3.Ucma.CPC,Y.Il17b.Mature Chondro	A2m+ Chondro,Il17b.Mature Chondro	CPC,Mature Chondro	Chondro
Fam102a	NA	NA	NA	NA	NA	NA	NA	NA	TRUE	NA	NA	NA	NA	NA	NA	NA	NA	NA
Fam102b	TRUE	1.63E-05	GC_2	NA	NA	NA	NA	NA	NA	NA	NA	NA	NA	NA	NA	NA	NA	NA
Fam104a	NA	NA	NA	NA	NA	NA	NA	NA	TRUE	NA	NA	NA	NA	NA	NA	NA	NA	NA
Fam107a	NA	NA	NA	NA	NA	NA	NA	NA	NA	NA	TRUE	NA	NA	NA	NA	NA	NA	NA
Fam107b	TRUE	1.36E-05	GC_8	NA	NA	NA	NA	NA	NA	NA	NA	NA	Rgs5.Higd1b.Ccl11.Y.Pericyte,Y.Mzb1.Y.Y.Low quality cell	Mzb1.Y.Y.Low quality cell	NA	NA	NA	NA
Fam110a	NA	NA	NA	NA	NA	NA	NA	NA	TRUE	NA	NA	NA	NA	NA	NA	NA	NA	NA
Fam110d	FALSE	NA	NA	eBMD_natGentic2018	NA	NA	NA	NA	NA	NA	NA	NA	NA	NA	NA	NA	NA	NA
Fam111a	TRUE	3.88E-05	GC_9	eBMD_natGentic2018	NA	NA	NA	NA	NA	NA	NA	Kenny鈥揅affey syndrome,Osteocraniostenosis	Y.Mzb1.Y.Y.Low quality cell,Aspm.Y.Pi16.Col6a6.Ly6a+ MSC	Mzb1.Y.Y.Low quality cell	NA	NA	NA	NA
Fam114a1	NA	NA	NA	NA	217.2161469	36.75747013	68.93592563	NA	NA	NA	TRUE	NA	NA	NA	NA	NA	NA	NA
Fam115a	NA	NA	NA	NA	NA	NA	NA	NA	NA	NA	TRUE	NA	NA	NA	NA	NA	NA	NA
Fam115c	NA	NA	NA	NA	NA	NA	NA	NA	NA	NA	TRUE	NA	NA	NA	NA	NA	NA	NA
Fam118a	FALSE	NA	NA	eBMD_natGentic2018	NA	NA	NA	NA	NA	NA	NA	NA	NA	NA	NA	NA	NA	NA
Fam120a	NA	NA	NA	NA	276.587204	127.9855144	139.3314845	NA	NA	NA	NA	NA	NA	NA	NA	NA	NA	NA
Fam129a	TRUE	2.74E-05	GC_12	NA	NA	NA	NA	NA	NA	NA	NA	NA	Y.Y.Tnn+ Aspn+ BMSC,Y.Slurp1.Y.Clic5.Ly6a+ MSC,Y.Htra4.Y.Clic5.Ly6a+ MSC	Y.Tnn+ Aspn+ BMSC,Slurp1.Y.Clic5.Ly6a+ MSC,Htra4.Y.Clic5.Ly6a+ MSC	Y.Clic5.Ly6a+ MSC,Tnn+ Aspn+ BMSC	Clic5.Ly6a+ MSC,Ostn.Pre-ob	NA	NA
Fam131c	NA	NA	NA	NA	NA	NA	NA	NA	TRUE	NA	NA	NA	NA	NA	NA	NA	NA	NA
Fam135a	NA	NA	NA	NA	NA	NA	NA	NA	NA	NA	TRUE	NA	NA	NA	NA	NA	NA	NA
Fam13a	TRUE	1.46E-05	GC_6	NA	NA	NA	NA	NA	NA	NA	NA	NA	Esm1.Gdpd2.Y.Adipoq.Lepr+ BMSC	NA	Y.Adipoq.Lepr+ BMSC	Adipoq.Lepr+ BMSC	NA	NA
Fam13b	NA	NA	NA	NA	NA	NA	NA	NA	TRUE	NA	NA	NA	Y.Y.Y.Aldh1a3+ HC,Krt18.Ffar4.Y.Pde11a.HC	Y.Y.Aldh1a3+ HC	Y.Aldh1a3+ HC	Aldh1a3+ HC	Tex14+ HC	NA
Fam13c	FALSE	NA	NA	NA	NA	NA	NA	NA	NA	NA	TRUE	NA	NA	NA	NA	NA	NA	NA
Fam149a	NA	NA	NA	NA	NA	NA	NA	NA	NA	NA	TRUE	NA	NA	NA	NA	NA	NA	NA
Fam162a	NA	NA	NA	NA	107.8882158	34.99079995	140.0458513	NA	NA	NA	NA	NA	NA	NA	NA	NA	NA	NA
Fam167a	NA	NA	NA	NA	NA	NA	NA	NA	NA	NA	TRUE	NA	Y.Y.Tnn+ Aspn+ BMSC	Y.Tnn+ Aspn+ BMSC	Tnn+ Aspn+ BMSC	Ostn.Pre-ob	NA	NA
Fam168a	FALSE	NA	NA	eBMD_natGentic2018	NA	NA	NA	NA	NA	NA	NA	NA	NA	NA	NA	NA	NA	NA
Fam168b	NA	NA	NA	NA	148.1170242	56.4402879	76.38998817	NA	NA	NA	NA	NA	NA	NA	NA	NA	NA	NA
Fam171a1	NA	NA	NA	NA	NA	NA	NA	NA	NA	NA	TRUE	NA	NA	NA	NA	NA	NA	NA
Fam171a2	NA	NA	NA	NA	NA	NA	NA	NA	NA	NA	TRUE	NA	NA	NA	NA	NA	NA	NA
Fam171b	NA	NA	NA	NA	NA	NA	NA	NA	NA	NA	TRUE	NA	NA	NA	NA	NA	NA	NA
Fam174a	FALSE	NA	NA	Total body bone mineral density (MTAG),eBMD_natGentic2018	NA	NA	NA	NA	TRUE	NA	NA	NA	NA	NA	NA	NA	NA	NA
Fam174b	TRUE	2.31E-05	GC_6	NA	NA	NA	NA	NA	NA	NA	NA	NA	NA	NA	NA	NA	NA	NA
Fam180a	TRUE	0.000131611	GC_1	NA	NA	NA	NA	NA	TRUE	NA	NA	NA	Y.Y.C1qtnf3.Ucma.CPC,Cilp2.Y.Omd.Prg4.CPC,Chad.Y.Omd.Prg4.CPC,Pla2g10.Serpina1b.Y.Il17b.Mature Chondro,R3hdml.Serpina1d.Y.Il17b.Mature Chondro,Serpina1a.C1qtnf3.Y.Il17b.Mature Chondro,Syt8.C1qtnf3.Y.Il17b.Mature Chondro,Panx3.C1qtnf3.Y.Il17b.Mature Chondro,Y.Ihh.Y.Il17b.Mature Chondro,Y.Panx3.Y.Il17b.Mature Chondro,Y.Y.Y.Ihh.Mature Chondro,Y.Y.Il17b.Y.Hmmr+ CPC,Y.Y.Hist1h2ap.Y.Hmmr+ CPC,Y.Pla2g10…	Pla2g10.Y.Pde11a.HC,Y.Y.A2m+ Chondro,Mmp9+ Chondro,Pcp4.Crispld1.Ucma.CPC,Alas2.Crispld1.Ucma.CPC,Lbhd2.Crispld1.Ucma.CPC,Y.C1qtnf3.Ucma.CPC,Y.Omd.Prg4.CPC,Serpina1d.Y.Il17b.Mature Chondro,C1qtnf3.Y.Il17b.Mature Chondro,Ihh.Y.Il17b.Mature Chondro,Panx3.Y.Il17b.Mature Chondro,Y.Y.Ihh.Mature Chondro,Y.Il17b.Y.Hmmr+ CPC,Y.Hist1h2ap.Y.Hmmr+ CPC	Y.A2m+ Chondro,C1qtnf3.Ucma.CPC,Omd.Prg4.CPC,Y.Il17b.Mature Chondro,Y.Ihh.Mature Chondro,Il17b.Y.Hmmr+ CPC,Hist1h2ap.Y.Hmmr+ CPC	A2m+ Chondro,Ucma.CPC,Il17b.Mature Chondro,Ihh.Mature Chondro	CPC,Mature Chondro	Chondro
Fam181b	TRUE	5.10E-06	GC_10	NA	NA	NA	NA	NA	NA	NA	NA	NA	NA	NA	NA	NA	NA	NA
Fam184a	NA	NA	NA	NA	NA	NA	NA	NA	TRUE	NA	NA	NA	NA	NA	NA	NA	NA	NA
Fam192a	NA	NA	NA	NA	NA	NA	NA	NA	TRUE	NA	NA	NA	NA	NA	NA	NA	NA	NA
Fam198a	NA	NA	NA	NA	NA	NA	NA	NA	NA	NA	TRUE	NA	NA	NA	NA	NA	NA	NA
Fam198b	TRUE	6.61E-06	GC_12	NA	NA	NA	NA	NA	NA	NA	TRUE	NA	Ptgs2.Spon2.Anxa8.Aspn.Fibro,Y.Y.Y.Lipc.HC	Y.Y.Lipc.HC	Y.Lipc.HC	Lipc.HC	NA	NA
Fam19a5	TRUE	8.41E-06	GC_2	NA	NA	NA	NA	NA	NA	NA	TRUE	NA	Cytl1.Y.Omd.Prg4.CPC,Myoc.Y.Cilp.Prg4.CPC,Chrdl2.Y.Cilp.Prg4.CPC	Y.Omd.Prg4.CPC	Omd.Prg4.CPC	Prg4.CPC	NA	NA
Fam20a	TRUE	1.70E-05	GC_3	NA	NA	NA	NA	NA	NA	NA	TRUE	NA	NA	NA	NA	NA	NA	NA
Fam20b	NA	NA	NA	NA	NA	NA	NA	NA	NA	NA	NA	Severe (lethal) neonatal short limb dysplasia with multiple dislocations	Y.Y.Y.Ihh.Mature Chondro	Y.Y.Ihh.Mature Chondro	Y.Ihh.Mature Chondro	Ihh.Mature Chondro	NA	NA
Fam20c	TRUE	0.000116366	GC_2	NA	NA	NA	NA	TRUE	TRUE	NA	TRUE	Raine dysplasia (lethal and nonlethal forms)	Serpina1c.Serpina1b.Y.Il17b.Mature Chondro,Col13a1.Dmp1.Angpt4.Dapk2.Pre-ob,Y.Y.Y.Lipc.HC,Y.Mepe.Y.Pde11a.HC,Y.Pla2g10.Y.Pde11a.HC,Ocm.Ffar4.Y.Pde11a.HC,Pla2g10.Ffar4.Y.Pde11a.HC,Krt18.Ffar4.Y.Pde11a.HC,Y.Y.Y.Ffar4+ HC	Y.Y.Lipc.HC,Mepe.Y.Pde11a.HC,Pla2g10.Y.Pde11a.HC,Ffar4.Y.Pde11a.HC,Y.Y.Ffar4+ HC	Y.Lipc.HC,Y.Pde11a.HC,Y.Ffar4+ HC	Lipc.HC,Pde11a.HC,Ffar4+ HC	HC	NA
Fam210a	FALSE	NA	NA	Bone stiffness index,Fractures,eBMD_natGentic2018	50.85229315	118.695655	29.54554228	TRUE	TRUE	NA	NA	NA	NA	NA	NA	NA	NA	NA
Fam212a	TRUE	1.60E-05	GC_12	NA	NA	NA	NA	NA	NA	NA	NA	NA	NA	NA	NA	NA	NA	NA
Fam213a	TRUE	1.51E-05	GC_8	NA	NA	NA	NA	NA	NA	NA	NA	NA	Y.Rsad2.Y.Y.Low quality cell,Y.Alas2.Crispld1.Ucma.CPC	Rsad2.Y.Y.Low quality cell,Alas2.Crispld1.Ucma.CPC	NA	NA	NA	NA
Fam216b	FALSE	NA	NA	Osteoporosis,Total body bone mineral density	NA	NA	NA	NA	NA	NA	NA	NA	NA	NA	NA	NA	NA	NA
Fam227a	FALSE	NA	NA	eBMD_natGentic2018	NA	NA	NA	NA	NA	NA	NA	NA	NA	NA	NA	NA	NA	NA
Fam234a	FALSE	NA	NA	eBMD_natGentic2018	58.0704974	103.1277273	39.86862272	NA	NA	NA	NA	NA	NA	NA	NA	NA	NA	NA
Fam26e	NA	NA	NA	NA	NA	NA	NA	NA	NA	NA	TRUE	NA	NA	NA	NA	NA	NA	NA
Fam3c	FALSE	NA	NA	Osteoporosis,Bone mineral density (paediatric, total body less head),Total body bone mineral density,Biomedical quantitative traits,Bone mineral density,Total body bone mineral density (age 0-15),Total body bone mineral density (age 30-45),TB-LM or TBLH-BMD (pleiotropy),eBMD_natGentic2018	NA	NA	NA	NA	TRUE	NA	NA	NA	NA	NA	NA	NA	NA	NA
Fam43a	TRUE	2.54E-05	GC_10	NA	NA	NA	NA	NA	NA	NA	NA	NA	Y.Pla2g10.Y.Pde11a.HC	Pla2g10.Y.Pde11a.HC	NA	NA	NA	NA
Fam46a	TRUE	7.83E-05	GC_11	NA	NA	NA	NA	NA	NA	NA	NA	Osteogenesis imperfecta, progressively deforming type (OI type 3)	NA	NA	NA	NA	NA	NA
Fam58b	NA	NA	NA	NA	NA	NA	NA	NA	NA	NA	NA	STAR syndrome (syndactyly of toes, telecanthus, ano- and renal malformations)	NA	NA	NA	NA	NA	NA
Fam64a	TRUE	6.35E-06	GC_3	NA	NA	NA	NA	NA	NA	NA	NA	NA	Y.Y.Hist1h2ap.Y.Hmmr+ CPC,Y.Y.Y.Hoxa13.Early.MSC	Y.Y.Hoxa13.Early.MSC,Y.Hist1h2ap.Y.Hmmr+ CPC	Y.Hoxa13.Early.MSC,Hist1h2ap.Y.Hmmr+ CPC	Hoxa13.Early.MSC	NA	NA
Fam69a	TRUE	1.90E-05	NA	NA	NA	NA	NA	NA	NA	NA	NA	NA	NA	NA	NA	NA	NA	NA
Fam71a	TRUE	3.18E-06	GC_11	NA	NA	NA	NA	NA	NA	NA	NA	NA	Y.Y.Y.Aldh1a3+ HC	Y.Y.Aldh1a3+ HC	Y.Aldh1a3+ HC	Aldh1a3+ HC	Tex14+ HC	NA
Fam71f2	NA	NA	NA	NA	NA	NA	NA	NA	TRUE	NA	NA	NA	NA	NA	NA	NA	NA	NA
Fam78b	TRUE	4.88E-05	GC_12	NA	NA	NA	NA	NA	NA	NA	TRUE	NA	Bglap3.Y.Gal.Col22a1.Y.Y.Ob,Car3.Y.Gal.Col22a1.Y.Y.Ob,Lars2.Y.Gal.Col22a1.Y.Y.Ob,Ptprz1.Y.Y.Bglap3.Y.Y.Ob,Car3.Y.Y.Bglap3.Y.Y.Ob,Bglap2.Y.Y.Bglap3.Y.Y.Ob,Mmp13.Dmp1.Angpt4.Dapk2.Pre-ob,Col13a1.Dmp1.Angpt4.Dapk2.Pre-ob,Lars2.Dmp1.Angpt4.Dapk2.Pre-ob,Y.Y.Y.Lipc.HC	Y.Y.Lipc.HC,Y.Gal.Col22a1.Y.Y.Ob,Dmp1.Angpt4.Dapk2.Pre-ob,Y.Y.Bglap3.Y.Y.Ob	Y.Lipc.HC,Gal.Col22a1.Y.Y.Ob,Y.Bglap3.Y.Y.Ob,Angpt4.Dapk2.Pre-ob	Lipc.HC,Col22a1.Y.Y.Ob,Bglap3.Y.Y.Ob	Y.Y.Ob	Y.Ob
Fam83g	NA	NA	NA	NA	NA	NA	NA	TRUE	NA	NA	NA	NA	Krt18.Ffar4.Y.Pde11a.HC	NA	NA	NA	NA	NA
Fam83h	NA	NA	NA	NA	NA	NA	NA	NA	NA	NA	TRUE	NA	NA	NA	NA	NA	NA	NA
Fam89a	TRUE	4.86E-05	GC_1	NA	NA	NA	NA	NA	NA	NA	NA	NA	Y.Serpina1a+ Chondro,Pla2g10.Serpina1b.Y.Il17b.Mature Chondro,C1qtnf3.Serpina1d.Y.Il17b.Mature Chondro,R3hdml.Serpina1d.Y.Il17b.Mature Chondro,Serpina1a.C1qtnf3.Y.Il17b.Mature Chondro,Syt8.C1qtnf3.Y.Il17b.Mature Chondro,Panx3.C1qtnf3.Y.Il17b.Mature Chondro,Y.Ihh.Y.Il17b.Mature Chondro,Y.Panx3.Y.Il17b.Mature Chondro,Y.Y.Y.Ihh.Mature Chondro,Y.Y.Il17b.Y.Hmmr+ CPC,Y.Y.Hist1h2ap.Y.Hmmr+ CPC,R3hdml.Pc…	Alas2.Crispld1.Ucma.CPC,Serpina1a+ Chondro,Serpina1d.Y.Il17b.Mature Chondro,C1qtnf3.Y.Il17b.Mature Chondro,Ihh.Y.Il17b.Mature Chondro,Panx3.Y.Il17b.Mature Chondro,Y.Y.Ihh.Mature Chondro,Y.Il17b.Y.Hmmr+ CPC,Y.Hist1h2ap.Y.Hmmr+ CPC	Y.Il17b.Mature Chondro,Y.Ihh.Mature Chondro,Il17b.Y.Hmmr+ CPC,Hist1h2ap.Y.Hmmr+ CPC	Il17b.Mature Chondro,Ihh.Mature Chondro	Mature Chondro	Chondro
Fam91a1	NA	NA	NA	NA	133.4336998	25.30102357	53.02791972	NA	NA	NA	NA	NA	Y.Y.Y.Aldh1a3+ HC	Y.Y.Aldh1a3+ HC	Y.Aldh1a3+ HC	Aldh1a3+ HC	Tex14+ HC	NA
Fancl	NA	NA	NA	NA	NA	NA	NA	TRUE	NA	NA	NA	NA	NA	NA	NA	NA	NA	NA
Fap	TRUE	9.64E-05	GC_10	NA	NA	NA	NA	NA	TRUE	NA	TRUE	NA	Bglap2.Y.Y.Bglap3.Y.Y.Ob,Mmp13.Dmp1.Angpt4.Dapk2.Pre-ob	NA	NA	NA	NA	NA
Far1	NA	NA	NA	NA	107.3793265	28.708703	58.93702867	NA	NA	NA	NA	Rhizomelic CDP	NA	NA	NA	NA	NA	NA
Far2	FALSE	NA	NA	eBMD_natGentic2018	NA	NA	NA	NA	NA	NA	NA	NA	NA	NA	NA	NA	NA	NA
Farp1	NA	NA	NA	NA	NA	NA	NA	NA	NA	NA	TRUE	NA	NA	NA	NA	NA	NA	NA
Farp2	NA	NA	NA	NA	NA	NA	NA	TRUE	NA	NA	TRUE	NA	Bglap3.Y.Gal.Col22a1.Y.Y.Ob,Lars2.Y.Gal.Col22a1.Y.Y.Ob,Ptprz1.Y.Y.Bglap3.Y.Y.Ob,Car3.Y.Y.Bglap3.Y.Y.Ob,Bglap2.Y.Y.Bglap3.Y.Y.Ob,Y.Y.Y.Lipc.HC	Y.Y.Lipc.HC,Y.Gal.Col22a1.Y.Y.Ob,Y.Y.Bglap3.Y.Y.Ob	Y.Lipc.HC,Gal.Col22a1.Y.Y.Ob,Y.Bglap3.Y.Y.Ob	Lipc.HC,Col22a1.Y.Y.Ob,Bglap3.Y.Y.Ob	Y.Y.Ob	Y.Ob
Farsa	NA	NA	NA	NA	NA	NA	NA	TRUE	NA	NA	NA	NA	NA	NA	NA	NA	NA	NA
Fasl	FALSE	NA	NA	Total body bone mineral density	NA	NA	NA	TRUE	NA	NA	NA	NA	NA	NA	NA	NA	NA	NA
Fasn	NA	NA	NA	NA	207.0131332	75.25256214	98.37283668	TRUE	NA	NA	NA	NA	NA	NA	NA	NA	NA	NA
Fastk	NA	NA	NA	NA	49.86784158	135.6506606	32.02190572	NA	NA	NA	NA	NA	NA	NA	NA	NA	NA	NA
Fat1	FALSE	NA	NA	eBMD_natGentic2018	722.5742641	57.20560146	274.5132875	NA	TRUE	NA	TRUE	NA	Y.Y.Y.Lipc.HC	Y.Y.Lipc.HC	Y.Lipc.HC	Lipc.HC	NA	NA
Fat3	TRUE	0.000459113	GC_10	eBMD_natGentic2018	NA	NA	NA	NA	TRUE	NA	TRUE	NA	Y.Y.Ifitm5.Col22a1.Y.Y.Ob,Ifitm5.Y.Gal.Col22a1.Y.Y.Ob,Bglap3.Y.Gal.Col22a1.Y.Y.Ob,Car3.Y.Gal.Col22a1.Y.Y.Ob,Lars2.Y.Gal.Col22a1.Y.Y.Ob,Car3.Y.Y.Bglap3.Y.Y.Ob,Bglap2.Y.Y.Bglap3.Y.Y.Ob,Lars2.Dmp1.Angpt4.Dapk2.Pre-ob,Y.Y.Tnn+ Aspn+ BMSC	Y.Tnn+ Aspn+ BMSC,Y.Ifitm5.Col22a1.Y.Y.Ob,Y.Gal.Col22a1.Y.Y.Ob,Y.Y.Bglap3.Y.Y.Ob	Ifitm5.Col22a1.Y.Y.Ob,Gal.Col22a1.Y.Y.Ob,Y.Bglap3.Y.Y.Ob,Tnn+ Aspn+ BMSC	Col22a1.Y.Y.Ob,Bglap3.Y.Y.Ob,Ostn.Pre-ob	Y.Y.Ob	Y.Ob
Fat4	TRUE	2.42E-05	GC_3	NA	100.8138795	27.82235619	56.70946507	TRUE	NA	NA	TRUE	NA	NA	NA	NA	NA	NA	NA
Fau	NA	NA	NA	NA	379.1605766	102.7014251	461.7582277	NA	NA	NA	NA	NA	NA	NA	NA	NA	NA	NA
Faxc	NA	NA	NA	NA	NA	NA	NA	NA	NA	NA	TRUE	NA	NA	NA	NA	NA	NA	NA
Fbl	NA	NA	NA	NA	NA	NA	NA	TRUE	NA	NA	NA	NA	NA	NA	NA	NA	NA	NA
Fblim1	TRUE	1.05E-05	GC_5	eBMD_natGentic2018	NA	NA	NA	TRUE	TRUE	NA	NA	NA	NA	NA	NA	NA	NA	NA
Fbln1	TRUE	0.0001342	GC_3	NA	NA	NA	NA	NA	NA	TRUE	TRUE	Synpolydactyly (complex, fibulin1鈥攁ssociated)	Nppc.Y.Y.Y.Meninges,Lypd2.Y.Y.Y.Meninges,Adamdec1.Y.Y.Sfrp4.Late.MSC	Y.Y.Y.Meninges,Y.Y.Sfrp4.Late.MSC	Y.Y.Meninges,Y.Sfrp4.Late.MSC	Sfrp4.Late.MSC,Y.Meninges	Meninges	NA
Fbln2	TRUE	4.50E-05	GC_4	NA	685.0592252	309.6035415	383.2906568	NA	NA	NA	TRUE	NA	Igfbp3.Y.Tac1.Alcam.Late.MSC,Chodl.Y.Tac1.Alcam.Late.MSC,Krtdap.Y.Pi16.Col6a6.Ly6a+ MSC,Aspm.Y.Pi16.Col6a6.Ly6a+ MSC,Y.Pi16.Clec3b.Col6a6.Ly6a+ MSC,Y.Kcnj8.Clec3b.Col6a6.Ly6a+ MSC,Igfbp3.Y.Y.Wnt2.Late.MSC,Clec3b.Y.Y.Wnt2.Late.MSC	Y.Tac1.Alcam.Late.MSC,Y.Y.Wnt2.Late.MSC,Y.Pi16.Col6a6.Ly6a+ MSC,Pi16.Clec3b.Col6a6.Ly6a+ MSC,Kcnj8.Clec3b.Col6a6.Ly6a+ MSC	Pi16.Col6a6.Ly6a+ MSC,Clec3b.Col6a6.Ly6a+ MSC,Tac1.Alcam.Late.MSC,Y.Wnt2.Late.MSC	Col6a6.Ly6a+ MSC,Wnt2.Late.MSC	Late.MSC,Ly6a+ MSC	Ly6a+ MSC
Fbln5	TRUE	0.000176051	GC_6	eBMD_natGentic2018	110.8416879	47.28736831	192.8323031	TRUE	NA	NA	NA	NA	Ccl2.Y.Cxcl1.Col6a5.Lepr+ BMSC,Kng2.Esm1.Y.Adipoq.Lepr+ BMSC,Serpina3g.Esm1.Y.Adipoq.Lepr+ BMSC,Iigp1.Esm1.Y.Adipoq.Lepr+ BMSC,Esm1.Gdpd2.Y.Adipoq.Lepr+ BMSC,Kng2.Gdpd2.Y.Adipoq.Lepr+ BMSC,Y.Ccl2.Y.Adipoq.Lepr+ BMSC,Y.Wif1.Y.Kcnk2.Lepr+ BMSC,Y.Lpl.Y.Kcnk2.Lepr+ BMSC	Y.Cxcl1.Col6a5.Lepr+ BMSC,Esm1.Y.Adipoq.Lepr+ BMSC,Gdpd2.Y.Adipoq.Lepr+ BMSC,Ccl2.Y.Adipoq.Lepr+ BMSC,Wif1.Y.Kcnk2.Lepr+ BMSC,Lpl.Y.Kcnk2.Lepr+ BMSC	Cxcl1.Col6a5.Lepr+ BMSC,Y.Adipoq.Lepr+ BMSC,Y.Kcnk2.Lepr+ BMSC	Adipoq.Lepr+ BMSC,Kcnk2.Lepr+ BMSC	Lepr+ BMSC	Lepr+ BMSC
Fbln7	TRUE	9.12E-05	GC_1	NA	NA	NA	NA	NA	TRUE	NA	TRUE	NA	Cytl1.Y.Omd.Prg4.CPC,Cilp2.Y.Omd.Prg4.CPC,Y.Serpina1a+ Chondro,Serpina1c.Serpina1b.Y.Il17b.Mature Chondro,C1qtnf3.Serpina1d.Y.Il17b.Mature Chondro,R3hdml.Serpina1d.Y.Il17b.Mature Chondro,Serpina1a.C1qtnf3.Y.Il17b.Mature Chondro,Syt8.C1qtnf3.Y.Il17b.Mature Chondro,Panx3.C1qtnf3.Y.Il17b.Mature Chondro,Y.Ihh.Y.Il17b.Mature Chondro,Y.Y.Il17b.Y.Hmmr+ CPC,Y.Y.Hist1h2ap.Y.Hmmr+ CPC,Cilp.Sod3.Clec3b.Col6…	Sod3.Clec3b.Col6a6.Ly6a+ MSC,Slurp1.Y.Clic5.Ly6a+ MSC,Htra4.Y.Clic5.Ly6a+ MSC,Y.Y.Lipc.HC,Alas2.Crispld1.Ucma.CPC,Lbhd2.Crispld1.Ucma.CPC,Y.Omd.Prg4.CPC,Serpina1a+ Chondro,Serpina1d.Y.Il17b.Mature Chondro,C1qtnf3.Y.Il17b.Mature Chondro,Ihh.Y.Il17b.Mature Chondro,Y.Il17b.Y.Hmmr+ CPC,Y.Hist1h2ap.Y.Hmmr+ CPC	Y.Clic5.Ly6a+ MSC,Y.Lipc.HC,Omd.Prg4.CPC,Y.Il17b.Mature Chondro,Il17b.Y.Hmmr+ CPC,Hist1h2ap.Y.Hmmr+ CPC	Clic5.Ly6a+ MSC,Lipc.HC,Il17b.Mature Chondro	CPC,Mature Chondro	Chondro
Fbn1	TRUE	0.000105028	GC_5	NA	586.8835402	380.8135766	397.4773417	TRUE	TRUE	TRUE	NA	Geleophysic dysplasia,Acromicric dysplasia,Weill鈥揗archesani syndrome,Marfan syndrome	Krtdap.Y.Pi16.Col6a6.Ly6a+ MSC,Aspm.Y.Pi16.Col6a6.Ly6a+ MSC	Y.Pi16.Col6a6.Ly6a+ MSC	Pi16.Col6a6.Ly6a+ MSC	Col6a6.Ly6a+ MSC	NA	NA
Fbn2	TRUE	0.000268495	GC_12	Total body bone mineral density (MTAG),Bone stiffness index,eBMD_natGentic2018	140.5100381	10.16255692	31.490678	TRUE	TRUE	NA	TRUE	Congenital contractural arachnodactyly	Igfbp3.Y.Tac1.Alcam.Late.MSC,Igfbp3.Y.Y.Wnt2.Late.MSC,Clec3b.Y.Y.Wnt2.Late.MSC	Y.Y.Wnt2.Late.MSC	Y.Wnt2.Late.MSC	Wnt2.Late.MSC	NA	NA
Fbxl15	NA	NA	NA	NA	NA	NA	NA	TRUE	NA	NA	NA	NA	NA	NA	NA	NA	NA	NA
Fbxl16	NA	NA	NA	NA	NA	NA	NA	NA	NA	NA	TRUE	NA	NA	NA	NA	NA	NA	NA
Fbxl2	FALSE	NA	NA	eBMD_natGentic2018	NA	NA	NA	NA	NA	NA	NA	NA	NA	NA	NA	NA	NA	NA
Fbxl21	NA	NA	NA	NA	NA	NA	NA	NA	TRUE	NA	NA	NA	NA	NA	NA	NA	NA	NA
Fbxo32	TRUE	1.22E-05	GC_2	NA	39.6079267	180.9094981	33.65039554	NA	NA	NA	NA	NA	NA	NA	NA	NA	NA	NA
Fbxo40	NA	NA	NA	NA	0.872796745	354.2339109	0.491173802	NA	NA	NA	NA	NA	NA	NA	NA	NA	NA	NA
Fbxo5	TRUE	1.95E-05	GC_9	NA	NA	NA	NA	TRUE	NA	NA	NA	NA	Y.Msx1.Y.Pclaf.Early.MSC,Y.Y.Y.Hoxa13.Early.MSC,Y.Mzb1.Y.Y.Low quality cell	Msx1.Y.Pclaf.Early.MSC,Y.Y.Hoxa13.Early.MSC,Mzb1.Y.Y.Low quality cell	Y.Pclaf.Early.MSC,Y.Hoxa13.Early.MSC	Pclaf.Early.MSC,Hoxa13.Early.MSC	Early.MSC	NA
[truncated: 4,659 more rows]
